# Supplementary material for: Fragmented micro-growth habitats present opportunities for alternative competitive outcomes
Source: Nat Commun. 2024 Aug 31;15:7591. doi: 10.1038/s41467-024-51944-z (PMC11365936; doi:10.1038/s41467-024-51944-z)
Supplement: Supplementary file 7 — Source Data [file 41467_2024_51944_MOESM7_ESM.xlsx]

## Sheet: Fig2a
	time	well_ID	gfp_signal	plate_id	bio_replicate	Condition	tech_replicate	mergecol_id			time	well_ID	mCherry_signal	plate_id	bio_replicate	Condition	tech_replicate	mergecol_id
1	0.5	B2	327	1	R1	Ppu	r1	1_B2		1	0.5	B2	14	1	R1	Ppu	r1	1_B2
2	0.5	B3	137	1	R1	Pve	r1	1_B3		2	0.5	B3	65	1	R1	Pve	r1	1_B3
3	0.5	B4	325	1	R1	PpuPve	r1	1_B4		3	0.5	B4	71	1	R1	PpuPve	r1	1_B4
4	0.5	B5	97	1	R1	media	r1	1_B5		4	0.5	B5	7	1	R1	media	r1	1_B5
5	0.5	C2	361	1	R1	Ppu	r2	1_C2		5	0.5	C2	11	1	R1	Ppu	r2	1_C2
6	0.5	C3	138	1	R1	Pve	r2	1_C3		6	0.5	C3	60	1	R1	Pve	r2	1_C3
7	0.5	C4	343	1	R1	PpuPve	r2	1_C4		7	0.5	C4	63	1	R1	PpuPve	r2	1_C4
8	0.5	C5	101	1	R1	media	r2	1_C5		8	0.5	C5	8	1	R1	media	r2	1_C5
9	0.5	D2	360	1	R1	Ppu	r3	1_D2		9	0.5	D2	14	1	R1	Ppu	r3	1_D2
10	0.5	D3	138	1	R1	Pve	r3	1_D3		10	0.5	D3	63	1	R1	Pve	r3	1_D3
11	0.5	D4	356	1	R1	PpuPve	r3	1_D4		11	0.5	D4	62	1	R1	PpuPve	r3	1_D4
12	0.5	D5	94	1	R1	media	r3	1_D5		12	0.5	D5	9	1	R1	media	r3	1_D5
13	0.5	E2	341	1	R1	Ppu	r4	1_E2		13	0.5	E2	17	1	R1	Ppu	r4	1_E2
14	0.5	E3	145	1	R1	Pve	r4	1_E3		14	0.5	E3	66	1	R1	Pve	r4	1_E3
15	0.5	E4	351	1	R1	PpuPve	r4	1_E4		15	0.5	E4	55	1	R1	PpuPve	r4	1_E4
16	0.5	E5	104	1	R1	media	r4	1_E5		16	0.5	E5	10	1	R1	media	r4	1_E5
17	0.5	F2	359	1	R1	Ppu	r5	1_F2		17	0.5	F2	6	1	R1	Ppu	r5	1_F2
18	0.5	F3	149	1	R1	Pve	r5	1_F3		18	0.5	F3	63	1	R1	Pve	r5	1_F3
19	0.5	F4	347	1	R1	PpuPve	r5	1_F4		19	0.5	F4	62	1	R1	PpuPve	r5	1_F4
20	0.5	F5	107	1	R1	media	r5	1_F5		20	0.5	F5	10	1	R1	media	r5	1_F5
21	0.5	G2	322	1	R1	Ppu	r6	1_G2		21	0.5	G2	10	1	R1	Ppu	r6	1_G2
22	0.5	G3	143	1	R1	Pve	r6	1_G3		22	0.5	G3	69	1	R1	Pve	r6	1_G3
23	0.5	G4	345	1	R1	PpuPve	r6	1_G4		23	0.5	G4	55	1	R1	PpuPve	r6	1_G4
24	0.5	G5	106	1	R1	media	r6	1_G5		24	0.5	G5	10	1	R1	media	r6	1_G5
25	1	B2	419	1	R1	Ppu	r1	1_B2		25	1	B2	5	1	R1	Ppu	r1	1_B2
26	1	B3	137	1	R1	Pve	r1	1_B3		26	1	B3	69	1	R1	Pve	r1	1_B3
27	1	B4	405	1	R1	PpuPve	r1	1_B4		27	1	B4	64	1	R1	PpuPve	r1	1_B4
28	1	B5	99	1	R1	media	r1	1_B5		28	1	B5	13	1	R1	media	r1	1_B5
29	1	C2	470	1	R1	Ppu	r2	1_C2		29	1	C2	4	1	R1	Ppu	r2	1_C2
30	1	C3	140	1	R1	Pve	r2	1_C3		30	1	C3	57	1	R1	Pve	r2	1_C3
31	1	C4	402	1	R1	PpuPve	r2	1_C4		31	1	C4	66	1	R1	PpuPve	r2	1_C4
32	1	C5	92	1	R1	media	r2	1_C5		32	1	C5	17	1	R1	media	r2	1_C5
33	1	D2	442	1	R1	Ppu	r3	1_D2		33	1	D2	10	1	R1	Ppu	r3	1_D2
34	1	D3	127	1	R1	Pve	r3	1_D3		34	1	D3	61	1	R1	Pve	r3	1_D3
35	1	D4	420	1	R1	PpuPve	r3	1_D4		35	1	D4	56	1	R1	PpuPve	r3	1_D4
36	1	D5	102	1	R1	media	r3	1_D5		36	1	D5	7	1	R1	media	r3	1_D5
37	1	E2	398	1	R1	Ppu	r4	1_E2		37	1	E2	6	1	R1	Ppu	r4	1_E2
38	1	E3	136	1	R1	Pve	r4	1_E3		38	1	E3	60	1	R1	Pve	r4	1_E3
39	1	E4	421	1	R1	PpuPve	r4	1_E4		39	1	E4	67	1	R1	PpuPve	r4	1_E4
40	1	E5	105	1	R1	media	r4	1_E5		40	1	E5	5	1	R1	media	r4	1_E5
41	1	F2	445	1	R1	Ppu	r5	1_F2		41	1	F2	10	1	R1	Ppu	r5	1_F2
42	1	F3	136	1	R1	Pve	r5	1_F3		42	1	F3	54	1	R1	Pve	r5	1_F3
43	1	F4	415	1	R1	PpuPve	r5	1_F4		43	1	F4	64	1	R1	PpuPve	r5	1_F4
44	1	F5	94	1	R1	media	r5	1_F5		44	1	F5	10	1	R1	media	r5	1_F5
45	1	G2	370	1	R1	Ppu	r6	1_G2		45	1	G2	16	1	R1	Ppu	r6	1_G2
46	1	G3	145	1	R1	Pve	r6	1_G3		46	1	G3	59	1	R1	Pve	r6	1_G3
47	1	G4	411	1	R1	PpuPve	r6	1_G4		47	1	G4	60	1	R1	PpuPve	r6	1_G4
48	1	G5	98	1	R1	media	r6	1_G5		48	1	G5	9	1	R1	media	r6	1_G5
49	1.5	B2	576	1	R1	Ppu	r1	1_B2		49	1.5	B2	10	1	R1	Ppu	r1	1_B2
50	1.5	B3	130	1	R1	Pve	r1	1_B3		50	1.5	B3	61	1	R1	Pve	r1	1_B3
51	1.5	B4	526	1	R1	PpuPve	r1	1_B4		51	1.5	B4	64	1	R1	PpuPve	r1	1_B4
52	1.5	B5	106	1	R1	media	r1	1_B5		52	1.5	B5	11	1	R1	media	r1	1_B5
53	1.5	C2	678	1	R1	Ppu	r2	1_C2		53	1.5	C2	7	1	R1	Ppu	r2	1_C2
54	1.5	C3	135	1	R1	Pve	r2	1_C3		54	1.5	C3	62	1	R1	Pve	r2	1_C3
55	1.5	C4	566	1	R1	PpuPve	r2	1_C4		55	1.5	C4	62	1	R1	PpuPve	r2	1_C4
56	1.5	C5	107	1	R1	media	r2	1_C5		56	1.5	C5	4	1	R1	media	r2	1_C5
57	1.5	D2	626	1	R1	Ppu	r3	1_D2		57	1.5	D2	13	1	R1	Ppu	r3	1_D2
58	1.5	D3	137	1	R1	Pve	r3	1_D3		58	1.5	D3	72	1	R1	Pve	r3	1_D3
59	1.5	D4	552	1	R1	PpuPve	r3	1_D4		59	1.5	D4	58	1	R1	PpuPve	r3	1_D4
60	1.5	D5	91	1	R1	media	r3	1_D5		60	1.5	D5	9	1	R1	media	r3	1_D5
61	1.5	E2	600	1	R1	Ppu	r4	1_E2		61	1.5	E2	11	1	R1	Ppu	r4	1_E2
62	1.5	E3	132	1	R1	Pve	r4	1_E3		62	1.5	E3	68	1	R1	Pve	r4	1_E3
63	1.5	E4	551	1	R1	PpuPve	r4	1_E4		63	1.5	E4	68	1	R1	PpuPve	r4	1_E4
64	1.5	E5	113	1	R1	media	r4	1_E5		64	1.5	E5	9	1	R1	media	r4	1_E5
65	1.5	F2	632	1	R1	Ppu	r5	1_F2		65	1.5	F2	11	1	R1	Ppu	r5	1_F2
66	1.5	F3	140	1	R1	Pve	r5	1_F3		66	1.5	F3	73	1	R1	Pve	r5	1_F3
67	1.5	F4	541	1	R1	PpuPve	r5	1_F4		67	1.5	F4	66	1	R1	PpuPve	r5	1_F4
68	1.5	F5	103	1	R1	media	r5	1_F5		68	1.5	F5	14	1	R1	media	r5	1_F5
69	1.5	G2	507	1	R1	Ppu	r6	1_G2		69	1.5	G2	8	1	R1	Ppu	r6	1_G2
70	1.5	G3	133	1	R1	Pve	r6	1_G3		70	1.5	G3	68	1	R1	Pve	r6	1_G3
71	1.5	G4	574	1	R1	PpuPve	r6	1_G4		71	1.5	G4	70	1	R1	PpuPve	r6	1_G4
72	1.5	G5	104	1	R1	media	r6	1_G5		72	1.5	G5	7	1	R1	media	r6	1_G5
73	2	B2	795	1	R1	Ppu	r1	1_B2		73	2	B2	12	1	R1	Ppu	r1	1_B2
74	2	B3	126	1	R1	Pve	r1	1_B3		74	2	B3	72	1	R1	Pve	r1	1_B3
75	2	B4	724	1	R1	PpuPve	r1	1_B4		75	2	B4	68	1	R1	PpuPve	r1	1_B4
76	2	B5	95	1	R1	media	r1	1_B5		76	2	B5	8	1	R1	media	r1	1_B5
77	2	C2	970	1	R1	Ppu	r2	1_C2		77	2	C2	11	1	R1	Ppu	r2	1_C2
78	2	C3	137	1	R1	Pve	r2	1_C3		78	2	C3	71	1	R1	Pve	r2	1_C3
79	2	C4	753	1	R1	PpuPve	r2	1_C4		79	2	C4	81	1	R1	PpuPve	r2	1_C4
80	2	C5	102	1	R1	media	r2	1_C5		80	2	C5	8	1	R1	media	r2	1_C5
81	2	D2	883	1	R1	Ppu	r3	1_D2		81	2	D2	9	1	R1	Ppu	r3	1_D2
82	2	D3	132	1	R1	Pve	r3	1_D3		82	2	D3	68	1	R1	Pve	r3	1_D3
83	2	D4	749	1	R1	PpuPve	r3	1_D4		83	2	D4	77	1	R1	PpuPve	r3	1_D4
84	2	D5	105	1	R1	media	r3	1_D5		84	2	D5	11	1	R1	media	r3	1_D5
85	2	E2	814	1	R1	Ppu	r4	1_E2		85	2	E2	6	1	R1	Ppu	r4	1_E2
86	2	E3	138	1	R1	Pve	r4	1_E3		86	2	E3	84	1	R1	Pve	r4	1_E3
87	2	E4	748	1	R1	PpuPve	r4	1_E4		87	2	E4	72	1	R1	PpuPve	r4	1_E4
88	2	E5	97	1	R1	media	r4	1_E5		88	2	E5	13	1	R1	media	r4	1_E5
89	2	F2	865	1	R1	Ppu	r5	1_F2		89	2	F2	8	1	R1	Ppu	r5	1_F2
90	2	F3	133	1	R1	Pve	r5	1_F3		90	2	F3	78	1	R1	Pve	r5	1_F3
91	2	F4	804	1	R1	PpuPve	r5	1_F4		91	2	F4	69	1	R1	PpuPve	r5	1_F4
92	2	F5	91	1	R1	media	r5	1_F5		92	2	F5	12	1	R1	media	r5	1_F5
93	2	G2	733	1	R1	Ppu	r6	1_G2		93	2	G2	10	1	R1	Ppu	r6	1_G2
94	2	G3	135	1	R1	Pve	r6	1_G3		94	2	G3	75	1	R1	Pve	r6	1_G3
95	2	G4	824	1	R1	PpuPve	r6	1_G4		95	2	G4	64	1	R1	PpuPve	r6	1_G4
96	2	G5	97	1	R1	media	r6	1_G5		96	2	G5	13	1	R1	media	r6	1_G5
97	2.5	B2	1158	1	R1	Ppu	r1	1_B2		97	2.5	B2	7	1	R1	Ppu	r1	1_B2
98	2.5	B3	147	1	R1	Pve	r1	1_B3		98	2.5	B3	78	1	R1	Pve	r1	1_B3
99	2.5	B4	1160	1	R1	PpuPve	r1	1_B4		99	2.5	B4	66	1	R1	PpuPve	r1	1_B4
100	2.5	B5	102	1	R1	media	r1	1_B5		100	2.5	B5	13	1	R1	media	r1	1_B5
101	2.5	C2	1225	1	R1	Ppu	r2	1_C2		101	2.5	C2	15	1	R1	Ppu	r2	1_C2
102	2.5	C3	154	1	R1	Pve	r2	1_C3		102	2.5	C3	70	1	R1	Pve	r2	1_C3
103	2.5	C4	1236	1	R1	PpuPve	r2	1_C4		103	2.5	C4	84	1	R1	PpuPve	r2	1_C4
104	2.5	C5	103	1	R1	media	r2	1_C5		104	2.5	C5	9	1	R1	media	r2	1_C5
105	2.5	D2	1191	1	R1	Ppu	r3	1_D2		105	2.5	D2	5	1	R1	Ppu	r3	1_D2
106	2.5	D3	147	1	R1	Pve	r3	1_D3		106	2.5	D3	96	1	R1	Pve	r3	1_D3
107	2.5	D4	1276	1	R1	PpuPve	r3	1_D4		107	2.5	D4	85	1	R1	PpuPve	r3	1_D4
108	2.5	D5	99	1	R1	media	r3	1_D5		108	2.5	D5	11	1	R1	media	r3	1_D5
109	2.5	E2	1135	1	R1	Ppu	r4	1_E2		109	2.5	E2	7	1	R1	Ppu	r4	1_E2
110	2.5	E3	129	1	R1	Pve	r4	1_E3		110	2.5	E3	87	1	R1	Pve	r4	1_E3
111	2.5	E4	1195	1	R1	PpuPve	r4	1_E4		111	2.5	E4	81	1	R1	PpuPve	r4	1_E4
112	2.5	E5	97	1	R1	media	r4	1_E5		112	2.5	E5	14	1	R1	media	r4	1_E5
113	2.5	F2	1230	1	R1	Ppu	r5	1_F2		113	2.5	F2	12	1	R1	Ppu	r5	1_F2
114	2.5	F3	127	1	R1	Pve	r5	1_F3		114	2.5	F3	87	1	R1	Pve	r5	1_F3
115	2.5	F4	1299	1	R1	PpuPve	r5	1_F4		115	2.5	F4	86	1	R1	PpuPve	r5	1_F4
116	2.5	F5	102	1	R1	media	r5	1_F5		116	2.5	F5	10	1	R1	media	r5	1_F5
117	2.5	G2	1135	1	R1	Ppu	r6	1_G2		117	2.5	G2	12	1	R1	Ppu	r6	1_G2
118	2.5	G3	142	1	R1	Pve	r6	1_G3		118	2.5	G3	74	1	R1	Pve	r6	1_G3
119	2.5	G4	1223	1	R1	PpuPve	r6	1_G4		119	2.5	G4	84	1	R1	PpuPve	r6	1_G4
120	2.5	G5	101	1	R1	media	r6	1_G5		120	2.5	G5	10	1	R1	media	r6	1_G5
121	3	B2	1943	1	R1	Ppu	r1	1_B2		121	3	B2	9	1	R1	Ppu	r1	1_B2
122	3	B3	142	1	R1	Pve	r1	1_B3		122	3	B3	92	1	R1	Pve	r1	1_B3
123	3	B4	1774	1	R1	PpuPve	r1	1_B4		123	3	B4	70	1	R1	PpuPve	r1	1_B4
124	3	B5	95	1	R1	media	r1	1_B5		124	3	B5	11	1	R1	media	r1	1_B5
125	3	C2	2003	1	R1	Ppu	r2	1_C2		125	3	C2	4	1	R1	Ppu	r2	1_C2
126	3	C3	147	1	R1	Pve	r2	1_C3		126	3	C3	96	1	R1	Pve	r2	1_C3
127	3	C4	1705	1	R1	PpuPve	r2	1_C4		127	3	C4	86	1	R1	PpuPve	r2	1_C4
128	3	C5	94	1	R1	media	r2	1_C5		128	3	C5	13	1	R1	media	r2	1_C5
129	3	D2	2040	1	R1	Ppu	r3	1_D2		129	3	D2	7	1	R1	Ppu	r3	1_D2
130	3	D3	142	1	R1	Pve	r3	1_D3		130	3	D3	93	1	R1	Pve	r3	1_D3
131	3	D4	1772	1	R1	PpuPve	r3	1_D4		131	3	D4	82	1	R1	PpuPve	r3	1_D4
132	3	D5	104	1	R1	media	r3	1_D5		132	3	D5	14	1	R1	media	r3	1_D5
133	3	E2	2137	1	R1	Ppu	r4	1_E2		133	3	E2	12	1	R1	Ppu	r4	1_E2
134	3	E3	148	1	R1	Pve	r4	1_E3		134	3	E3	102	1	R1	Pve	r4	1_E3
135	3	E4	1527	1	R1	PpuPve	r4	1_E4		135	3	E4	78	1	R1	PpuPve	r4	1_E4
136	3	E5	97	1	R1	media	r4	1_E5		136	3	E5	9	1	R1	media	r4	1_E5
137	3	F2	2051	1	R1	Ppu	r5	1_F2		137	3	F2	12	1	R1	Ppu	r5	1_F2
138	3	F3	141	1	R1	Pve	r5	1_F3		138	3	F3	104	1	R1	Pve	r5	1_F3
139	3	F4	1751	1	R1	PpuPve	r5	1_F4		139	3	F4	89	1	R1	PpuPve	r5	1_F4
140	3	F5	95	1	R1	media	r5	1_F5		140	3	F5	11	1	R1	media	r5	1_F5
141	3	G2	2143	1	R1	Ppu	r6	1_G2		141	3	G2	12	1	R1	Ppu	r6	1_G2
142	3	G3	159	1	R1	Pve	r6	1_G3		142	3	G3	99	1	R1	Pve	r6	1_G3
143	3	G4	1589	1	R1	PpuPve	r6	1_G4		143	3	G4	75	1	R1	PpuPve	r6	1_G4
144	3	G5	97	1	R1	media	r6	1_G5		144	3	G5	13	1	R1	media	r6	1_G5
145	3.5	B2	3017	1	R1	Ppu	r1	1_B2		145	3.5	B2	5	1	R1	Ppu	r1	1_B2
146	3.5	B3	152	1	R1	Pve	r1	1_B3		146	3.5	B3	110	1	R1	Pve	r1	1_B3
147	3.5	B4	2288	1	R1	PpuPve	r1	1_B4		147	3.5	B4	93	1	R1	PpuPve	r1	1_B4
148	3.5	B5	101	1	R1	media	r1	1_B5		148	3.5	B5	12	1	R1	media	r1	1_B5
149	3.5	C2	3139	1	R1	Ppu	r2	1_C2		149	3.5	C2	13	1	R1	Ppu	r2	1_C2
150	3.5	C3	153	1	R1	Pve	r2	1_C3		150	3.5	C3	104	1	R1	Pve	r2	1_C3
151	3.5	C4	2006	1	R1	PpuPve	r2	1_C4		151	3.5	C4	89	1	R1	PpuPve	r2	1_C4
152	3.5	C5	97	1	R1	media	r2	1_C5		152	3.5	C5	10	1	R1	media	r2	1_C5
153	3.5	D2	3288	1	R1	Ppu	r3	1_D2		153	3.5	D2	7	1	R1	Ppu	r3	1_D2
154	3.5	D3	146	1	R1	Pve	r3	1_D3		154	3.5	D3	94	1	R1	Pve	r3	1_D3
155	3.5	D4	2187	1	R1	PpuPve	r3	1_D4		155	3.5	D4	90	1	R1	PpuPve	r3	1_D4
156	3.5	D5	97	1	R1	media	r3	1_D5		156	3.5	D5	8	1	R1	media	r3	1_D5
157	3.5	E2	3384	1	R1	Ppu	r4	1_E2		157	3.5	E2	7	1	R1	Ppu	r4	1_E2
158	3.5	E3	149	1	R1	Pve	r4	1_E3		158	3.5	E3	107	1	R1	Pve	r4	1_E3
159	3.5	E4	1960	1	R1	PpuPve	r4	1_E4		159	3.5	E4	90	1	R1	PpuPve	r4	1_E4
160	3.5	E5	91	1	R1	media	r4	1_E5		160	3.5	E5	9	1	R1	media	r4	1_E5
161	3.5	F2	3471	1	R1	Ppu	r5	1_F2		161	3.5	F2	11	1	R1	Ppu	r5	1_F2
162	3.5	F3	155	1	R1	Pve	r5	1_F3		162	3.5	F3	112	1	R1	Pve	r5	1_F3
163	3.5	F4	2079	1	R1	PpuPve	r5	1_F4		163	3.5	F4	85	1	R1	PpuPve	r5	1_F4
164	3.5	F5	105	1	R1	media	r5	1_F5		164	3.5	F5	11	1	R1	media	r5	1_F5
165	3.5	G2	3594	1	R1	Ppu	r6	1_G2		165	3.5	G2	12	1	R1	Ppu	r6	1_G2
166	3.5	G3	149	1	R1	Pve	r6	1_G3		166	3.5	G3	106	1	R1	Pve	r6	1_G3
167	3.5	G4	1921	1	R1	PpuPve	r6	1_G4		167	3.5	G4	84	1	R1	PpuPve	r6	1_G4
168	3.5	G5	102	1	R1	media	r6	1_G5		168	3.5	G5	8	1	R1	media	r6	1_G5
169	4	B2	4161	1	R1	Ppu	r1	1_B2		169	4	B2	7	1	R1	Ppu	r1	1_B2
170	4	B3	160	1	R1	Pve	r1	1_B3		170	4	B3	116	1	R1	Pve	r1	1_B3
171	4	B4	3053	1	R1	PpuPve	r1	1_B4		171	4	B4	94	1	R1	PpuPve	r1	1_B4
172	4	B5	95	1	R1	media	r1	1_B5		172	4	B5	13	1	R1	media	r1	1_B5
173	4	C2	4274	1	R1	Ppu	r2	1_C2		173	4	C2	13	1	R1	Ppu	r2	1_C2
174	4	C3	158	1	R1	Pve	r2	1_C3		174	4	C3	93	1	R1	Pve	r2	1_C3
175	4	C4	2500	1	R1	PpuPve	r2	1_C4		175	4	C4	93	1	R1	PpuPve	r2	1_C4
176	4	C5	98	1	R1	media	r2	1_C5		176	4	C5	11	1	R1	media	r2	1_C5
177	4	D2	4469	1	R1	Ppu	r3	1_D2		177	4	D2	9	1	R1	Ppu	r3	1_D2
178	4	D3	148	1	R1	Pve	r3	1_D3		178	4	D3	91	1	R1	Pve	r3	1_D3
179	4	D4	2842	1	R1	PpuPve	r3	1_D4		179	4	D4	89	1	R1	PpuPve	r3	1_D4
180	4	D5	103	1	R1	media	r3	1_D5		180	4	D5	12	1	R1	media	r3	1_D5
181	4	E2	4498	1	R1	Ppu	r4	1_E2		181	4	E2	5	1	R1	Ppu	r4	1_E2
182	4	E3	157	1	R1	Pve	r4	1_E3		182	4	E3	92	1	R1	Pve	r4	1_E3
183	4	E4	2382	1	R1	PpuPve	r4	1_E4		183	4	E4	79	1	R1	PpuPve	r4	1_E4
184	4	E5	100	1	R1	media	r4	1_E5		184	4	E5	13	1	R1	media	r4	1_E5
185	4	F2	5038	1	R1	Ppu	r5	1_F2		185	4	F2	8	1	R1	Ppu	r5	1_F2
186	4	F3	157	1	R1	Pve	r5	1_F3		186	4	F3	107	1	R1	Pve	r5	1_F3
187	4	F4	2760	1	R1	PpuPve	r5	1_F4		187	4	F4	95	1	R1	PpuPve	r5	1_F4
188	4	F5	94	1	R1	media	r5	1_F5		188	4	F5	14	1	R1	media	r5	1_F5
189	4	G2	5000	1	R1	Ppu	r6	1_G2		189	4	G2	7	1	R1	Ppu	r6	1_G2
190	4	G3	157	1	R1	Pve	r6	1_G3		190	4	G3	103	1	R1	Pve	r6	1_G3
191	4	G4	2363	1	R1	PpuPve	r6	1_G4		191	4	G4	100	1	R1	PpuPve	r6	1_G4
192	4	G5	101	1	R1	media	r6	1_G5		192	4	G5	5	1	R1	media	r6	1_G5
193	4.5	B2	5633	1	R1	Ppu	r1	1_B2		193	4.5	B2	13	1	R1	Ppu	r1	1_B2
194	4.5	B3	158	1	R1	Pve	r1	1_B3		194	4.5	B3	111	1	R1	Pve	r1	1_B3
195	4.5	B4	4101	1	R1	PpuPve	r1	1_B4		195	4.5	B4	103	1	R1	PpuPve	r1	1_B4
196	4.5	B5	93	1	R1	media	r1	1_B5		196	4.5	B5	13	1	R1	media	r1	1_B5
197	4.5	C2	5324	1	R1	Ppu	r2	1_C2		197	4.5	C2	10	1	R1	Ppu	r2	1_C2
198	4.5	C3	168	1	R1	Pve	r2	1_C3		198	4.5	C3	101	1	R1	Pve	r2	1_C3
199	4.5	C4	3409	1	R1	PpuPve	r2	1_C4		199	4.5	C4	116	1	R1	PpuPve	r2	1_C4
200	4.5	C5	98	1	R1	media	r2	1_C5		200	4.5	C5	10	1	R1	media	r2	1_C5
201	4.5	D2	5716	1	R1	Ppu	r3	1_D2		201	4.5	D2	10	1	R1	Ppu	r3	1_D2
202	4.5	D3	153	1	R1	Pve	r3	1_D3		202	4.5	D3	119	1	R1	Pve	r3	1_D3
203	4.5	D4	3710	1	R1	PpuPve	r3	1_D4		203	4.5	D4	106	1	R1	PpuPve	r3	1_D4
204	4.5	D5	95	1	R1	media	r3	1_D5		204	4.5	D5	10	1	R1	media	r3	1_D5
205	4.5	E2	5745	1	R1	Ppu	r4	1_E2		205	4.5	E2	9	1	R1	Ppu	r4	1_E2
206	4.5	E3	145	1	R1	Pve	r4	1_E3		206	4.5	E3	112	1	R1	Pve	r4	1_E3
207	4.5	E4	3096	1	R1	PpuPve	r4	1_E4		207	4.5	E4	104	1	R1	PpuPve	r4	1_E4
208	4.5	E5	97	1	R1	media	r4	1_E5		208	4.5	E5	8	1	R1	media	r4	1_E5
209	4.5	F2	6734	1	R1	Ppu	r5	1_F2		209	4.5	F2	10	1	R1	Ppu	r5	1_F2
210	4.5	F3	158	1	R1	Pve	r5	1_F3		210	4.5	F3	115	1	R1	Pve	r5	1_F3
211	4.5	F4	3875	1	R1	PpuPve	r5	1_F4		211	4.5	F4	111	1	R1	PpuPve	r5	1_F4
212	4.5	F5	105	1	R1	media	r5	1_F5		212	4.5	F5	12	1	R1	media	r5	1_F5
213	4.5	G2	6496	1	R1	Ppu	r6	1_G2		213	4.5	G2	13	1	R1	Ppu	r6	1_G2
214	4.5	G3	162	1	R1	Pve	r6	1_G3		214	4.5	G3	109	1	R1	Pve	r6	1_G3
215	4.5	G4	3094	1	R1	PpuPve	r6	1_G4		215	4.5	G4	121	1	R1	PpuPve	r6	1_G4
216	4.5	G5	98	1	R1	media	r6	1_G5		216	4.5	G5	8	1	R1	media	r6	1_G5
217	5	B2	7040	1	R1	Ppu	r1	1_B2		217	5	B2	7	1	R1	Ppu	r1	1_B2
218	5	B3	177	1	R1	Pve	r1	1_B3		218	5	B3	131	1	R1	Pve	r1	1_B3
219	5	B4	5472	1	R1	PpuPve	r1	1_B4		219	5	B4	110	1	R1	PpuPve	r1	1_B4
220	5	B5	102	1	R1	media	r1	1_B5		220	5	B5	6	1	R1	media	r1	1_B5
221	5	C2	6464	1	R1	Ppu	r2	1_C2		221	5	C2	6	1	R1	Ppu	r2	1_C2
222	5	C3	165	1	R1	Pve	r2	1_C3		222	5	C3	122	1	R1	Pve	r2	1_C3
223	5	C4	4597	1	R1	PpuPve	r2	1_C4		223	5	C4	110	1	R1	PpuPve	r2	1_C4
224	5	C5	96	1	R1	media	r2	1_C5		224	5	C5	9	1	R1	media	r2	1_C5
225	5	D2	6890	1	R1	Ppu	r3	1_D2		225	5	D2	6	1	R1	Ppu	r3	1_D2
226	5	D3	163	1	R1	Pve	r3	1_D3		226	5	D3	116	1	R1	Pve	r3	1_D3
227	5	D4	4949	1	R1	PpuPve	r3	1_D4		227	5	D4	125	1	R1	PpuPve	r3	1_D4
228	5	D5	98	1	R1	media	r3	1_D5		228	5	D5	4	1	R1	media	r3	1_D5
229	5	E2	7248	1	R1	Ppu	r4	1_E2		229	5	E2	9	1	R1	Ppu	r4	1_E2
230	5	E3	162	1	R1	Pve	r4	1_E3		230	5	E3	131	1	R1	Pve	r4	1_E3
231	5	E4	4206	1	R1	PpuPve	r4	1_E4		231	5	E4	115	1	R1	PpuPve	r4	1_E4
232	5	E5	97	1	R1	media	r4	1_E5		232	5	E5	9	1	R1	media	r4	1_E5
233	5	F2	7981	1	R1	Ppu	r5	1_F2		233	5	F2	6	1	R1	Ppu	r5	1_F2
234	5	F3	168	1	R1	Pve	r5	1_F3		234	5	F3	139	1	R1	Pve	r5	1_F3
235	5	F4	5154	1	R1	PpuPve	r5	1_F4		235	5	F4	126	1	R1	PpuPve	r5	1_F4
236	5	F5	99	1	R1	media	r5	1_F5		236	5	F5	13	1	R1	media	r5	1_F5
237	5	G2	7893	1	R1	Ppu	r6	1_G2		237	5	G2	13	1	R1	Ppu	r6	1_G2
238	5	G3	161	1	R1	Pve	r6	1_G3		238	5	G3	127	1	R1	Pve	r6	1_G3
239	5	G4	4021	1	R1	PpuPve	r6	1_G4		239	5	G4	120	1	R1	PpuPve	r6	1_G4
240	5	G5	101	1	R1	media	r6	1_G5		240	5	G5	14	1	R1	media	r6	1_G5
241	5.5	B2	8770	1	R1	Ppu	r1	1_B2		241	5.5	B2	10	1	R1	Ppu	r1	1_B2
242	5.5	B3	172	1	R1	Pve	r1	1_B3		242	5.5	B3	142	1	R1	Pve	r1	1_B3
243	5.5	B4	7000	1	R1	PpuPve	r1	1_B4		243	5.5	B4	124	1	R1	PpuPve	r1	1_B4
244	5.5	B5	101	1	R1	media	r1	1_B5		244	5.5	B5	16	1	R1	media	r1	1_B5
245	5.5	C2	7910	1	R1	Ppu	r2	1_C2		245	5.5	C2	6	1	R1	Ppu	r2	1_C2
246	5.5	C3	164	1	R1	Pve	r2	1_C3		246	5.5	C3	149	1	R1	Pve	r2	1_C3
247	5.5	C4	6152	1	R1	PpuPve	r2	1_C4		247	5.5	C4	136	1	R1	PpuPve	r2	1_C4
248	5.5	C5	97	1	R1	media	r2	1_C5		248	5.5	C5	10	1	R1	media	r2	1_C5
249	5.5	D2	8330	1	R1	Ppu	r3	1_D2		249	5.5	D2	10	1	R1	Ppu	r3	1_D2
250	5.5	D3	168	1	R1	Pve	r3	1_D3		250	5.5	D3	155	1	R1	Pve	r3	1_D3
251	5.5	D4	6584	1	R1	PpuPve	r3	1_D4		251	5.5	D4	132	1	R1	PpuPve	r3	1_D4
252	5.5	D5	98	1	R1	media	r3	1_D5		252	5.5	D5	8	1	R1	media	r3	1_D5
253	5.5	E2	8886	1	R1	Ppu	r4	1_E2		253	5.5	E2	14	1	R1	Ppu	r4	1_E2
254	5.5	E3	167	1	R1	Pve	r4	1_E3		254	5.5	E3	151	1	R1	Pve	r4	1_E3
255	5.5	E4	5782	1	R1	PpuPve	r4	1_E4		255	5.5	E4	124	1	R1	PpuPve	r4	1_E4
256	5.5	E5	104	1	R1	media	r4	1_E5		256	5.5	E5	10	1	R1	media	r4	1_E5
257	5.5	F2	9756	1	R1	Ppu	r5	1_F2		257	5.5	F2	8	1	R1	Ppu	r5	1_F2
258	5.5	F3	162	1	R1	Pve	r5	1_F3		258	5.5	F3	158	1	R1	Pve	r5	1_F3
259	5.5	F4	6924	1	R1	PpuPve	r5	1_F4		259	5.5	F4	122	1	R1	PpuPve	r5	1_F4
260	5.5	F5	98	1	R1	media	r5	1_F5		260	5.5	F5	6	1	R1	media	r5	1_F5
261	5.5	G2	9782	1	R1	Ppu	r6	1_G2		261	5.5	G2	7	1	R1	Ppu	r6	1_G2
262	5.5	G3	168	1	R1	Pve	r6	1_G3		262	5.5	G3	147	1	R1	Pve	r6	1_G3
263	5.5	G4	5500	1	R1	PpuPve	r6	1_G4		263	5.5	G4	141	1	R1	PpuPve	r6	1_G4
264	5.5	G5	101	1	R1	media	r6	1_G5		264	5.5	G5	14	1	R1	media	r6	1_G5
265	6	B2	10588	1	R1	Ppu	r1	1_B2		265	6	B2	8	1	R1	Ppu	r1	1_B2
266	6	B3	177	1	R1	Pve	r1	1_B3		266	6	B3	166	1	R1	Pve	r1	1_B3
267	6	B4	9288	1	R1	PpuPve	r1	1_B4		267	6	B4	157	1	R1	PpuPve	r1	1_B4
268	6	B5	99	1	R1	media	r1	1_B5		268	6	B5	8	1	R1	media	r1	1_B5
269	6	C2	9962	1	R1	Ppu	r2	1_C2		269	6	C2	9	1	R1	Ppu	r2	1_C2
270	6	C3	175	1	R1	Pve	r2	1_C3		270	6	C3	157	1	R1	Pve	r2	1_C3
271	6	C4	8532	1	R1	PpuPve	r2	1_C4		271	6	C4	157	1	R1	PpuPve	r2	1_C4
272	6	C5	96	1	R1	media	r2	1_C5		272	6	C5	8	1	R1	media	r2	1_C5
273	6	D2	10282	1	R1	Ppu	r3	1_D2		273	6	D2	7	1	R1	Ppu	r3	1_D2
274	6	D3	171	1	R1	Pve	r3	1_D3		274	6	D3	170	1	R1	Pve	r3	1_D3
275	6	D4	8619	1	R1	PpuPve	r3	1_D4		275	6	D4	169	1	R1	PpuPve	r3	1_D4
276	6	D5	101	1	R1	media	r3	1_D5		276	6	D5	11	1	R1	media	r3	1_D5
277	6	E2	11077	1	R1	Ppu	r4	1_E2		277	6	E2	10	1	R1	Ppu	r4	1_E2
278	6	E3	173	1	R1	Pve	r4	1_E3		278	6	E3	183	1	R1	Pve	r4	1_E3
279	6	E4	7837	1	R1	PpuPve	r4	1_E4		279	6	E4	161	1	R1	PpuPve	r4	1_E4
280	6	E5	94	1	R1	media	r4	1_E5		280	6	E5	5	1	R1	media	r4	1_E5
281	6	F2	11544	1	R1	Ppu	r5	1_F2		281	6	F2	13	1	R1	Ppu	r5	1_F2
282	6	F3	176	1	R1	Pve	r5	1_F3		282	6	F3	189	1	R1	Pve	r5	1_F3
283	6	F4	9169	1	R1	PpuPve	r5	1_F4		283	6	F4	155	1	R1	PpuPve	r5	1_F4
284	6	F5	96	1	R1	media	r5	1_F5		284	6	F5	13	1	R1	media	r5	1_F5
285	6	G2	11699	1	R1	Ppu	r6	1_G2		285	6	G2	11	1	R1	Ppu	r6	1_G2
286	6	G3	180	1	R1	Pve	r6	1_G3		286	6	G3	179	1	R1	Pve	r6	1_G3
287	6	G4	7726	1	R1	PpuPve	r6	1_G4		287	6	G4	140	1	R1	PpuPve	r6	1_G4
288	6	G5	100	1	R1	media	r6	1_G5		288	6	G5	10	1	R1	media	r6	1_G5
289	6.5	B2	12887	1	R1	Ppu	r1	1_B2		289	6.5	B2	13	1	R1	Ppu	r1	1_B2
290	6.5	B3	176	1	R1	Pve	r1	1_B3		290	6.5	B3	188	1	R1	Pve	r1	1_B3
291	6.5	B4	11760	1	R1	PpuPve	r1	1_B4		291	6.5	B4	187	1	R1	PpuPve	r1	1_B4
292	6.5	B5	110	1	R1	media	r1	1_B5		292	6.5	B5	10	1	R1	media	r1	1_B5
293	6.5	C2	12883	1	R1	Ppu	r2	1_C2		293	6.5	C2	9	1	R1	Ppu	r2	1_C2
294	6.5	C3	181	1	R1	Pve	r2	1_C3		294	6.5	C3	211	1	R1	Pve	r2	1_C3
295	6.5	C4	11530	1	R1	PpuPve	r2	1_C4		295	6.5	C4	206	1	R1	PpuPve	r2	1_C4
296	6.5	C5	98	1	R1	media	r2	1_C5		296	6.5	C5	9	1	R1	media	r2	1_C5
297	6.5	D2	13097	1	R1	Ppu	r3	1_D2		297	6.5	D2	7	1	R1	Ppu	r3	1_D2
298	6.5	D3	182	1	R1	Pve	r3	1_D3		298	6.5	D3	221	1	R1	Pve	r3	1_D3
299	6.5	D4	11670	1	R1	PpuPve	r3	1_D4		299	6.5	D4	199	1	R1	PpuPve	r3	1_D4
300	6.5	D5	105	1	R1	media	r3	1_D5		300	6.5	D5	6	1	R1	media	r3	1_D5
301	6.5	E2	14042	1	R1	Ppu	r4	1_E2		301	6.5	E2	11	1	R1	Ppu	r4	1_E2
302	6.5	E3	187	1	R1	Pve	r4	1_E3		302	6.5	E3	215	1	R1	Pve	r4	1_E3
303	6.5	E4	11162	1	R1	PpuPve	r4	1_E4		303	6.5	E4	180	1	R1	PpuPve	r4	1_E4
304	6.5	E5	98	1	R1	media	r4	1_E5		304	6.5	E5	9	1	R1	media	r4	1_E5
305	6.5	F2	14273	1	R1	Ppu	r5	1_F2		305	6.5	F2	10	1	R1	Ppu	r5	1_F2
306	6.5	F3	187	1	R1	Pve	r5	1_F3		306	6.5	F3	227	1	R1	Pve	r5	1_F3
307	6.5	F4	12365	1	R1	PpuPve	r5	1_F4		307	6.5	F4	193	1	R1	PpuPve	r5	1_F4
308	6.5	F5	99	1	R1	media	r5	1_F5		308	6.5	F5	8	1	R1	media	r5	1_F5
309	6.5	G2	14535	1	R1	Ppu	r6	1_G2		309	6.5	G2	12	1	R1	Ppu	r6	1_G2
310	6.5	G3	176	1	R1	Pve	r6	1_G3		310	6.5	G3	202	1	R1	Pve	r6	1_G3
311	6.5	G4	11562	1	R1	PpuPve	r6	1_G4		311	6.5	G4	196	1	R1	PpuPve	r6	1_G4
312	6.5	G5	100	1	R1	media	r6	1_G5		312	6.5	G5	13	1	R1	media	r6	1_G5
313	7	B2	15962	1	R1	Ppu	r1	1_B2		313	7	B2	9	1	R1	Ppu	r1	1_B2
314	7	B3	187	1	R1	Pve	r1	1_B3		314	7	B3	231	1	R1	Pve	r1	1_B3
315	7	B4	14386	1	R1	PpuPve	r1	1_B4		315	7	B4	212	1	R1	PpuPve	r1	1_B4
316	7	B5	91	1	R1	media	r1	1_B5		316	7	B5	8	1	R1	media	r1	1_B5
317	7	C2	16621	1	R1	Ppu	r2	1_C2		317	7	C2	6	1	R1	Ppu	r2	1_C2
318	7	C3	196	1	R1	Pve	r2	1_C3		318	7	C3	250	1	R1	Pve	r2	1_C3
319	7	C4	14366	1	R1	PpuPve	r2	1_C4		319	7	C4	241	1	R1	PpuPve	r2	1_C4
320	7	C5	102	1	R1	media	r2	1_C5		320	7	C5	8	1	R1	media	r2	1_C5
321	7	D2	16689	1	R1	Ppu	r3	1_D2		321	7	D2	10	1	R1	Ppu	r3	1_D2
322	7	D3	194	1	R1	Pve	r3	1_D3		322	7	D3	269	1	R1	Pve	r3	1_D3
323	7	D4	14502	1	R1	PpuPve	r3	1_D4		323	7	D4	222	1	R1	PpuPve	r3	1_D4
324	7	D5	102	1	R1	media	r3	1_D5		324	7	D5	12	1	R1	media	r3	1_D5
325	7	E2	18012	1	R1	Ppu	r4	1_E2		325	7	E2	9	1	R1	Ppu	r4	1_E2
326	7	E3	185	1	R1	Pve	r4	1_E3		326	7	E3	260	1	R1	Pve	r4	1_E3
327	7	E4	14437	1	R1	PpuPve	r4	1_E4		327	7	E4	229	1	R1	PpuPve	r4	1_E4
328	7	E5	97	1	R1	media	r4	1_E5		328	7	E5	10	1	R1	media	r4	1_E5
329	7	F2	17861	1	R1	Ppu	r5	1_F2		329	7	F2	15	1	R1	Ppu	r5	1_F2
330	7	F3	196	1	R1	Pve	r5	1_F3		330	7	F3	285	1	R1	Pve	r5	1_F3
331	7	F4	15702	1	R1	PpuPve	r5	1_F4		331	7	F4	226	1	R1	PpuPve	r5	1_F4
332	7	F5	96	1	R1	media	r5	1_F5		332	7	F5	4	1	R1	media	r5	1_F5
333	7	G2	18438	1	R1	Ppu	r6	1_G2		333	7	G2	11	1	R1	Ppu	r6	1_G2
334	7	G3	190	1	R1	Pve	r6	1_G3		334	7	G3	262	1	R1	Pve	r6	1_G3
335	7	G4	15211	1	R1	PpuPve	r6	1_G4		335	7	G4	230	1	R1	PpuPve	r6	1_G4
336	7	G5	99	1	R1	media	r6	1_G5		336	7	G5	13	1	R1	media	r6	1_G5
337	7.5	B2	19457	1	R1	Ppu	r1	1_B2		337	7.5	B2	11	1	R1	Ppu	r1	1_B2
338	7.5	B3	211	1	R1	Pve	r1	1_B3		338	7.5	B3	264	1	R1	Pve	r1	1_B3
339	7.5	B4	17199	1	R1	PpuPve	r1	1_B4		339	7.5	B4	252	1	R1	PpuPve	r1	1_B4
340	7.5	B5	106	1	R1	media	r1	1_B5		340	7.5	B5	6	1	R1	media	r1	1_B5
341	7.5	C2	20617	1	R1	Ppu	r2	1_C2		341	7.5	C2	11	1	R1	Ppu	r2	1_C2
342	7.5	C3	204	1	R1	Pve	r2	1_C3		342	7.5	C3	300	1	R1	Pve	r2	1_C3
343	7.5	C4	18192	1	R1	PpuPve	r2	1_C4		343	7.5	C4	255	1	R1	PpuPve	r2	1_C4
344	7.5	C5	101	1	R1	media	r2	1_C5		344	7.5	C5	5	1	R1	media	r2	1_C5
345	7.5	D2	20701	1	R1	Ppu	r3	1_D2		345	7.5	D2	7	1	R1	Ppu	r3	1_D2
346	7.5	D3	196	1	R1	Pve	r3	1_D3		346	7.5	D3	317	1	R1	Pve	r3	1_D3
347	7.5	D4	18187	1	R1	PpuPve	r3	1_D4		347	7.5	D4	268	1	R1	PpuPve	r3	1_D4
348	7.5	D5	104	1	R1	media	r3	1_D5		348	7.5	D5	11	1	R1	media	r3	1_D5
349	7.5	E2	22356	1	R1	Ppu	r4	1_E2		349	7.5	E2	10	1	R1	Ppu	r4	1_E2
350	7.5	E3	205	1	R1	Pve	r4	1_E3		350	7.5	E3	356	1	R1	Pve	r4	1_E3
351	7.5	E4	18235	1	R1	PpuPve	r4	1_E4		351	7.5	E4	281	1	R1	PpuPve	r4	1_E4
352	7.5	E5	106	1	R1	media	r4	1_E5		352	7.5	E5	9	1	R1	media	r4	1_E5
353	7.5	F2	22248	1	R1	Ppu	r5	1_F2		353	7.5	F2	15	1	R1	Ppu	r5	1_F2
354	7.5	F3	200	1	R1	Pve	r5	1_F3		354	7.5	F3	354	1	R1	Pve	r5	1_F3
355	7.5	F4	19448	1	R1	PpuPve	r5	1_F4		355	7.5	F4	265	1	R1	PpuPve	r5	1_F4
356	7.5	F5	104	1	R1	media	r5	1_F5		356	7.5	F5	16	1	R1	media	r5	1_F5
357	7.5	G2	22971	1	R1	Ppu	r6	1_G2		357	7.5	G2	8	1	R1	Ppu	r6	1_G2
358	7.5	G3	207	1	R1	Pve	r6	1_G3		358	7.5	G3	330	1	R1	Pve	r6	1_G3
359	7.5	G4	19917	1	R1	PpuPve	r6	1_G4		359	7.5	G4	273	1	R1	PpuPve	r6	1_G4
360	7.5	G5	103	1	R1	media	r6	1_G5		360	7.5	G5	7	1	R1	media	r6	1_G5
361	8	B2	23123	1	R1	Ppu	r1	1_B2		361	8	B2	12	1	R1	Ppu	r1	1_B2
362	8	B3	209	1	R1	Pve	r1	1_B3		362	8	B3	313	1	R1	Pve	r1	1_B3
363	8	B4	19574	1	R1	PpuPve	r1	1_B4		363	8	B4	270	1	R1	PpuPve	r1	1_B4
364	8	B5	97	1	R1	media	r1	1_B5		364	8	B5	9	1	R1	media	r1	1_B5
365	8	C2	24721	1	R1	Ppu	r2	1_C2		365	8	C2	8	1	R1	Ppu	r2	1_C2
366	8	C3	217	1	R1	Pve	r2	1_C3		366	8	C3	351	1	R1	Pve	r2	1_C3
367	8	C4	20582	1	R1	PpuPve	r2	1_C4		367	8	C4	316	1	R1	PpuPve	r2	1_C4
368	8	C5	107	1	R1	media	r2	1_C5		368	8	C5	8	1	R1	media	r2	1_C5
369	8	D2	24817	1	R1	Ppu	r3	1_D2		369	8	D2	15	1	R1	Ppu	r3	1_D2
370	8	D3	212	1	R1	Pve	r3	1_D3		370	8	D3	335	1	R1	Pve	r3	1_D3
371	8	D4	20512	1	R1	PpuPve	r3	1_D4		371	8	D4	325	1	R1	PpuPve	r3	1_D4
372	8	D5	100	1	R1	media	r3	1_D5		372	8	D5	6	1	R1	media	r3	1_D5
373	8	E2	26210	1	R1	Ppu	r4	1_E2		373	8	E2	11	1	R1	Ppu	r4	1_E2
374	8	E3	209	1	R1	Pve	r4	1_E3		374	8	E3	376	1	R1	Pve	r4	1_E3
375	8	E4	20268	1	R1	PpuPve	r4	1_E4		375	8	E4	312	1	R1	PpuPve	r4	1_E4
376	8	E5	109	1	R1	media	r4	1_E5		376	8	E5	11	1	R1	media	r4	1_E5
377	8	F2	25954	1	R1	Ppu	r5	1_F2		377	8	F2	17	1	R1	Ppu	r5	1_F2
378	8	F3	208	1	R1	Pve	r5	1_F3		378	8	F3	380	1	R1	Pve	r5	1_F3
379	8	F4	21653	1	R1	PpuPve	r5	1_F4		379	8	F4	305	1	R1	PpuPve	r5	1_F4
380	8	F5	99	1	R1	media	r5	1_F5		380	8	F5	13	1	R1	media	r5	1_F5
381	8	G2	26706	1	R1	Ppu	r6	1_G2		381	8	G2	16	1	R1	Ppu	r6	1_G2
382	8	G3	216	1	R1	Pve	r6	1_G3		382	8	G3	366	1	R1	Pve	r6	1_G3
383	8	G4	22461	1	R1	PpuPve	r6	1_G4		383	8	G4	305	1	R1	PpuPve	r6	1_G4
384	8	G5	97	1	R1	media	r6	1_G5		384	8	G5	9	1	R1	media	r6	1_G5
385	8.5	B2	26170	1	R1	Ppu	r1	1_B2		385	8.5	B2	14	1	R1	Ppu	r1	1_B2
386	8.5	B3	226	1	R1	Pve	r1	1_B3		386	8.5	B3	356	1	R1	Pve	r1	1_B3
387	8.5	B4	22855	1	R1	PpuPve	r1	1_B4		387	8.5	B4	437	1	R1	PpuPve	r1	1_B4
388	8.5	B5	103	1	R1	media	r1	1_B5		388	8.5	B5	11	1	R1	media	r1	1_B5
389	8.5	C2	28168	1	R1	Ppu	r2	1_C2		389	8.5	C2	12	1	R1	Ppu	r2	1_C2
390	8.5	C3	240	1	R1	Pve	r2	1_C3		390	8.5	C3	404	1	R1	Pve	r2	1_C3
391	8.5	C4	24032	1	R1	PpuPve	r2	1_C4		391	8.5	C4	453	1	R1	PpuPve	r2	1_C4
392	8.5	C5	97	1	R1	media	r2	1_C5		392	8.5	C5	10	1	R1	media	r2	1_C5
393	8.5	D2	28325	1	R1	Ppu	r3	1_D2		393	8.5	D2	15	1	R1	Ppu	r3	1_D2
394	8.5	D3	226	1	R1	Pve	r3	1_D3		394	8.5	D3	425	1	R1	Pve	r3	1_D3
395	8.5	D4	23659	1	R1	PpuPve	r3	1_D4		395	8.5	D4	455	1	R1	PpuPve	r3	1_D4
396	8.5	D5	97	1	R1	media	r3	1_D5		396	8.5	D5	10	1	R1	media	r3	1_D5
397	8.5	E2	30139	1	R1	Ppu	r4	1_E2		397	8.5	E2	12	1	R1	Ppu	r4	1_E2
398	8.5	E3	230	1	R1	Pve	r4	1_E3		398	8.5	E3	442	1	R1	Pve	r4	1_E3
399	8.5	E4	23064	1	R1	PpuPve	r4	1_E4		399	8.5	E4	463	1	R1	PpuPve	r4	1_E4
400	8.5	E5	94	1	R1	media	r4	1_E5		400	8.5	E5	12	1	R1	media	r4	1_E5
401	8.5	F2	30112	1	R1	Ppu	r5	1_F2		401	8.5	F2	16	1	R1	Ppu	r5	1_F2
402	8.5	F3	231	1	R1	Pve	r5	1_F3		402	8.5	F3	478	1	R1	Pve	r5	1_F3
403	8.5	F4	25381	1	R1	PpuPve	r5	1_F4		403	8.5	F4	477	1	R1	PpuPve	r5	1_F4
404	8.5	F5	108	1	R1	media	r5	1_F5		404	8.5	F5	13	1	R1	media	r5	1_F5
405	8.5	G2	30911	1	R1	Ppu	r6	1_G2		405	8.5	G2	10	1	R1	Ppu	r6	1_G2
406	8.5	G3	227	1	R1	Pve	r6	1_G3		406	8.5	G3	426	1	R1	Pve	r6	1_G3
407	8.5	G4	25969	1	R1	PpuPve	r6	1_G4		407	8.5	G4	471	1	R1	PpuPve	r6	1_G4
408	8.5	G5	103	1	R1	media	r6	1_G5		408	8.5	G5	6	1	R1	media	r6	1_G5
409	9	B2	28881	1	R1	Ppu	r1	1_B2		409	9	B2	16	1	R1	Ppu	r1	1_B2
410	9	B3	256	1	R1	Pve	r1	1_B3		410	9	B3	471	1	R1	Pve	r1	1_B3
411	9	B4	24242	1	R1	PpuPve	r1	1_B4		411	9	B4	593	1	R1	PpuPve	r1	1_B4
412	9	B5	95	1	R1	media	r1	1_B5		412	9	B5	12	1	R1	media	r1	1_B5
413	9	C2	31586	1	R1	Ppu	r2	1_C2		413	9	C2	12	1	R1	Ppu	r2	1_C2
414	9	C3	256	1	R1	Pve	r2	1_C3		414	9	C3	538	1	R1	Pve	r2	1_C3
415	9	C4	25209	1	R1	PpuPve	r2	1_C4		415	9	C4	608	1	R1	PpuPve	r2	1_C4
416	9	C5	111	1	R1	media	r2	1_C5		416	9	C5	9	1	R1	media	r2	1_C5
417	9	D2	32303	1	R1	Ppu	r3	1_D2		417	9	D2	12	1	R1	Ppu	r3	1_D2
418	9	D3	244	1	R1	Pve	r3	1_D3		418	9	D3	543	1	R1	Pve	r3	1_D3
419	9	D4	25087	1	R1	PpuPve	r3	1_D4		419	9	D4	642	1	R1	PpuPve	r3	1_D4
420	9	D5	96	1	R1	media	r3	1_D5		420	9	D5	7	1	R1	media	r3	1_D5
421	9	E2	34523	1	R1	Ppu	r4	1_E2		421	9	E2	16	1	R1	Ppu	r4	1_E2
422	9	E3	238	1	R1	Pve	r4	1_E3		422	9	E3	568	1	R1	Pve	r4	1_E3
423	9	E4	24954	1	R1	PpuPve	r4	1_E4		423	9	E4	648	1	R1	PpuPve	r4	1_E4
424	9	E5	98	1	R1	media	r4	1_E5		424	9	E5	13	1	R1	media	r4	1_E5
425	9	F2	34450	1	R1	Ppu	r5	1_F2		425	9	F2	10	1	R1	Ppu	r5	1_F2
426	9	F3	242	1	R1	Pve	r5	1_F3		426	9	F3	582	1	R1	Pve	r5	1_F3
427	9	F4	27460	1	R1	PpuPve	r5	1_F4		427	9	F4	658	1	R1	PpuPve	r5	1_F4
428	9	F5	97	1	R1	media	r5	1_F5		428	9	F5	9	1	R1	media	r5	1_F5
429	9	G2	35305	1	R1	Ppu	r6	1_G2		429	9	G2	10	1	R1	Ppu	r6	1_G2
430	9	G3	251	1	R1	Pve	r6	1_G3		430	9	G3	540	1	R1	Pve	r6	1_G3
431	9	G4	28266	1	R1	PpuPve	r6	1_G4		431	9	G4	677	1	R1	PpuPve	r6	1_G4
432	9	G5	92	1	R1	media	r6	1_G5		432	9	G5	4	1	R1	media	r6	1_G5
433	9.5	B2	30158	1	R1	Ppu	r1	1_B2		433	9.5	B2	10	1	R1	Ppu	r1	1_B2
434	9.5	B3	278	1	R1	Pve	r1	1_B3		434	9.5	B3	611	1	R1	Pve	r1	1_B3
435	9.5	B4	25548	1	R1	PpuPve	r1	1_B4		435	9.5	B4	737	1	R1	PpuPve	r1	1_B4
436	9.5	B5	98	1	R1	media	r1	1_B5		436	9.5	B5	12	1	R1	media	r1	1_B5
437	9.5	C2	32712	1	R1	Ppu	r2	1_C2		437	9.5	C2	13	1	R1	Ppu	r2	1_C2
438	9.5	C3	278	1	R1	Pve	r2	1_C3		438	9.5	C3	610	1	R1	Pve	r2	1_C3
439	9.5	C4	26095	1	R1	PpuPve	r2	1_C4		439	9.5	C4	724	1	R1	PpuPve	r2	1_C4
440	9.5	C5	93	1	R1	media	r2	1_C5		440	9.5	C5	7	1	R1	media	r2	1_C5
441	9.5	D2	33385	1	R1	Ppu	r3	1_D2		441	9.5	D2	13	1	R1	Ppu	r3	1_D2
442	9.5	D3	271	1	R1	Pve	r3	1_D3		442	9.5	D3	657	1	R1	Pve	r3	1_D3
443	9.5	D4	26505	1	R1	PpuPve	r3	1_D4		443	9.5	D4	760	1	R1	PpuPve	r3	1_D4
444	9.5	D5	104	1	R1	media	r3	1_D5		444	9.5	D5	11	1	R1	media	r3	1_D5
445	9.5	E2	36380	1	R1	Ppu	r4	1_E2		445	9.5	E2	13	1	R1	Ppu	r4	1_E2
446	9.5	E3	270	1	R1	Pve	r4	1_E3		446	9.5	E3	616	1	R1	Pve	r4	1_E3
447	9.5	E4	26614	1	R1	PpuPve	r4	1_E4		447	9.5	E4	779	1	R1	PpuPve	r4	1_E4
448	9.5	E5	103	1	R1	media	r4	1_E5		448	9.5	E5	7	1	R1	media	r4	1_E5
449	9.5	F2	36883	1	R1	Ppu	r5	1_F2		449	9.5	F2	16	1	R1	Ppu	r5	1_F2
450	9.5	F3	268	1	R1	Pve	r5	1_F3		450	9.5	F3	654	1	R1	Pve	r5	1_F3
451	9.5	F4	29279	1	R1	PpuPve	r5	1_F4		451	9.5	F4	828	1	R1	PpuPve	r5	1_F4
452	9.5	F5	104	1	R1	media	r5	1_F5		452	9.5	F5	7	1	R1	media	r5	1_F5
453	9.5	G2	37270	1	R1	Ppu	r6	1_G2		453	9.5	G2	13	1	R1	Ppu	r6	1_G2
454	9.5	G3	280	1	R1	Pve	r6	1_G3		454	9.5	G3	610	1	R1	Pve	r6	1_G3
455	9.5	G4	30387	1	R1	PpuPve	r6	1_G4		455	9.5	G4	857	1	R1	PpuPve	r6	1_G4
456	9.5	G5	102	1	R1	media	r6	1_G5		456	9.5	G5	17	1	R1	media	r6	1_G5
457	10	B2	30337	1	R1	Ppu	r1	1_B2		457	10	B2	13	1	R1	Ppu	r1	1_B2
458	10	B3	291	1	R1	Pve	r1	1_B3		458	10	B3	682	1	R1	Pve	r1	1_B3
459	10	B4	26742	1	R1	PpuPve	r1	1_B4		459	10	B4	889	1	R1	PpuPve	r1	1_B4
460	10	B5	96	1	R1	media	r1	1_B5		460	10	B5	9	1	R1	media	r1	1_B5
461	10	C2	32734	1	R1	Ppu	r2	1_C2		461	10	C2	18	1	R1	Ppu	r2	1_C2
462	10	C3	295	1	R1	Pve	r2	1_C3		462	10	C3	733	1	R1	Pve	r2	1_C3
463	10	C4	27077	1	R1	PpuPve	r2	1_C4		463	10	C4	799	1	R1	PpuPve	r2	1_C4
464	10	C5	103	1	R1	media	r2	1_C5		464	10	C5	11	1	R1	media	r2	1_C5
465	10	D2	33024	1	R1	Ppu	r3	1_D2		465	10	D2	12	1	R1	Ppu	r3	1_D2
466	10	D3	297	1	R1	Pve	r3	1_D3		466	10	D3	756	1	R1	Pve	r3	1_D3
467	10	D4	27652	1	R1	PpuPve	r3	1_D4		467	10	D4	857	1	R1	PpuPve	r3	1_D4
468	10	D5	93	1	R1	media	r3	1_D5		468	10	D5	11	1	R1	media	r3	1_D5
469	10	E2	36685	1	R1	Ppu	r4	1_E2		469	10	E2	11	1	R1	Ppu	r4	1_E2
470	10	E3	298	1	R1	Pve	r4	1_E3		470	10	E3	746	1	R1	Pve	r4	1_E3
471	10	E4	27931	1	R1	PpuPve	r4	1_E4		471	10	E4	927	1	R1	PpuPve	r4	1_E4
472	10	E5	98	1	R1	media	r4	1_E5		472	10	E5	9	1	R1	media	r4	1_E5
473	10	F2	37252	1	R1	Ppu	r5	1_F2		473	10	F2	18	1	R1	Ppu	r5	1_F2
474	10	F3	300	1	R1	Pve	r5	1_F3		474	10	F3	811	1	R1	Pve	r5	1_F3
475	10	F4	31290	1	R1	PpuPve	r5	1_F4		475	10	F4	1028	1	R1	PpuPve	r5	1_F4
476	10	F5	105	1	R1	media	r5	1_F5		476	10	F5	7	1	R1	media	r5	1_F5
477	10	G2	37582	1	R1	Ppu	r6	1_G2		477	10	G2	18	1	R1	Ppu	r6	1_G2
478	10	G3	293	1	R1	Pve	r6	1_G3		478	10	G3	761	1	R1	Pve	r6	1_G3
479	10	G4	31834	1	R1	PpuPve	r6	1_G4		479	10	G4	972	1	R1	PpuPve	r6	1_G4
480	10	G5	105	1	R1	media	r6	1_G5		480	10	G5	11	1	R1	media	r6	1_G5
481	10.5	B2	29833	1	R1	Ppu	r1	1_B2		481	10.5	B2	15	1	R1	Ppu	r1	1_B2
482	10.5	B3	314	1	R1	Pve	r1	1_B3		482	10.5	B3	834	1	R1	Pve	r1	1_B3
483	10.5	B4	27498	1	R1	PpuPve	r1	1_B4		483	10.5	B4	946	1	R1	PpuPve	r1	1_B4
484	10.5	B5	92	1	R1	media	r1	1_B5		484	10.5	B5	9	1	R1	media	r1	1_B5
485	10.5	C2	33205	1	R1	Ppu	r2	1_C2		485	10.5	C2	16	1	R1	Ppu	r2	1_C2
486	10.5	C3	324	1	R1	Pve	r2	1_C3		486	10.5	C3	840	1	R1	Pve	r2	1_C3
487	10.5	C4	27975	1	R1	PpuPve	r2	1_C4		487	10.5	C4	898	1	R1	PpuPve	r2	1_C4
488	10.5	C5	95	1	R1	media	r2	1_C5		488	10.5	C5	8	1	R1	media	r2	1_C5
489	10.5	D2	32732	1	R1	Ppu	r3	1_D2		489	10.5	D2	15	1	R1	Ppu	r3	1_D2
490	10.5	D3	323	1	R1	Pve	r3	1_D3		490	10.5	D3	918	1	R1	Pve	r3	1_D3
491	10.5	D4	29296	1	R1	PpuPve	r3	1_D4		491	10.5	D4	954	1	R1	PpuPve	r3	1_D4
492	10.5	D5	97	1	R1	media	r3	1_D5		492	10.5	D5	12	1	R1	media	r3	1_D5
493	10.5	E2	37476	1	R1	Ppu	r4	1_E2		493	10.5	E2	16	1	R1	Ppu	r4	1_E2
494	10.5	E3	326	1	R1	Pve	r4	1_E3		494	10.5	E3	908	1	R1	Pve	r4	1_E3
495	10.5	E4	29494	1	R1	PpuPve	r4	1_E4		495	10.5	E4	1025	1	R1	PpuPve	r4	1_E4
496	10.5	E5	102	1	R1	media	r4	1_E5		496	10.5	E5	12	1	R1	media	r4	1_E5
497	10.5	F2	37017	1	R1	Ppu	r5	1_F2		497	10.5	F2	12	1	R1	Ppu	r5	1_F2
498	10.5	F3	306	1	R1	Pve	r5	1_F3		498	10.5	F3	940	1	R1	Pve	r5	1_F3
499	10.5	F4	32982	1	R1	PpuPve	r5	1_F4		499	10.5	F4	1123	1	R1	PpuPve	r5	1_F4
500	10.5	F5	92	1	R1	media	r5	1_F5		500	10.5	F5	8	1	R1	media	r5	1_F5
501	10.5	G2	37169	1	R1	Ppu	r6	1_G2		501	10.5	G2	10	1	R1	Ppu	r6	1_G2
502	10.5	G3	319	1	R1	Pve	r6	1_G3		502	10.5	G3	882	1	R1	Pve	r6	1_G3
503	10.5	G4	33142	1	R1	PpuPve	r6	1_G4		503	10.5	G4	1060	1	R1	PpuPve	r6	1_G4
504	10.5	G5	103	1	R1	media	r6	1_G5		504	10.5	G5	13	1	R1	media	r6	1_G5
505	11	B2	29722	1	R1	Ppu	r1	1_B2		505	11	B2	17	1	R1	Ppu	r1	1_B2
506	11	B3	341	1	R1	Pve	r1	1_B3		506	11	B3	1029	1	R1	Pve	r1	1_B3
507	11	B4	27927	1	R1	PpuPve	r1	1_B4		507	11	B4	1012	1	R1	PpuPve	r1	1_B4
508	11	B5	101	1	R1	media	r1	1_B5		508	11	B5	12	1	R1	media	r1	1_B5
509	11	C2	34325	1	R1	Ppu	r2	1_C2		509	11	C2	15	1	R1	Ppu	r2	1_C2
510	11	C3	370	1	R1	Pve	r2	1_C3		510	11	C3	1019	1	R1	Pve	r2	1_C3
511	11	C4	29253	1	R1	PpuPve	r2	1_C4		511	11	C4	987	1	R1	PpuPve	r2	1_C4
512	11	C5	96	1	R1	media	r2	1_C5		512	11	C5	8	1	R1	media	r2	1_C5
513	11	D2	33010	1	R1	Ppu	r3	1_D2		513	11	D2	15	1	R1	Ppu	r3	1_D2
514	11	D3	377	1	R1	Pve	r3	1_D3		514	11	D3	1105	1	R1	Pve	r3	1_D3
515	11	D4	30479	1	R1	PpuPve	r3	1_D4		515	11	D4	1084	1	R1	PpuPve	r3	1_D4
516	11	D5	102	1	R1	media	r3	1_D5		516	11	D5	6	1	R1	media	r3	1_D5
517	11	E2	39741	1	R1	Ppu	r4	1_E2		517	11	E2	17	1	R1	Ppu	r4	1_E2
518	11	E3	383	1	R1	Pve	r4	1_E3		518	11	E3	1046	1	R1	Pve	r4	1_E3
519	11	E4	30221	1	R1	PpuPve	r4	1_E4		519	11	E4	1092	1	R1	PpuPve	r4	1_E4
520	11	E5	98	1	R1	media	r4	1_E5		520	11	E5	9	1	R1	media	r4	1_E5
521	11	F2	38539	1	R1	Ppu	r5	1_F2		521	11	F2	16	1	R1	Ppu	r5	1_F2
522	11	F3	360	1	R1	Pve	r5	1_F3		522	11	F3	1059	1	R1	Pve	r5	1_F3
523	11	F4	33793	1	R1	PpuPve	r5	1_F4		523	11	F4	1230	1	R1	PpuPve	r5	1_F4
524	11	F5	98	1	R1	media	r5	1_F5		524	11	F5	9	1	R1	media	r5	1_F5
525	11	G2	37446	1	R1	Ppu	r6	1_G2		525	11	G2	16	1	R1	Ppu	r6	1_G2
526	11	G3	370	1	R1	Pve	r6	1_G3		526	11	G3	1000	1	R1	Pve	r6	1_G3
527	11	G4	33611	1	R1	PpuPve	r6	1_G4		527	11	G4	1134	1	R1	PpuPve	r6	1_G4
528	11	G5	101	1	R1	media	r6	1_G5		528	11	G5	12	1	R1	media	r6	1_G5
529	11.5	B2	30276	1	R1	Ppu	r1	1_B2		529	11.5	B2	17	1	R1	Ppu	r1	1_B2
530	11.5	B3	368	1	R1	Pve	r1	1_B3		530	11.5	B3	1237	1	R1	Pve	r1	1_B3
531	11.5	B4	28185	1	R1	PpuPve	r1	1_B4		531	11.5	B4	1066	1	R1	PpuPve	r1	1_B4
532	11.5	B5	95	1	R1	media	r1	1_B5		532	11.5	B5	10	1	R1	media	r1	1_B5
533	11.5	C2	37373	1	R1	Ppu	r2	1_C2		533	11.5	C2	23	1	R1	Ppu	r2	1_C2
534	11.5	C3	371	1	R1	Pve	r2	1_C3		534	11.5	C3	1380	1	R1	Pve	r2	1_C3
535	11.5	C4	29062	1	R1	PpuPve	r2	1_C4		535	11.5	C4	1012	1	R1	PpuPve	r2	1_C4
536	11.5	C5	95	1	R1	media	r2	1_C5		536	11.5	C5	8	1	R1	media	r2	1_C5
537	11.5	D2	33970	1	R1	Ppu	r3	1_D2		537	11.5	D2	12	1	R1	Ppu	r3	1_D2
538	11.5	D3	385	1	R1	Pve	r3	1_D3		538	11.5	D3	1479	1	R1	Pve	r3	1_D3
539	11.5	D4	30553	1	R1	PpuPve	r3	1_D4		539	11.5	D4	1136	1	R1	PpuPve	r3	1_D4
540	11.5	D5	89	1	R1	media	r3	1_D5		540	11.5	D5	10	1	R1	media	r3	1_D5
541	11.5	E2	43035	1	R1	Ppu	r4	1_E2		541	11.5	E2	17	1	R1	Ppu	r4	1_E2
542	11.5	E3	391	1	R1	Pve	r4	1_E3		542	11.5	E3	1392	1	R1	Pve	r4	1_E3
543	11.5	E4	29543	1	R1	PpuPve	r4	1_E4		543	11.5	E4	1094	1	R1	PpuPve	r4	1_E4
544	11.5	E5	103	1	R1	media	r4	1_E5		544	11.5	E5	12	1	R1	media	r4	1_E5
545	11.5	F2	41757	1	R1	Ppu	r5	1_F2		545	11.5	F2	14	1	R1	Ppu	r5	1_F2
546	11.5	F3	389	1	R1	Pve	r5	1_F3		546	11.5	F3	1432	1	R1	Pve	r5	1_F3
547	11.5	F4	33346	1	R1	PpuPve	r5	1_F4		547	11.5	F4	1258	1	R1	PpuPve	r5	1_F4
548	11.5	F5	102	1	R1	media	r5	1_F5		548	11.5	F5	13	1	R1	media	r5	1_F5
549	11.5	G2	39089	1	R1	Ppu	r6	1_G2		549	11.5	G2	14	1	R1	Ppu	r6	1_G2
550	11.5	G3	389	1	R1	Pve	r6	1_G3		550	11.5	G3	1287	1	R1	Pve	r6	1_G3
551	11.5	G4	33167	1	R1	PpuPve	r6	1_G4		551	11.5	G4	1175	1	R1	PpuPve	r6	1_G4
552	11.5	G5	94	1	R1	media	r6	1_G5		552	11.5	G5	8	1	R1	media	r6	1_G5
553	12	B2	32352	1	R1	Ppu	r1	1_B2		553	12	B2	11	1	R1	Ppu	r1	1_B2
554	12	B3	410	1	R1	Pve	r1	1_B3		554	12	B3	1532	1	R1	Pve	r1	1_B3
555	12	B4	27600	1	R1	PpuPve	r1	1_B4		555	12	B4	1117	1	R1	PpuPve	r1	1_B4
556	12	B5	96	1	R1	media	r1	1_B5		556	12	B5	5	1	R1	media	r1	1_B5
557	12	C2	39145	1	R1	Ppu	r2	1_C2		557	12	C2	18	1	R1	Ppu	r2	1_C2
558	12	C3	412	1	R1	Pve	r2	1_C3		558	12	C3	1862	1	R1	Pve	r2	1_C3
559	12	C4	27752	1	R1	PpuPve	r2	1_C4		559	12	C4	1055	1	R1	PpuPve	r2	1_C4
560	12	C5	102	1	R1	media	r2	1_C5		560	12	C5	6	1	R1	media	r2	1_C5
561	12	D2	35212	1	R1	Ppu	r3	1_D2		561	12	D2	15	1	R1	Ppu	r3	1_D2
562	12	D3	457	1	R1	Pve	r3	1_D3		562	12	D3	2127	1	R1	Pve	r3	1_D3
563	12	D4	29444	1	R1	PpuPve	r3	1_D4		563	12	D4	1193	1	R1	PpuPve	r3	1_D4
564	12	D5	98	1	R1	media	r3	1_D5		564	12	D5	15	1	R1	media	r3	1_D5
565	12	E2	44205	1	R1	Ppu	r4	1_E2		565	12	E2	13	1	R1	Ppu	r4	1_E2
566	12	E3	426	1	R1	Pve	r4	1_E3		566	12	E3	1840	1	R1	Pve	r4	1_E3
567	12	E4	28313	1	R1	PpuPve	r4	1_E4		567	12	E4	1107	1	R1	PpuPve	r4	1_E4
568	12	E5	99	1	R1	media	r4	1_E5		568	12	E5	8	1	R1	media	r4	1_E5
569	12	F2	43561	1	R1	Ppu	r5	1_F2		569	12	F2	15	1	R1	Ppu	r5	1_F2
570	12	F3	428	1	R1	Pve	r5	1_F3		570	12	F3	1855	1	R1	Pve	r5	1_F3
571	12	F4	31581	1	R1	PpuPve	r5	1_F4		571	12	F4	1217	1	R1	PpuPve	r5	1_F4
572	12	F5	94	1	R1	media	r5	1_F5		572	12	F5	7	1	R1	media	r5	1_F5
573	12	G2	40742	1	R1	Ppu	r6	1_G2		573	12	G2	11	1	R1	Ppu	r6	1_G2
574	12	G3	411	1	R1	Pve	r6	1_G3		574	12	G3	1641	1	R1	Pve	r6	1_G3
575	12	G4	31694	1	R1	PpuPve	r6	1_G4		575	12	G4	1197	1	R1	PpuPve	r6	1_G4
576	12	G5	100	1	R1	media	r6	1_G5		576	12	G5	11	1	R1	media	r6	1_G5
577	12.5	B2	34816	1	R1	Ppu	r1	1_B2		577	12.5	B2	13	1	R1	Ppu	r1	1_B2
578	12.5	B3	469	1	R1	Pve	r1	1_B3		578	12.5	B3	2045	1	R1	Pve	r1	1_B3
579	12.5	B4	27023	1	R1	PpuPve	r1	1_B4		579	12.5	B4	1173	1	R1	PpuPve	r1	1_B4
580	12.5	B5	92	1	R1	media	r1	1_B5		580	12.5	B5	11	1	R1	media	r1	1_B5
581	12.5	C2	40239	1	R1	Ppu	r2	1_C2		581	12.5	C2	16	1	R1	Ppu	r2	1_C2
582	12.5	C3	443	1	R1	Pve	r2	1_C3		582	12.5	C3	2444	1	R1	Pve	r2	1_C3
583	12.5	C4	25998	1	R1	PpuPve	r2	1_C4		583	12.5	C4	1136	1	R1	PpuPve	r2	1_C4
584	12.5	C5	100	1	R1	media	r2	1_C5		584	12.5	C5	8	1	R1	media	r2	1_C5
585	12.5	D2	36026	1	R1	Ppu	r3	1_D2		585	12.5	D2	12	1	R1	Ppu	r3	1_D2
586	12.5	D3	481	1	R1	Pve	r3	1_D3		586	12.5	D3	2816	1	R1	Pve	r3	1_D3
587	12.5	D4	27908	1	R1	PpuPve	r3	1_D4		587	12.5	D4	1195	1	R1	PpuPve	r3	1_D4
588	12.5	D5	100	1	R1	media	r3	1_D5		588	12.5	D5	9	1	R1	media	r3	1_D5
589	12.5	E2	44354	1	R1	Ppu	r4	1_E2		589	12.5	E2	13	1	R1	Ppu	r4	1_E2
590	12.5	E3	446	1	R1	Pve	r4	1_E3		590	12.5	E3	2468	1	R1	Pve	r4	1_E3
591	12.5	E4	26887	1	R1	PpuPve	r4	1_E4		591	12.5	E4	1152	1	R1	PpuPve	r4	1_E4
592	12.5	E5	99	1	R1	media	r4	1_E5		592	12.5	E5	14	1	R1	media	r4	1_E5
593	12.5	F2	43089	1	R1	Ppu	r5	1_F2		593	12.5	F2	19	1	R1	Ppu	r5	1_F2
594	12.5	F3	456	1	R1	Pve	r5	1_F3		594	12.5	F3	2523	1	R1	Pve	r5	1_F3
595	12.5	F4	30189	1	R1	PpuPve	r5	1_F4		595	12.5	F4	1292	1	R1	PpuPve	r5	1_F4
596	12.5	F5	100	1	R1	media	r5	1_F5		596	12.5	F5	11	1	R1	media	r5	1_F5
597	12.5	G2	41702	1	R1	Ppu	r6	1_G2		597	12.5	G2	15	1	R1	Ppu	r6	1_G2
598	12.5	G3	440	1	R1	Pve	r6	1_G3		598	12.5	G3	2235	1	R1	Pve	r6	1_G3
599	12.5	G4	30860	1	R1	PpuPve	r6	1_G4		599	12.5	G4	1231	1	R1	PpuPve	r6	1_G4
600	12.5	G5	97	1	R1	media	r6	1_G5		600	12.5	G5	10	1	R1	media	r6	1_G5
601	13	B2	37100	1	R1	Ppu	r1	1_B2		601	13	B2	18	1	R1	Ppu	r1	1_B2
602	13	B3	495	1	R1	Pve	r1	1_B3		602	13	B3	2739	1	R1	Pve	r1	1_B3
603	13	B4	26791	1	R1	PpuPve	r1	1_B4		603	13	B4	1232	1	R1	PpuPve	r1	1_B4
604	13	B5	104	1	R1	media	r1	1_B5		604	13	B5	9	1	R1	media	r1	1_B5
605	13	C2	39952	1	R1	Ppu	r2	1_C2		605	13	C2	17	1	R1	Ppu	r2	1_C2
606	13	C3	466	1	R1	Pve	r2	1_C3		606	13	C3	2813	1	R1	Pve	r2	1_C3
607	13	C4	24978	1	R1	PpuPve	r2	1_C4		607	13	C4	1151	1	R1	PpuPve	r2	1_C4
608	13	C5	105	1	R1	media	r2	1_C5		608	13	C5	16	1	R1	media	r2	1_C5
609	13	D2	37131	1	R1	Ppu	r3	1_D2		609	13	D2	16	1	R1	Ppu	r3	1_D2
610	13	D3	471	1	R1	Pve	r3	1_D3		610	13	D3	3439	1	R1	Pve	r3	1_D3
611	13	D4	26535	1	R1	PpuPve	r3	1_D4		611	13	D4	1239	1	R1	PpuPve	r3	1_D4
612	13	D5	100	1	R1	media	r3	1_D5		612	13	D5	14	1	R1	media	r3	1_D5
613	13	E2	42832	1	R1	Ppu	r4	1_E2		613	13	E2	9	1	R1	Ppu	r4	1_E2
614	13	E3	461	1	R1	Pve	r4	1_E3		614	13	E3	2855	1	R1	Pve	r4	1_E3
615	13	E4	25743	1	R1	PpuPve	r4	1_E4		615	13	E4	1160	1	R1	PpuPve	r4	1_E4
616	13	E5	94	1	R1	media	r4	1_E5		616	13	E5	10	1	R1	media	r4	1_E5
617	13	F2	41833	1	R1	Ppu	r5	1_F2		617	13	F2	18	1	R1	Ppu	r5	1_F2
618	13	F3	468	1	R1	Pve	r5	1_F3		618	13	F3	3036	1	R1	Pve	r5	1_F3
619	13	F4	28684	1	R1	PpuPve	r5	1_F4		619	13	F4	1294	1	R1	PpuPve	r5	1_F4
620	13	F5	104	1	R1	media	r5	1_F5		620	13	F5	1	1	R1	media	r5	1_F5
621	13	G2	40727	1	R1	Ppu	r6	1_G2		621	13	G2	14	1	R1	Ppu	r6	1_G2
622	13	G3	442	1	R1	Pve	r6	1_G3		622	13	G3	2633	1	R1	Pve	r6	1_G3
623	13	G4	29886	1	R1	PpuPve	r6	1_G4		623	13	G4	1241	1	R1	PpuPve	r6	1_G4
624	13	G5	100	1	R1	media	r6	1_G5		624	13	G5	8	1	R1	media	r6	1_G5
625	13.5	B2	37520	1	R1	Ppu	r1	1_B2		625	13.5	B2	10	1	R1	Ppu	r1	1_B2
626	13.5	B3	489	1	R1	Pve	r1	1_B3		626	13.5	B3	3470	1	R1	Pve	r1	1_B3
627	13.5	B4	25552	1	R1	PpuPve	r1	1_B4		627	13.5	B4	1261	1	R1	PpuPve	r1	1_B4
628	13.5	B5	94	1	R1	media	r1	1_B5		628	13.5	B5	8	1	R1	media	r1	1_B5
629	13.5	C2	38838	1	R1	Ppu	r2	1_C2		629	13.5	C2	14	1	R1	Ppu	r2	1_C2
630	13.5	C3	453	1	R1	Pve	r2	1_C3		630	13.5	C3	3019	1	R1	Pve	r2	1_C3
631	13.5	C4	23728	1	R1	PpuPve	r2	1_C4		631	13.5	C4	1173	1	R1	PpuPve	r2	1_C4
632	13.5	C5	99	1	R1	media	r2	1_C5		632	13.5	C5	7	1	R1	media	r2	1_C5
633	13.5	D2	36102	1	R1	Ppu	r3	1_D2		633	13.5	D2	11	1	R1	Ppu	r3	1_D2
634	13.5	D3	500	1	R1	Pve	r3	1_D3		634	13.5	D3	3804	1	R1	Pve	r3	1_D3
635	13.5	D4	25358	1	R1	PpuPve	r3	1_D4		635	13.5	D4	1264	1	R1	PpuPve	r3	1_D4
636	13.5	D5	107	1	R1	media	r3	1_D5		636	13.5	D5	17	1	R1	media	r3	1_D5
637	13.5	E2	40577	1	R1	Ppu	r4	1_E2		637	13.5	E2	9	1	R1	Ppu	r4	1_E2
638	13.5	E3	468	1	R1	Pve	r4	1_E3		638	13.5	E3	3114	1	R1	Pve	r4	1_E3
639	13.5	E4	23424	1	R1	PpuPve	r4	1_E4		639	13.5	E4	1183	1	R1	PpuPve	r4	1_E4
640	13.5	E5	98	1	R1	media	r4	1_E5		640	13.5	E5	7	1	R1	media	r4	1_E5
641	13.5	F2	39918	1	R1	Ppu	r5	1_F2		641	13.5	F2	16	1	R1	Ppu	r5	1_F2
642	13.5	F3	462	1	R1	Pve	r5	1_F3		642	13.5	F3	3285	1	R1	Pve	r5	1_F3
643	13.5	F4	26675	1	R1	PpuPve	r5	1_F4		643	13.5	F4	1340	1	R1	PpuPve	r5	1_F4
644	13.5	F5	105	1	R1	media	r5	1_F5		644	13.5	F5	13	1	R1	media	r5	1_F5
645	13.5	G2	38243	1	R1	Ppu	r6	1_G2		645	13.5	G2	14	1	R1	Ppu	r6	1_G2
646	13.5	G3	461	1	R1	Pve	r6	1_G3		646	13.5	G3	2856	1	R1	Pve	r6	1_G3
647	13.5	G4	28390	1	R1	PpuPve	r6	1_G4		647	13.5	G4	1270	1	R1	PpuPve	r6	1_G4
648	13.5	G5	93	1	R1	media	r6	1_G5		648	13.5	G5	11	1	R1	media	r6	1_G5
649	14	B2	37897	1	R1	Ppu	r1	1_B2		649	14	B2	14	1	R1	Ppu	r1	1_B2
650	14	B3	505	1	R1	Pve	r1	1_B3		650	14	B3	4123	1	R1	Pve	r1	1_B3
651	14	B4	24491	1	R1	PpuPve	r1	1_B4		651	14	B4	1317	1	R1	PpuPve	r1	1_B4
652	14	B5	100	1	R1	media	r1	1_B5		652	14	B5	7	1	R1	media	r1	1_B5
653	14	C2	37722	1	R1	Ppu	r2	1_C2		653	14	C2	15	1	R1	Ppu	r2	1_C2
654	14	C3	466	1	R1	Pve	r2	1_C3		654	14	C3	2945	1	R1	Pve	r2	1_C3
655	14	C4	22441	1	R1	PpuPve	r2	1_C4		655	14	C4	1181	1	R1	PpuPve	r2	1_C4
656	14	C5	97	1	R1	media	r2	1_C5		656	14	C5	9	1	R1	media	r2	1_C5
657	14	D2	35022	1	R1	Ppu	r3	1_D2		657	14	D2	15	1	R1	Ppu	r3	1_D2
658	14	D3	503	1	R1	Pve	r3	1_D3		658	14	D3	4146	1	R1	Pve	r3	1_D3
659	14	D4	23709	1	R1	PpuPve	r3	1_D4		659	14	D4	1262	1	R1	PpuPve	r3	1_D4
660	14	D5	101	1	R1	media	r3	1_D5		660	14	D5	12	1	R1	media	r3	1_D5
661	14	E2	39280	1	R1	Ppu	r4	1_E2		661	14	E2	18	1	R1	Ppu	r4	1_E2
662	14	E3	474	1	R1	Pve	r4	1_E3		662	14	E3	3375	1	R1	Pve	r4	1_E3
663	14	E4	21695	1	R1	PpuPve	r4	1_E4		663	14	E4	1205	1	R1	PpuPve	r4	1_E4
664	14	E5	105	1	R1	media	r4	1_E5		664	14	E5	8	1	R1	media	r4	1_E5
665	14	F2	38256	1	R1	Ppu	r5	1_F2		665	14	F2	16	1	R1	Ppu	r5	1_F2
666	14	F3	486	1	R1	Pve	r5	1_F3		666	14	F3	3635	1	R1	Pve	r5	1_F3
667	14	F4	25646	1	R1	PpuPve	r5	1_F4		667	14	F4	1364	1	R1	PpuPve	r5	1_F4
668	14	F5	95	1	R1	media	r5	1_F5		668	14	F5	11	1	R1	media	r5	1_F5
669	14	G2	35821	1	R1	Ppu	r6	1_G2		669	14	G2	15	1	R1	Ppu	r6	1_G2
670	14	G3	469	1	R1	Pve	r6	1_G3		670	14	G3	3174	1	R1	Pve	r6	1_G3
671	14	G4	27604	1	R1	PpuPve	r6	1_G4		671	14	G4	1308	1	R1	PpuPve	r6	1_G4
672	14	G5	102	1	R1	media	r6	1_G5		672	14	G5	12	1	R1	media	r6	1_G5
673	14.5	B2	37816	1	R1	Ppu	r1	1_B2		673	14.5	B2	17	1	R1	Ppu	r1	1_B2
674	14.5	B3	536	1	R1	Pve	r1	1_B3		674	14.5	B3	4682	1	R1	Pve	r1	1_B3
675	14.5	B4	23716	1	R1	PpuPve	r1	1_B4		675	14.5	B4	1318	1	R1	PpuPve	r1	1_B4
676	14.5	B5	101	1	R1	media	r1	1_B5		676	14.5	B5	9	1	R1	media	r1	1_B5
677	14.5	C2	36699	1	R1	Ppu	r2	1_C2		677	14.5	C2	15	1	R1	Ppu	r2	1_C2
678	14.5	C3	471	1	R1	Pve	r2	1_C3		678	14.5	C3	3070	1	R1	Pve	r2	1_C3
679	14.5	C4	21253	1	R1	PpuPve	r2	1_C4		679	14.5	C4	1262	1	R1	PpuPve	r2	1_C4
680	14.5	C5	96	1	R1	media	r2	1_C5		680	14.5	C5	11	1	R1	media	r2	1_C5
681	14.5	D2	33717	1	R1	Ppu	r3	1_D2		681	14.5	D2	19	1	R1	Ppu	r3	1_D2
682	14.5	D3	541	1	R1	Pve	r3	1_D3		682	14.5	D3	4469	1	R1	Pve	r3	1_D3
683	14.5	D4	22266	1	R1	PpuPve	r3	1_D4		683	14.5	D4	1254	1	R1	PpuPve	r3	1_D4
684	14.5	D5	95	1	R1	media	r3	1_D5		684	14.5	D5	15	1	R1	media	r3	1_D5
685	14.5	E2	38039	1	R1	Ppu	r4	1_E2		685	14.5	E2	16	1	R1	Ppu	r4	1_E2
686	14.5	E3	488	1	R1	Pve	r4	1_E3		686	14.5	E3	3525	1	R1	Pve	r4	1_E3
687	14.5	E4	20241	1	R1	PpuPve	r4	1_E4		687	14.5	E4	1238	1	R1	PpuPve	r4	1_E4
688	14.5	E5	101	1	R1	media	r4	1_E5		688	14.5	E5	12	1	R1	media	r4	1_E5
689	14.5	F2	36609	1	R1	Ppu	r5	1_F2		689	14.5	F2	17	1	R1	Ppu	r5	1_F2
690	14.5	F3	527	1	R1	Pve	r5	1_F3		690	14.5	F3	3979	1	R1	Pve	r5	1_F3
691	14.5	F4	24388	1	R1	PpuPve	r5	1_F4		691	14.5	F4	1425	1	R1	PpuPve	r5	1_F4
692	14.5	F5	98	1	R1	media	r5	1_F5		692	14.5	F5	8	1	R1	media	r5	1_F5
693	14.5	G2	34208	1	R1	Ppu	r6	1_G2		693	14.5	G2	12	1	R1	Ppu	r6	1_G2
694	14.5	G3	493	1	R1	Pve	r6	1_G3		694	14.5	G3	3326	1	R1	Pve	r6	1_G3
695	14.5	G4	26528	1	R1	PpuPve	r6	1_G4		695	14.5	G4	1356	1	R1	PpuPve	r6	1_G4
696	14.5	G5	101	1	R1	media	r6	1_G5		696	14.5	G5	15	1	R1	media	r6	1_G5
697	15	B2	37290	1	R1	Ppu	r1	1_B2		697	15	B2	18	1	R1	Ppu	r1	1_B2
698	15	B3	575	1	R1	Pve	r1	1_B3		698	15	B3	5139	1	R1	Pve	r1	1_B3
699	15	B4	22740	1	R1	PpuPve	r1	1_B4		699	15	B4	1358	1	R1	PpuPve	r1	1_B4
700	15	B5	96	1	R1	media	r1	1_B5		700	15	B5	12	1	R1	media	r1	1_B5
701	15	C2	35978	1	R1	Ppu	r2	1_C2		701	15	C2	16	1	R1	Ppu	r2	1_C2
702	15	C3	465	1	R1	Pve	r2	1_C3		702	15	C3	3035	1	R1	Pve	r2	1_C3
703	15	C4	20089	1	R1	PpuPve	r2	1_C4		703	15	C4	1304	1	R1	PpuPve	r2	1_C4
704	15	C5	99	1	R1	media	r2	1_C5		704	15	C5	4	1	R1	media	r2	1_C5
705	15	D2	32737	1	R1	Ppu	r3	1_D2		705	15	D2	13	1	R1	Ppu	r3	1_D2
706	15	D3	533	1	R1	Pve	r3	1_D3		706	15	D3	4662	1	R1	Pve	r3	1_D3
707	15	D4	20968	1	R1	PpuPve	r3	1_D4		707	15	D4	1287	1	R1	PpuPve	r3	1_D4
708	15	D5	95	1	R1	media	r3	1_D5		708	15	D5	13	1	R1	media	r3	1_D5
709	15	E2	36108	1	R1	Ppu	r4	1_E2		709	15	E2	12	1	R1	Ppu	r4	1_E2
710	15	E3	493	1	R1	Pve	r4	1_E3		710	15	E3	3403	1	R1	Pve	r4	1_E3
711	15	E4	19174	1	R1	PpuPve	r4	1_E4		711	15	E4	1255	1	R1	PpuPve	r4	1_E4
712	15	E5	98	1	R1	media	r4	1_E5		712	15	E5	8	1	R1	media	r4	1_E5
713	15	F2	34745	1	R1	Ppu	r5	1_F2		713	15	F2	14	1	R1	Ppu	r5	1_F2
714	15	F3	498	1	R1	Pve	r5	1_F3		714	15	F3	3752	1	R1	Pve	r5	1_F3
715	15	F4	23237	1	R1	PpuPve	r5	1_F4		715	15	F4	1421	1	R1	PpuPve	r5	1_F4
716	15	F5	93	1	R1	media	r5	1_F5		716	15	F5	13	1	R1	media	r5	1_F5
717	15	G2	32171	1	R1	Ppu	r6	1_G2		717	15	G2	17	1	R1	Ppu	r6	1_G2
718	15	G3	481	1	R1	Pve	r6	1_G3		718	15	G3	3301	1	R1	Pve	r6	1_G3
719	15	G4	25461	1	R1	PpuPve	r6	1_G4		719	15	G4	1346	1	R1	PpuPve	r6	1_G4
720	15	G5	100	1	R1	media	r6	1_G5		720	15	G5	11	1	R1	media	r6	1_G5
721	15.5	B2	35920	1	R1	Ppu	r1	1_B2		721	15.5	B2	18	1	R1	Ppu	r1	1_B2
722	15.5	B3	565	1	R1	Pve	r1	1_B3		722	15.5	B3	5430	1	R1	Pve	r1	1_B3
723	15.5	B4	21611	1	R1	PpuPve	r1	1_B4		723	15.5	B4	1334	1	R1	PpuPve	r1	1_B4
724	15.5	B5	99	1	R1	media	r1	1_B5		724	15.5	B5	13	1	R1	media	r1	1_B5
725	15.5	C2	34529	1	R1	Ppu	r2	1_C2		725	15.5	C2	14	1	R1	Ppu	r2	1_C2
726	15.5	C3	487	1	R1	Pve	r2	1_C3		726	15.5	C3	3077	1	R1	Pve	r2	1_C3
727	15.5	C4	19330	1	R1	PpuPve	r2	1_C4		727	15.5	C4	1290	1	R1	PpuPve	r2	1_C4
728	15.5	C5	90	1	R1	media	r2	1_C5		728	15.5	C5	7	1	R1	media	r2	1_C5
729	15.5	D2	31495	1	R1	Ppu	r3	1_D2		729	15.5	D2	16	1	R1	Ppu	r3	1_D2
730	15.5	D3	542	1	R1	Pve	r3	1_D3		730	15.5	D3	4930	1	R1	Pve	r3	1_D3
731	15.5	D4	20448	1	R1	PpuPve	r3	1_D4		731	15.5	D4	1344	1	R1	PpuPve	r3	1_D4
732	15.5	D5	110	1	R1	media	r3	1_D5		732	15.5	D5	11	1	R1	media	r3	1_D5
733	15.5	E2	34557	1	R1	Ppu	r4	1_E2		733	15.5	E2	13	1	R1	Ppu	r4	1_E2
734	15.5	E3	525	1	R1	Pve	r4	1_E3		734	15.5	E3	3604	1	R1	Pve	r4	1_E3
735	15.5	E4	18368	1	R1	PpuPve	r4	1_E4		735	15.5	E4	1233	1	R1	PpuPve	r4	1_E4
736	15.5	E5	97	1	R1	media	r4	1_E5		736	15.5	E5	12	1	R1	media	r4	1_E5
737	15.5	F2	33148	1	R1	Ppu	r5	1_F2		737	15.5	F2	19	1	R1	Ppu	r5	1_F2
738	15.5	F3	539	1	R1	Pve	r5	1_F3		738	15.5	F3	3961	1	R1	Pve	r5	1_F3
739	15.5	F4	22277	1	R1	PpuPve	r5	1_F4		739	15.5	F4	1451	1	R1	PpuPve	r5	1_F4
740	15.5	F5	104	1	R1	media	r5	1_F5		740	15.5	F5	10	1	R1	media	r5	1_F5
741	15.5	G2	30269	1	R1	Ppu	r6	1_G2		741	15.5	G2	13	1	R1	Ppu	r6	1_G2
742	15.5	G3	480	1	R1	Pve	r6	1_G3		742	15.5	G3	3453	1	R1	Pve	r6	1_G3
743	15.5	G4	24401	1	R1	PpuPve	r6	1_G4		743	15.5	G4	1385	1	R1	PpuPve	r6	1_G4
744	15.5	G5	99	1	R1	media	r6	1_G5		744	15.5	G5	8	1	R1	media	r6	1_G5
745	16	B2	34924	1	R1	Ppu	r1	1_B2		745	16	B2	10	1	R1	Ppu	r1	1_B2
746	16	B3	609	1	R1	Pve	r1	1_B3		746	16	B3	5934	1	R1	Pve	r1	1_B3
747	16	B4	20917	1	R1	PpuPve	r1	1_B4		747	16	B4	1389	1	R1	PpuPve	r1	1_B4
748	16	B5	97	1	R1	media	r1	1_B5		748	16	B5	9	1	R1	media	r1	1_B5
749	16	C2	34086	1	R1	Ppu	r2	1_C2		749	16	C2	18	1	R1	Ppu	r2	1_C2
750	16	C3	489	1	R1	Pve	r2	1_C3		750	16	C3	3132	1	R1	Pve	r2	1_C3
751	16	C4	19239	1	R1	PpuPve	r2	1_C4		751	16	C4	1338	1	R1	PpuPve	r2	1_C4
752	16	C5	93	1	R1	media	r2	1_C5		752	16	C5	6	1	R1	media	r2	1_C5
753	16	D2	31029	1	R1	Ppu	r3	1_D2		753	16	D2	16	1	R1	Ppu	r3	1_D2
754	16	D3	572	1	R1	Pve	r3	1_D3		754	16	D3	5285	1	R1	Pve	r3	1_D3
755	16	D4	20298	1	R1	PpuPve	r3	1_D4		755	16	D4	1365	1	R1	PpuPve	r3	1_D4
756	16	D5	96	1	R1	media	r3	1_D5		756	16	D5	9	1	R1	media	r3	1_D5
757	16	E2	33567	1	R1	Ppu	r4	1_E2		757	16	E2	19	1	R1	Ppu	r4	1_E2
758	16	E3	504	1	R1	Pve	r4	1_E3		758	16	E3	3866	1	R1	Pve	r4	1_E3
759	16	E4	18147	1	R1	PpuPve	r4	1_E4		759	16	E4	1288	1	R1	PpuPve	r4	1_E4
760	16	E5	94	1	R1	media	r4	1_E5		760	16	E5	10	1	R1	media	r4	1_E5
761	16	F2	32585	1	R1	Ppu	r5	1_F2		761	16	F2	20	1	R1	Ppu	r5	1_F2
762	16	F3	534	1	R1	Pve	r5	1_F3		762	16	F3	4156	1	R1	Pve	r5	1_F3
763	16	F4	22016	1	R1	PpuPve	r5	1_F4		763	16	F4	1491	1	R1	PpuPve	r5	1_F4
764	16	F5	107	1	R1	media	r5	1_F5		764	16	F5	4	1	R1	media	r5	1_F5
765	16	G2	28794	1	R1	Ppu	r6	1_G2		765	16	G2	15	1	R1	Ppu	r6	1_G2
766	16	G3	517	1	R1	Pve	r6	1_G3		766	16	G3	3688	1	R1	Pve	r6	1_G3
767	16	G4	24104	1	R1	PpuPve	r6	1_G4		767	16	G4	1401	1	R1	PpuPve	r6	1_G4
768	16	G5	105	1	R1	media	r6	1_G5		768	16	G5	10	1	R1	media	r6	1_G5
769	16.5	B2	33911	1	R1	Ppu	r1	1_B2		769	16.5	B2	12	1	R1	Ppu	r1	1_B2
770	16.5	B3	632	1	R1	Pve	r1	1_B3		770	16.5	B3	6274	1	R1	Pve	r1	1_B3
771	16.5	B4	20514	1	R1	PpuPve	r1	1_B4		771	16.5	B4	1376	1	R1	PpuPve	r1	1_B4
772	16.5	B5	100	1	R1	media	r1	1_B5		772	16.5	B5	8	1	R1	media	r1	1_B5
773	16.5	C2	33222	1	R1	Ppu	r2	1_C2		773	16.5	C2	14	1	R1	Ppu	r2	1_C2
774	16.5	C3	502	1	R1	Pve	r2	1_C3		774	16.5	C3	3224	1	R1	Pve	r2	1_C3
775	16.5	C4	19268	1	R1	PpuPve	r2	1_C4		775	16.5	C4	1378	1	R1	PpuPve	r2	1_C4
776	16.5	C5	96	1	R1	media	r2	1_C5		776	16.5	C5	11	1	R1	media	r2	1_C5
777	16.5	D2	29634	1	R1	Ppu	r3	1_D2		777	16.5	D2	19	1	R1	Ppu	r3	1_D2
778	16.5	D3	580	1	R1	Pve	r3	1_D3		778	16.5	D3	5654	1	R1	Pve	r3	1_D3
779	16.5	D4	20600	1	R1	PpuPve	r3	1_D4		779	16.5	D4	1423	1	R1	PpuPve	r3	1_D4
780	16.5	D5	105	1	R1	media	r3	1_D5		780	16.5	D5	10	1	R1	media	r3	1_D5
781	16.5	E2	32442	1	R1	Ppu	r4	1_E2		781	16.5	E2	17	1	R1	Ppu	r4	1_E2
782	16.5	E3	536	1	R1	Pve	r4	1_E3		782	16.5	E3	4092	1	R1	Pve	r4	1_E3
783	16.5	E4	17985	1	R1	PpuPve	r4	1_E4		783	16.5	E4	1349	1	R1	PpuPve	r4	1_E4
784	16.5	E5	92	1	R1	media	r4	1_E5		784	16.5	E5	10	1	R1	media	r4	1_E5
785	16.5	F2	32170	1	R1	Ppu	r5	1_F2		785	16.5	F2	16	1	R1	Ppu	r5	1_F2
786	16.5	F3	553	1	R1	Pve	r5	1_F3		786	16.5	F3	4305	1	R1	Pve	r5	1_F3
787	16.5	F4	21986	1	R1	PpuPve	r5	1_F4		787	16.5	F4	1567	1	R1	PpuPve	r5	1_F4
788	16.5	F5	105	1	R1	media	r5	1_F5		788	16.5	F5	11	1	R1	media	r5	1_F5
789	16.5	G2	27508	1	R1	Ppu	r6	1_G2		789	16.5	G2	4	1	R1	Ppu	r6	1_G2
790	16.5	G3	510	1	R1	Pve	r6	1_G3		790	16.5	G3	3844	1	R1	Pve	r6	1_G3
791	16.5	G4	23724	1	R1	PpuPve	r6	1_G4		791	16.5	G4	1469	1	R1	PpuPve	r6	1_G4
792	16.5	G5	97	1	R1	media	r6	1_G5		792	16.5	G5	19	1	R1	media	r6	1_G5
793	17	B2	32440	1	R1	Ppu	r1	1_B2		793	17	B2	17	1	R1	Ppu	r1	1_B2
794	17	B3	614	1	R1	Pve	r1	1_B3		794	17	B3	6664	1	R1	Pve	r1	1_B3
795	17	B4	20144	1	R1	PpuPve	r1	1_B4		795	17	B4	1428	1	R1	PpuPve	r1	1_B4
796	17	B5	95	1	R1	media	r1	1_B5		796	17	B5	7	1	R1	media	r1	1_B5
797	17	C2	31951	1	R1	Ppu	r2	1_C2		797	17	C2	12	1	R1	Ppu	r2	1_C2
798	17	C3	515	1	R1	Pve	r2	1_C3		798	17	C3	3277	1	R1	Pve	r2	1_C3
799	17	C4	19131	1	R1	PpuPve	r2	1_C4		799	17	C4	1424	1	R1	PpuPve	r2	1_C4
800	17	C5	97	1	R1	media	r2	1_C5		800	17	C5	10	1	R1	media	r2	1_C5
801	17	D2	27803	1	R1	Ppu	r3	1_D2		801	17	D2	13	1	R1	Ppu	r3	1_D2
802	17	D3	608	1	R1	Pve	r3	1_D3		802	17	D3	5985	1	R1	Pve	r3	1_D3
803	17	D4	20863	1	R1	PpuPve	r3	1_D4		803	17	D4	1441	1	R1	PpuPve	r3	1_D4
804	17	D5	101	1	R1	media	r3	1_D5		804	17	D5	10	1	R1	media	r3	1_D5
805	17	E2	30937	1	R1	Ppu	r4	1_E2		805	17	E2	14	1	R1	Ppu	r4	1_E2
806	17	E3	526	1	R1	Pve	r4	1_E3		806	17	E3	4247	1	R1	Pve	r4	1_E3
807	17	E4	18508	1	R1	PpuPve	r4	1_E4		807	17	E4	1381	1	R1	PpuPve	r4	1_E4
808	17	E5	92	1	R1	media	r4	1_E5		808	17	E5	8	1	R1	media	r4	1_E5
809	17	F2	30966	1	R1	Ppu	r5	1_F2		809	17	F2	22	1	R1	Ppu	r5	1_F2
810	17	F3	564	1	R1	Pve	r5	1_F3		810	17	F3	4341	1	R1	Pve	r5	1_F3
811	17	F4	22219	1	R1	PpuPve	r5	1_F4		811	17	F4	1575	1	R1	PpuPve	r5	1_F4
812	17	F5	99	1	R1	media	r5	1_F5		812	17	F5	10	1	R1	media	r5	1_F5
813	17	G2	26504	1	R1	Ppu	r6	1_G2		813	17	G2	22	1	R1	Ppu	r6	1_G2
814	17	G3	516	1	R1	Pve	r6	1_G3		814	17	G3	3835	1	R1	Pve	r6	1_G3
815	17	G4	23675	1	R1	PpuPve	r6	1_G4		815	17	G4	1455	1	R1	PpuPve	r6	1_G4
816	17	G5	97	1	R1	media	r6	1_G5		816	17	G5	6	1	R1	media	r6	1_G5
817	17.5	B2	31469	1	R1	Ppu	r1	1_B2		817	17.5	B2	15	1	R1	Ppu	r1	1_B2
818	17.5	B3	653	1	R1	Pve	r1	1_B3		818	17.5	B3	6980	1	R1	Pve	r1	1_B3
819	17.5	B4	19647	1	R1	PpuPve	r1	1_B4		819	17.5	B4	1429	1	R1	PpuPve	r1	1_B4
820	17.5	B5	96	1	R1	media	r1	1_B5		820	17.5	B5	12	1	R1	media	r1	1_B5
821	17.5	C2	31005	1	R1	Ppu	r2	1_C2		821	17.5	C2	15	1	R1	Ppu	r2	1_C2
822	17.5	C3	520	1	R1	Pve	r2	1_C3		822	17.5	C3	3366	1	R1	Pve	r2	1_C3
823	17.5	C4	19229	1	R1	PpuPve	r2	1_C4		823	17.5	C4	1484	1	R1	PpuPve	r2	1_C4
824	17.5	C5	97	1	R1	media	r2	1_C5		824	17.5	C5	10	1	R1	media	r2	1_C5
825	17.5	D2	26689	1	R1	Ppu	r3	1_D2		825	17.5	D2	14	1	R1	Ppu	r3	1_D2
826	17.5	D3	634	1	R1	Pve	r3	1_D3		826	17.5	D3	6354	1	R1	Pve	r3	1_D3
827	17.5	D4	20768	1	R1	PpuPve	r3	1_D4		827	17.5	D4	1474	1	R1	PpuPve	r3	1_D4
828	17.5	D5	97	1	R1	media	r3	1_D5		828	17.5	D5	8	1	R1	media	r3	1_D5
829	17.5	E2	29687	1	R1	Ppu	r4	1_E2		829	17.5	E2	13	1	R1	Ppu	r4	1_E2
830	17.5	E3	559	1	R1	Pve	r4	1_E3		830	17.5	E3	4447	1	R1	Pve	r4	1_E3
831	17.5	E4	18841	1	R1	PpuPve	r4	1_E4		831	17.5	E4	1428	1	R1	PpuPve	r4	1_E4
832	17.5	E5	100	1	R1	media	r4	1_E5		832	17.5	E5	14	1	R1	media	r4	1_E5
833	17.5	F2	29667	1	R1	Ppu	r5	1_F2		833	17.5	F2	16	1	R1	Ppu	r5	1_F2
834	17.5	F3	575	1	R1	Pve	r5	1_F3		834	17.5	F3	4377	1	R1	Pve	r5	1_F3
835	17.5	F4	22599	1	R1	PpuPve	r5	1_F4		835	17.5	F4	1629	1	R1	PpuPve	r5	1_F4
836	17.5	F5	102	1	R1	media	r5	1_F5		836	17.5	F5	8	1	R1	media	r5	1_F5
837	17.5	G2	25743	1	R1	Ppu	r6	1_G2		837	17.5	G2	17	1	R1	Ppu	r6	1_G2
838	17.5	G3	515	1	R1	Pve	r6	1_G3		838	17.5	G3	3759	1	R1	Pve	r6	1_G3
839	17.5	G4	23974	1	R1	PpuPve	r6	1_G4		839	17.5	G4	1549	1	R1	PpuPve	r6	1_G4
840	17.5	G5	88	1	R1	media	r6	1_G5		840	17.5	G5	14	1	R1	media	r6	1_G5
841	18	B2	30480	1	R1	Ppu	r1	1_B2		841	18	B2	11	1	R1	Ppu	r1	1_B2
842	18	B3	679	1	R1	Pve	r1	1_B3		842	18	B3	7437	1	R1	Pve	r1	1_B3
843	18	B4	19410	1	R1	PpuPve	r1	1_B4		843	18	B4	1460	1	R1	PpuPve	r1	1_B4
844	18	B5	102	1	R1	media	r1	1_B5		844	18	B5	3	1	R1	media	r1	1_B5
845	18	C2	30030	1	R1	Ppu	r2	1_C2		845	18	C2	15	1	R1	Ppu	r2	1_C2
846	18	C3	514	1	R1	Pve	r2	1_C3		846	18	C3	3235	1	R1	Pve	r2	1_C3
847	18	C4	19151	1	R1	PpuPve	r2	1_C4		847	18	C4	1501	1	R1	PpuPve	r2	1_C4
848	18	C5	100	1	R1	media	r2	1_C5		848	18	C5	9	1	R1	media	r2	1_C5
849	18	D2	25593	1	R1	Ppu	r3	1_D2		849	18	D2	14	1	R1	Ppu	r3	1_D2
850	18	D3	661	1	R1	Pve	r3	1_D3		850	18	D3	6548	1	R1	Pve	r3	1_D3
851	18	D4	21228	1	R1	PpuPve	r3	1_D4		851	18	D4	1540	1	R1	PpuPve	r3	1_D4
852	18	D5	99	1	R1	media	r3	1_D5		852	18	D5	6	1	R1	media	r3	1_D5
853	18	E2	28165	1	R1	Ppu	r4	1_E2		853	18	E2	15	1	R1	Ppu	r4	1_E2
854	18	E3	563	1	R1	Pve	r4	1_E3		854	18	E3	4132	1	R1	Pve	r4	1_E3
855	18	E4	19039	1	R1	PpuPve	r4	1_E4		855	18	E4	1487	1	R1	PpuPve	r4	1_E4
856	18	E5	105	1	R1	media	r4	1_E5		856	18	E5	14	1	R1	media	r4	1_E5
857	18	F2	28286	1	R1	Ppu	r5	1_F2		857	18	F2	17	1	R1	Ppu	r5	1_F2
858	18	F3	563	1	R1	Pve	r5	1_F3		858	18	F3	4456	1	R1	Pve	r5	1_F3
859	18	F4	23176	1	R1	PpuPve	r5	1_F4		859	18	F4	1688	1	R1	PpuPve	r5	1_F4
860	18	F5	104	1	R1	media	r5	1_F5		860	18	F5	11	1	R1	media	r5	1_F5
861	18	G2	25787	1	R1	Ppu	r6	1_G2		861	18	G2	16	1	R1	Ppu	r6	1_G2
862	18	G3	538	1	R1	Pve	r6	1_G3		862	18	G3	3705	1	R1	Pve	r6	1_G3
863	18	G4	24075	1	R1	PpuPve	r6	1_G4		863	18	G4	1656	1	R1	PpuPve	r6	1_G4
864	18	G5	100	1	R1	media	r6	1_G5		864	18	G5	12	1	R1	media	r6	1_G5
865	18.5	B2	29746	1	R1	Ppu	r1	1_B2		865	18.5	B2	22	1	R1	Ppu	r1	1_B2
866	18.5	B3	683	1	R1	Pve	r1	1_B3		866	18.5	B3	7608	1	R1	Pve	r1	1_B3
867	18.5	B4	19201	1	R1	PpuPve	r1	1_B4		867	18.5	B4	1488	1	R1	PpuPve	r1	1_B4
868	18.5	B5	102	1	R1	media	r1	1_B5		868	18.5	B5	13	1	R1	media	r1	1_B5
869	18.5	C2	28652	1	R1	Ppu	r2	1_C2		869	18.5	C2	11	1	R1	Ppu	r2	1_C2
870	18.5	C3	520	1	R1	Pve	r2	1_C3		870	18.5	C3	3432	1	R1	Pve	r2	1_C3
871	18.5	C4	19521	1	R1	PpuPve	r2	1_C4		871	18.5	C4	1560	1	R1	PpuPve	r2	1_C4
872	18.5	C5	89	1	R1	media	r2	1_C5		872	18.5	C5	12	1	R1	media	r2	1_C5
873	18.5	D2	24467	1	R1	Ppu	r3	1_D2		873	18.5	D2	20	1	R1	Ppu	r3	1_D2
874	18.5	D3	683	1	R1	Pve	r3	1_D3		874	18.5	D3	6819	1	R1	Pve	r3	1_D3
875	18.5	D4	21393	1	R1	PpuPve	r3	1_D4		875	18.5	D4	1567	1	R1	PpuPve	r3	1_D4
876	18.5	D5	96	1	R1	media	r3	1_D5		876	18.5	D5	0	1	R1	media	r3	1_D5
877	18.5	E2	26627	1	R1	Ppu	r4	1_E2		877	18.5	E2	14	1	R1	Ppu	r4	1_E2
878	18.5	E3	564	1	R1	Pve	r4	1_E3		878	18.5	E3	4286	1	R1	Pve	r4	1_E3
879	18.5	E4	19267	1	R1	PpuPve	r4	1_E4		879	18.5	E4	1504	1	R1	PpuPve	r4	1_E4
880	18.5	E5	98	1	R1	media	r4	1_E5		880	18.5	E5	10	1	R1	media	r4	1_E5
881	18.5	F2	26265	1	R1	Ppu	r5	1_F2		881	18.5	F2	18	1	R1	Ppu	r5	1_F2
882	18.5	F3	590	1	R1	Pve	r5	1_F3		882	18.5	F3	4439	1	R1	Pve	r5	1_F3
883	18.5	F4	23025	1	R1	PpuPve	r5	1_F4		883	18.5	F4	1696	1	R1	PpuPve	r5	1_F4
884	18.5	F5	105	1	R1	media	r5	1_F5		884	18.5	F5	15	1	R1	media	r5	1_F5
885	18.5	G2	24985	1	R1	Ppu	r6	1_G2		885	18.5	G2	15	1	R1	Ppu	r6	1_G2
886	18.5	G3	524	1	R1	Pve	r6	1_G3		886	18.5	G3	3670	1	R1	Pve	r6	1_G3
887	18.5	G4	24207	1	R1	PpuPve	r6	1_G4		887	18.5	G4	1641	1	R1	PpuPve	r6	1_G4
888	18.5	G5	96	1	R1	media	r6	1_G5		888	18.5	G5	12	1	R1	media	r6	1_G5
889	19	B2	28961	1	R1	Ppu	r1	1_B2		889	19	B2	14	1	R1	Ppu	r1	1_B2
890	19	B3	705	1	R1	Pve	r1	1_B3		890	19	B3	7885	1	R1	Pve	r1	1_B3
891	19	B4	18760	1	R1	PpuPve	r1	1_B4		891	19	B4	1482	1	R1	PpuPve	r1	1_B4
892	19	B5	99	1	R1	media	r1	1_B5		892	19	B5	9	1	R1	media	r1	1_B5
893	19	C2	27339	1	R1	Ppu	r2	1_C2		893	19	C2	19	1	R1	Ppu	r2	1_C2
894	19	C3	541	1	R1	Pve	r2	1_C3		894	19	C3	3572	1	R1	Pve	r2	1_C3
895	19	C4	18860	1	R1	PpuPve	r2	1_C4		895	19	C4	1528	1	R1	PpuPve	r2	1_C4
896	19	C5	93	1	R1	media	r2	1_C5		896	19	C5	8	1	R1	media	r2	1_C5
897	19	D2	23768	1	R1	Ppu	r3	1_D2		897	19	D2	18	1	R1	Ppu	r3	1_D2
898	19	D3	671	1	R1	Pve	r3	1_D3		898	19	D3	7113	1	R1	Pve	r3	1_D3
899	19	D4	20947	1	R1	PpuPve	r3	1_D4		899	19	D4	1619	1	R1	PpuPve	r3	1_D4
900	19	D5	102	1	R1	media	r3	1_D5		900	19	D5	12	1	R1	media	r3	1_D5
901	19	E2	25113	1	R1	Ppu	r4	1_E2		901	19	E2	20	1	R1	Ppu	r4	1_E2
902	19	E3	568	1	R1	Pve	r4	1_E3		902	19	E3	4551	1	R1	Pve	r4	1_E3
903	19	E4	18805	1	R1	PpuPve	r4	1_E4		903	19	E4	1533	1	R1	PpuPve	r4	1_E4
904	19	E5	106	1	R1	media	r4	1_E5		904	19	E5	8	1	R1	media	r4	1_E5
905	19	F2	24734	1	R1	Ppu	r5	1_F2		905	19	F2	14	1	R1	Ppu	r5	1_F2
906	19	F3	559	1	R1	Pve	r5	1_F3		906	19	F3	4447	1	R1	Pve	r5	1_F3
907	19	F4	22844	1	R1	PpuPve	r5	1_F4		907	19	F4	1765	1	R1	PpuPve	r5	1_F4
908	19	F5	91	1	R1	media	r5	1_F5		908	19	F5	7	1	R1	media	r5	1_F5
909	19	G2	24188	1	R1	Ppu	r6	1_G2		909	19	G2	23	1	R1	Ppu	r6	1_G2
910	19	G3	547	1	R1	Pve	r6	1_G3		910	19	G3	3715	1	R1	Pve	r6	1_G3
911	19	G4	23783	1	R1	PpuPve	r6	1_G4		911	19	G4	1675	1	R1	PpuPve	r6	1_G4
912	19	G5	103	1	R1	media	r6	1_G5		912	19	G5	11	1	R1	media	r6	1_G5
913	19.5	B2	28578	1	R1	Ppu	r1	1_B2		913	19.5	B2	12	1	R1	Ppu	r1	1_B2
914	19.5	B3	698	1	R1	Pve	r1	1_B3		914	19.5	B3	8151	1	R1	Pve	r1	1_B3
915	19.5	B4	18848	1	R1	PpuPve	r1	1_B4		915	19.5	B4	1487	1	R1	PpuPve	r1	1_B4
916	19.5	B5	99	1	R1	media	r1	1_B5		916	19.5	B5	8	1	R1	media	r1	1_B5
917	19.5	C2	26258	1	R1	Ppu	r2	1_C2		917	19.5	C2	15	1	R1	Ppu	r2	1_C2
918	19.5	C3	518	1	R1	Pve	r2	1_C3		918	19.5	C3	3387	1	R1	Pve	r2	1_C3
919	19.5	C4	17996	1	R1	PpuPve	r2	1_C4		919	19.5	C4	1508	1	R1	PpuPve	r2	1_C4
920	19.5	C5	97	1	R1	media	r2	1_C5		920	19.5	C5	7	1	R1	media	r2	1_C5
921	19.5	D2	23161	1	R1	Ppu	r3	1_D2		921	19.5	D2	19	1	R1	Ppu	r3	1_D2
922	19.5	D3	702	1	R1	Pve	r3	1_D3		922	19.5	D3	7189	1	R1	Pve	r3	1_D3
923	19.5	D4	20214	1	R1	PpuPve	r3	1_D4		923	19.5	D4	1578	1	R1	PpuPve	r3	1_D4
924	19.5	D5	101	1	R1	media	r3	1_D5		924	19.5	D5	15	1	R1	media	r3	1_D5
925	19.5	E2	23789	1	R1	Ppu	r4	1_E2		925	19.5	E2	18	1	R1	Ppu	r4	1_E2
926	19.5	E3	586	1	R1	Pve	r4	1_E3		926	19.5	E3	5069	1	R1	Pve	r4	1_E3
927	19.5	E4	18484	1	R1	PpuPve	r4	1_E4		927	19.5	E4	1593	1	R1	PpuPve	r4	1_E4
928	19.5	E5	101	1	R1	media	r4	1_E5		928	19.5	E5	11	1	R1	media	r4	1_E5
929	19.5	F2	23090	1	R1	Ppu	r5	1_F2		929	19.5	F2	15	1	R1	Ppu	r5	1_F2
930	19.5	F3	553	1	R1	Pve	r5	1_F3		930	19.5	F3	3955	1	R1	Pve	r5	1_F3
931	19.5	F4	22691	1	R1	PpuPve	r5	1_F4		931	19.5	F4	1766	1	R1	PpuPve	r5	1_F4
932	19.5	F5	99	1	R1	media	r5	1_F5		932	19.5	F5	5	1	R1	media	r5	1_F5
933	19.5	G2	23586	1	R1	Ppu	r6	1_G2		933	19.5	G2	19	1	R1	Ppu	r6	1_G2
934	19.5	G3	546	1	R1	Pve	r6	1_G3		934	19.5	G3	3603	1	R1	Pve	r6	1_G3
935	19.5	G4	23889	1	R1	PpuPve	r6	1_G4		935	19.5	G4	1731	1	R1	PpuPve	r6	1_G4
936	19.5	G5	103	1	R1	media	r6	1_G5		936	19.5	G5	13	1	R1	media	r6	1_G5
937	20	B2	28016	1	R1	Ppu	r1	1_B2		937	20	B2	14	1	R1	Ppu	r1	1_B2
938	20	B3	737	1	R1	Pve	r1	1_B3		938	20	B3	8436	1	R1	Pve	r1	1_B3
939	20	B4	18496	1	R1	PpuPve	r1	1_B4		939	20	B4	1486	1	R1	PpuPve	r1	1_B4
940	20	B5	101	1	R1	media	r1	1_B5		940	20	B5	14	1	R1	media	r1	1_B5
941	20	C2	24832	1	R1	Ppu	r2	1_C2		941	20	C2	16	1	R1	Ppu	r2	1_C2
942	20	C3	532	1	R1	Pve	r2	1_C3		942	20	C3	3404	1	R1	Pve	r2	1_C3
943	20	C4	17933	1	R1	PpuPve	r2	1_C4		943	20	C4	1567	1	R1	PpuPve	r2	1_C4
944	20	C5	100	1	R1	media	r2	1_C5		944	20	C5	12	1	R1	media	r2	1_C5
945	20	D2	22303	1	R1	Ppu	r3	1_D2		945	20	D2	18	1	R1	Ppu	r3	1_D2
946	20	D3	702	1	R1	Pve	r3	1_D3		946	20	D3	7322	1	R1	Pve	r3	1_D3
947	20	D4	19259	1	R1	PpuPve	r3	1_D4		947	20	D4	1577	1	R1	PpuPve	r3	1_D4
948	20	D5	93	1	R1	media	r3	1_D5		948	20	D5	7	1	R1	media	r3	1_D5
949	20	E2	22610	1	R1	Ppu	r4	1_E2		949	20	E2	14	1	R1	Ppu	r4	1_E2
950	20	E3	613	1	R1	Pve	r4	1_E3		950	20	E3	5140	1	R1	Pve	r4	1_E3
951	20	E4	18481	1	R1	PpuPve	r4	1_E4		951	20	E4	1649	1	R1	PpuPve	r4	1_E4
952	20	E5	99	1	R1	media	r4	1_E5		952	20	E5	13	1	R1	media	r4	1_E5
953	20	F2	21609	1	R1	Ppu	r5	1_F2		953	20	F2	11	1	R1	Ppu	r5	1_F2
954	20	F3	549	1	R1	Pve	r5	1_F3		954	20	F3	3671	1	R1	Pve	r5	1_F3
955	20	F4	22113	1	R1	PpuPve	r5	1_F4		955	20	F4	1799	1	R1	PpuPve	r5	1_F4
956	20	F5	95	1	R1	media	r5	1_F5		956	20	F5	6	1	R1	media	r5	1_F5
957	20	G2	22564	1	R1	Ppu	r6	1_G2		957	20	G2	22	1	R1	Ppu	r6	1_G2
958	20	G3	563	1	R1	Pve	r6	1_G3		958	20	G3	3590	1	R1	Pve	r6	1_G3
959	20	G4	23792	1	R1	PpuPve	r6	1_G4		959	20	G4	1822	1	R1	PpuPve	r6	1_G4
960	20	G5	101	1	R1	media	r6	1_G5		960	20	G5	13	1	R1	media	r6	1_G5
961	20.5	B2	26895	1	R1	Ppu	r1	1_B2		961	20.5	B2	21	1	R1	Ppu	r1	1_B2
962	20.5	B3	744	1	R1	Pve	r1	1_B3		962	20.5	B3	8758	1	R1	Pve	r1	1_B3
963	20.5	B4	18094	1	R1	PpuPve	r1	1_B4		963	20.5	B4	1520	1	R1	PpuPve	r1	1_B4
964	20.5	B5	97	1	R1	media	r1	1_B5		964	20.5	B5	11	1	R1	media	r1	1_B5
965	20.5	C2	24289	1	R1	Ppu	r2	1_C2		965	20.5	C2	17	1	R1	Ppu	r2	1_C2
966	20.5	C3	532	1	R1	Pve	r2	1_C3		966	20.5	C3	3344	1	R1	Pve	r2	1_C3
967	20.5	C4	15621	1	R1	PpuPve	r2	1_C4		967	20.5	C4	1450	1	R1	PpuPve	r2	1_C4
968	20.5	C5	101	1	R1	media	r2	1_C5		968	20.5	C5	11	1	R1	media	r2	1_C5
969	20.5	D2	20570	1	R1	Ppu	r3	1_D2		969	20.5	D2	17	1	R1	Ppu	r3	1_D2
970	20.5	D3	675	1	R1	Pve	r3	1_D3		970	20.5	D3	6621	1	R1	Pve	r3	1_D3
971	20.5	D4	18238	1	R1	PpuPve	r3	1_D4		971	20.5	D4	1565	1	R1	PpuPve	r3	1_D4
972	20.5	D5	95	1	R1	media	r3	1_D5		972	20.5	D5	10	1	R1	media	r3	1_D5
973	20.5	E2	20818	1	R1	Ppu	r4	1_E2		973	20.5	E2	14	1	R1	Ppu	r4	1_E2
974	20.5	E3	583	1	R1	Pve	r4	1_E3		974	20.5	E3	4467	1	R1	Pve	r4	1_E3
975	20.5	E4	17095	1	R1	PpuPve	r4	1_E4		975	20.5	E4	1594	1	R1	PpuPve	r4	1_E4
976	20.5	E5	91	1	R1	media	r4	1_E5		976	20.5	E5	12	1	R1	media	r4	1_E5
977	20.5	F2	19476	1	R1	Ppu	r5	1_F2		977	20.5	F2	14	1	R1	Ppu	r5	1_F2
978	20.5	F3	555	1	R1	Pve	r5	1_F3		978	20.5	F3	3426	1	R1	Pve	r5	1_F3
979	20.5	F4	20314	1	R1	PpuPve	r5	1_F4		979	20.5	F4	1743	1	R1	PpuPve	r5	1_F4
980	20.5	F5	101	1	R1	media	r5	1_F5		980	20.5	F5	8	1	R1	media	r5	1_F5
981	20.5	G2	21096	1	R1	Ppu	r6	1_G2		981	20.5	G2	15	1	R1	Ppu	r6	1_G2
982	20.5	G3	537	1	R1	Pve	r6	1_G3		982	20.5	G3	3496	1	R1	Pve	r6	1_G3
983	20.5	G4	22904	1	R1	PpuPve	r6	1_G4		983	20.5	G4	1795	1	R1	PpuPve	r6	1_G4
984	20.5	G5	111	1	R1	media	r6	1_G5		984	20.5	G5	8	1	R1	media	r6	1_G5
985	21	B2	26030	1	R1	Ppu	r1	1_B2		985	21	B2	17	1	R1	Ppu	r1	1_B2
986	21	B3	741	1	R1	Pve	r1	1_B3		986	21	B3	8594	1	R1	Pve	r1	1_B3
987	21	B4	18644	1	R1	PpuPve	r1	1_B4		987	21	B4	1610	1	R1	PpuPve	r1	1_B4
988	21	B5	101	1	R1	media	r1	1_B5		988	21	B5	13	1	R1	media	r1	1_B5
989	21	C2	23569	1	R1	Ppu	r2	1_C2		989	21	C2	24	1	R1	Ppu	r2	1_C2
990	21	C3	530	1	R1	Pve	r2	1_C3		990	21	C3	3427	1	R1	Pve	r2	1_C3
991	21	C4	14844	1	R1	PpuPve	r2	1_C4		991	21	C4	1369	1	R1	PpuPve	r2	1_C4
992	21	C5	102	1	R1	media	r2	1_C5		992	21	C5	10	1	R1	media	r2	1_C5
993	21	D2	20125	1	R1	Ppu	r3	1_D2		993	21	D2	14	1	R1	Ppu	r3	1_D2
994	21	D3	692	1	R1	Pve	r3	1_D3		994	21	D3	6881	1	R1	Pve	r3	1_D3
995	21	D4	18436	1	R1	PpuPve	r3	1_D4		995	21	D4	1546	1	R1	PpuPve	r3	1_D4
996	21	D5	109	1	R1	media	r3	1_D5		996	21	D5	9	1	R1	media	r3	1_D5
997	21	E2	20629	1	R1	Ppu	r4	1_E2		997	21	E2	12	1	R1	Ppu	r4	1_E2
998	21	E3	589	1	R1	Pve	r4	1_E3		998	21	E3	4359	1	R1	Pve	r4	1_E3
999	21	E4	16528	1	R1	PpuPve	r4	1_E4		999	21	E4	1565	1	R1	PpuPve	r4	1_E4
1000	21	E5	94	1	R1	media	r4	1_E5		1000	21	E5	12	1	R1	media	r4	1_E5
1001	21	F2	19484	1	R1	Ppu	r5	1_F2		1001	21	F2	15	1	R1	Ppu	r5	1_F2
1002	21	F3	556	1	R1	Pve	r5	1_F3		1002	21	F3	3533	1	R1	Pve	r5	1_F3
1003	21	F4	19730	1	R1	PpuPve	r5	1_F4		1003	21	F4	1778	1	R1	PpuPve	r5	1_F4
1004	21	F5	94	1	R1	media	r5	1_F5		1004	21	F5	8	1	R1	media	r5	1_F5
1005	21	G2	21162	1	R1	Ppu	r6	1_G2		1005	21	G2	18	1	R1	Ppu	r6	1_G2
1006	21	G3	567	1	R1	Pve	r6	1_G3		1006	21	G3	3558	1	R1	Pve	r6	1_G3
1007	21	G4	22927	1	R1	PpuPve	r6	1_G4		1007	21	G4	1802	1	R1	PpuPve	r6	1_G4
1008	21	G5	95	1	R1	media	r6	1_G5		1008	21	G5	11	1	R1	media	r6	1_G5
1009	21.5	B2	24944	1	R1	Ppu	r1	1_B2		1009	21.5	B2	16	1	R1	Ppu	r1	1_B2
1010	21.5	B3	772	1	R1	Pve	r1	1_B3		1010	21.5	B3	8995	1	R1	Pve	r1	1_B3
1011	21.5	B4	18765	1	R1	PpuPve	r1	1_B4		1011	21.5	B4	1628	1	R1	PpuPve	r1	1_B4
1012	21.5	B5	97	1	R1	media	r1	1_B5		1012	21.5	B5	12	1	R1	media	r1	1_B5
1013	21.5	C2	23101	1	R1	Ppu	r2	1_C2		1013	21.5	C2	19	1	R1	Ppu	r2	1_C2
1014	21.5	C3	570	1	R1	Pve	r2	1_C3		1014	21.5	C3	3503	1	R1	Pve	r2	1_C3
1015	21.5	C4	13078	1	R1	PpuPve	r2	1_C4		1015	21.5	C4	1311	1	R1	PpuPve	r2	1_C4
1016	21.5	C5	102	1	R1	media	r2	1_C5		1016	21.5	C5	11	1	R1	media	r2	1_C5
1017	21.5	D2	19194	1	R1	Ppu	r3	1_D2		1017	21.5	D2	12	1	R1	Ppu	r3	1_D2
1018	21.5	D3	719	1	R1	Pve	r3	1_D3		1018	21.5	D3	7092	1	R1	Pve	r3	1_D3
1019	21.5	D4	17687	1	R1	PpuPve	r3	1_D4		1019	21.5	D4	1565	1	R1	PpuPve	r3	1_D4
1020	21.5	D5	98	1	R1	media	r3	1_D5		1020	21.5	D5	9	1	R1	media	r3	1_D5
1021	21.5	E2	19891	1	R1	Ppu	r4	1_E2		1021	21.5	E2	16	1	R1	Ppu	r4	1_E2
1022	21.5	E3	573	1	R1	Pve	r4	1_E3		1022	21.5	E3	3904	1	R1	Pve	r4	1_E3
1023	21.5	E4	14271	1	R1	PpuPve	r4	1_E4		1023	21.5	E4	1391	1	R1	PpuPve	r4	1_E4
1024	21.5	E5	98	1	R1	media	r4	1_E5		1024	21.5	E5	14	1	R1	media	r4	1_E5
1025	21.5	F2	18646	1	R1	Ppu	r5	1_F2		1025	21.5	F2	15	1	R1	Ppu	r5	1_F2
1026	21.5	F3	558	1	R1	Pve	r5	1_F3		1026	21.5	F3	3541	1	R1	Pve	r5	1_F3
1027	21.5	F4	17814	1	R1	PpuPve	r5	1_F4		1027	21.5	F4	1677	1	R1	PpuPve	r5	1_F4
1028	21.5	F5	101	1	R1	media	r5	1_F5		1028	21.5	F5	9	1	R1	media	r5	1_F5
1029	21.5	G2	20462	1	R1	Ppu	r6	1_G2		1029	21.5	G2	15	1	R1	Ppu	r6	1_G2
1030	21.5	G3	561	1	R1	Pve	r6	1_G3		1030	21.5	G3	3720	1	R1	Pve	r6	1_G3
1031	21.5	G4	21769	1	R1	PpuPve	r6	1_G4		1031	21.5	G4	1884	1	R1	PpuPve	r6	1_G4
1032	21.5	G5	106	1	R1	media	r6	1_G5		1032	21.5	G5	7	1	R1	media	r6	1_G5
1033	22	B2	24629	1	R1	Ppu	r1	1_B2		1033	22	B2	16	1	R1	Ppu	r1	1_B2
1034	22	B3	753	1	R1	Pve	r1	1_B3		1034	22	B3	8617	1	R1	Pve	r1	1_B3
1035	22	B4	19169	1	R1	PpuPve	r1	1_B4		1035	22	B4	1625	1	R1	PpuPve	r1	1_B4
1036	22	B5	96	1	R1	media	r1	1_B5		1036	22	B5	6	1	R1	media	r1	1_B5
1037	22	C2	22988	1	R1	Ppu	r2	1_C2		1037	22	C2	19	1	R1	Ppu	r2	1_C2
1038	22	C3	580	1	R1	Pve	r2	1_C3		1038	22	C3	3724	1	R1	Pve	r2	1_C3
1039	22	C4	13028	1	R1	PpuPve	r2	1_C4		1039	22	C4	1307	1	R1	PpuPve	r2	1_C4
1040	22	C5	98	1	R1	media	r2	1_C5		1040	22	C5	15	1	R1	media	r2	1_C5
1041	22	D2	19236	1	R1	Ppu	r3	1_D2		1041	22	D2	16	1	R1	Ppu	r3	1_D2
1042	22	D3	715	1	R1	Pve	r3	1_D3		1042	22	D3	7311	1	R1	Pve	r3	1_D3
1043	22	D4	17819	1	R1	PpuPve	r3	1_D4		1043	22	D4	1657	1	R1	PpuPve	r3	1_D4
1044	22	D5	101	1	R1	media	r3	1_D5		1044	22	D5	10	1	R1	media	r3	1_D5
1045	22	E2	19947	1	R1	Ppu	r4	1_E2		1045	22	E2	23	1	R1	Ppu	r4	1_E2
1046	22	E3	603	1	R1	Pve	r4	1_E3		1046	22	E3	3968	1	R1	Pve	r4	1_E3
1047	22	E4	14285	1	R1	PpuPve	r4	1_E4		1047	22	E4	1406	1	R1	PpuPve	r4	1_E4
1048	22	E5	100	1	R1	media	r4	1_E5		1048	22	E5	8	1	R1	media	r4	1_E5
1049	22	F2	18459	1	R1	Ppu	r5	1_F2		1049	22	F2	21	1	R1	Ppu	r5	1_F2
1050	22	F3	561	1	R1	Pve	r5	1_F3		1050	22	F3	3624	1	R1	Pve	r5	1_F3
1051	22	F4	17274	1	R1	PpuPve	r5	1_F4		1051	22	F4	1646	1	R1	PpuPve	r5	1_F4
1052	22	F5	90	1	R1	media	r5	1_F5		1052	22	F5	9	1	R1	media	r5	1_F5
1053	22	G2	20459	1	R1	Ppu	r6	1_G2		1053	22	G2	16	1	R1	Ppu	r6	1_G2
1054	22	G3	562	1	R1	Pve	r6	1_G3		1054	22	G3	3807	1	R1	Pve	r6	1_G3
1055	22	G4	21916	1	R1	PpuPve	r6	1_G4		1055	22	G4	1869	1	R1	PpuPve	r6	1_G4
1056	22	G5	92	1	R1	media	r6	1_G5		1056	22	G5	9	1	R1	media	r6	1_G5
1057	22.5	B2	23627	1	R1	Ppu	r1	1_B2		1057	22.5	B2	11	1	R1	Ppu	r1	1_B2
1058	22.5	B3	776	1	R1	Pve	r1	1_B3		1058	22.5	B3	8964	1	R1	Pve	r1	1_B3
1059	22.5	B4	18888	1	R1	PpuPve	r1	1_B4		1059	22.5	B4	1655	1	R1	PpuPve	r1	1_B4
1060	22.5	B5	97	1	R1	media	r1	1_B5		1060	22.5	B5	8	1	R1	media	r1	1_B5
1061	22.5	C2	22294	1	R1	Ppu	r2	1_C2		1061	22.5	C2	14	1	R1	Ppu	r2	1_C2
1062	22.5	C3	571	1	R1	Pve	r2	1_C3		1062	22.5	C3	3636	1	R1	Pve	r2	1_C3
1063	22.5	C4	11887	1	R1	PpuPve	r2	1_C4		1063	22.5	C4	1195	1	R1	PpuPve	r2	1_C4
1064	22.5	C5	103	1	R1	media	r2	1_C5		1064	22.5	C5	9	1	R1	media	r2	1_C5
1065	22.5	D2	18466	1	R1	Ppu	r3	1_D2		1065	22.5	D2	24	1	R1	Ppu	r3	1_D2
1066	22.5	D3	714	1	R1	Pve	r3	1_D3		1066	22.5	D3	7386	1	R1	Pve	r3	1_D3
1067	22.5	D4	16895	1	R1	PpuPve	r3	1_D4		1067	22.5	D4	1548	1	R1	PpuPve	r3	1_D4
1068	22.5	D5	92	1	R1	media	r3	1_D5		1068	22.5	D5	12	1	R1	media	r3	1_D5
1069	22.5	E2	19191	1	R1	Ppu	r4	1_E2		1069	22.5	E2	17	1	R1	Ppu	r4	1_E2
1070	22.5	E3	571	1	R1	Pve	r4	1_E3		1070	22.5	E3	3764	1	R1	Pve	r4	1_E3
1071	22.5	E4	12564	1	R1	PpuPve	r4	1_E4		1071	22.5	E4	1208	1	R1	PpuPve	r4	1_E4
1072	22.5	E5	99	1	R1	media	r4	1_E5		1072	22.5	E5	10	1	R1	media	r4	1_E5
1073	22.5	F2	17883	1	R1	Ppu	r5	1_F2		1073	22.5	F2	13	1	R1	Ppu	r5	1_F2
1074	22.5	F3	562	1	R1	Pve	r5	1_F3		1074	22.5	F3	3500	1	R1	Pve	r5	1_F3
1075	22.5	F4	15501	1	R1	PpuPve	r5	1_F4		1075	22.5	F4	1512	1	R1	PpuPve	r5	1_F4
1076	22.5	F5	96	1	R1	media	r5	1_F5		1076	22.5	F5	6	1	R1	media	r5	1_F5
1077	22.5	G2	19455	1	R1	Ppu	r6	1_G2		1077	22.5	G2	16	1	R1	Ppu	r6	1_G2
1078	22.5	G3	548	1	R1	Pve	r6	1_G3		1078	22.5	G3	3590	1	R1	Pve	r6	1_G3
1079	22.5	G4	19388	1	R1	PpuPve	r6	1_G4		1079	22.5	G4	1752	1	R1	PpuPve	r6	1_G4
1080	22.5	G5	101	1	R1	media	r6	1_G5		1080	22.5	G5	10	1	R1	media	r6	1_G5
1081	23	B2	22765	1	R1	Ppu	r1	1_B2		1081	23	B2	12	1	R1	Ppu	r1	1_B2
1082	23	B3	791	1	R1	Pve	r1	1_B3		1082	23	B3	9413	1	R1	Pve	r1	1_B3
1083	23	B4	18834	1	R1	PpuPve	r1	1_B4		1083	23	B4	1688	1	R1	PpuPve	r1	1_B4
1084	23	B5	106	1	R1	media	r1	1_B5		1084	23	B5	8	1	R1	media	r1	1_B5
1085	23	C2	21544	1	R1	Ppu	r2	1_C2		1085	23	C2	16	1	R1	Ppu	r2	1_C2
1086	23	C3	573	1	R1	Pve	r2	1_C3		1086	23	C3	3461	1	R1	Pve	r2	1_C3
1087	23	C4	11091	1	R1	PpuPve	r2	1_C4		1087	23	C4	1174	1	R1	PpuPve	r2	1_C4
1088	23	C5	97	1	R1	media	r2	1_C5		1088	23	C5	9	1	R1	media	r2	1_C5
1089	23	D2	17540	1	R1	Ppu	r3	1_D2		1089	23	D2	17	1	R1	Ppu	r3	1_D2
1090	23	D3	708	1	R1	Pve	r3	1_D3		1090	23	D3	7111	1	R1	Pve	r3	1_D3
1091	23	D4	15801	1	R1	PpuPve	r3	1_D4		1091	23	D4	1526	1	R1	PpuPve	r3	1_D4
1092	23	D5	92	1	R1	media	r3	1_D5		1092	23	D5	11	1	R1	media	r3	1_D5
1093	23	E2	18908	1	R1	Ppu	r4	1_E2		1093	23	E2	16	1	R1	Ppu	r4	1_E2
1094	23	E3	589	1	R1	Pve	r4	1_E3		1094	23	E3	3681	1	R1	Pve	r4	1_E3
1095	23	E4	11742	1	R1	PpuPve	r4	1_E4		1095	23	E4	1200	1	R1	PpuPve	r4	1_E4
1096	23	E5	102	1	R1	media	r4	1_E5		1096	23	E5	15	1	R1	media	r4	1_E5
1097	23	F2	17337	1	R1	Ppu	r5	1_F2		1097	23	F2	13	1	R1	Ppu	r5	1_F2
1098	23	F3	590	1	R1	Pve	r5	1_F3		1098	23	F3	3483	1	R1	Pve	r5	1_F3
1099	23	F4	13474	1	R1	PpuPve	r5	1_F4		1099	23	F4	1427	1	R1	PpuPve	r5	1_F4
1100	23	F5	98	1	R1	media	r5	1_F5		1100	23	F5	7	1	R1	media	r5	1_F5
1101	23	G2	18273	1	R1	Ppu	r6	1_G2		1101	23	G2	19	1	R1	Ppu	r6	1_G2
1102	23	G3	577	1	R1	Pve	r6	1_G3		1102	23	G3	3625	1	R1	Pve	r6	1_G3
1103	23	G4	16789	1	R1	PpuPve	r6	1_G4		1103	23	G4	1593	1	R1	PpuPve	r6	1_G4
1104	23	G5	103	1	R1	media	r6	1_G5		1104	23	G5	8	1	R1	media	r6	1_G5
1105	23.5	B2	22243	1	R1	Ppu	r1	1_B2		1105	23.5	B2	8	1	R1	Ppu	r1	1_B2
1106	23.5	B3	776	1	R1	Pve	r1	1_B3		1106	23.5	B3	9306	1	R1	Pve	r1	1_B3
1107	23.5	B4	18806	1	R1	PpuPve	r1	1_B4		1107	23.5	B4	1669	1	R1	PpuPve	r1	1_B4
1108	23.5	B5	90	1	R1	media	r1	1_B5		1108	23.5	B5	6	1	R1	media	r1	1_B5
1109	23.5	C2	20803	1	R1	Ppu	r2	1_C2		1109	23.5	C2	14	1	R1	Ppu	r2	1_C2
1110	23.5	C3	572	1	R1	Pve	r2	1_C3		1110	23.5	C3	3408	1	R1	Pve	r2	1_C3
1111	23.5	C4	10770	1	R1	PpuPve	r2	1_C4		1111	23.5	C4	1127	1	R1	PpuPve	r2	1_C4
1112	23.5	C5	95	1	R1	media	r2	1_C5		1112	23.5	C5	12	1	R1	media	r2	1_C5
1113	23.5	D2	17236	1	R1	Ppu	r3	1_D2		1113	23.5	D2	12	1	R1	Ppu	r3	1_D2
1114	23.5	D3	696	1	R1	Pve	r3	1_D3		1114	23.5	D3	7152	1	R1	Pve	r3	1_D3
1115	23.5	D4	15020	1	R1	PpuPve	r3	1_D4		1115	23.5	D4	1516	1	R1	PpuPve	r3	1_D4
1116	23.5	D5	104	1	R1	media	r3	1_D5		1116	23.5	D5	9	1	R1	media	r3	1_D5
1117	23.5	E2	18311	1	R1	Ppu	r4	1_E2		1117	23.5	E2	13	1	R1	Ppu	r4	1_E2
1118	23.5	E3	581	1	R1	Pve	r4	1_E3		1118	23.5	E3	3706	1	R1	Pve	r4	1_E3
1119	23.5	E4	11151	1	R1	PpuPve	r4	1_E4		1119	23.5	E4	1137	1	R1	PpuPve	r4	1_E4
1120	23.5	E5	99	1	R1	media	r4	1_E5		1120	23.5	E5	7	1	R1	media	r4	1_E5
1121	23.5	F2	17004	1	R1	Ppu	r5	1_F2		1121	23.5	F2	14	1	R1	Ppu	r5	1_F2
1122	23.5	F3	562	1	R1	Pve	r5	1_F3		1122	23.5	F3	3448	1	R1	Pve	r5	1_F3
1123	23.5	F4	12042	1	R1	PpuPve	r5	1_F4		1123	23.5	F4	1325	1	R1	PpuPve	r5	1_F4
1124	23.5	F5	105	1	R1	media	r5	1_F5		1124	23.5	F5	9	1	R1	media	r5	1_F5
1125	23.5	G2	17605	1	R1	Ppu	r6	1_G2		1125	23.5	G2	18	1	R1	Ppu	r6	1_G2
1126	23.5	G3	580	1	R1	Pve	r6	1_G3		1126	23.5	G3	3712	1	R1	Pve	r6	1_G3
1127	23.5	G4	15745	1	R1	PpuPve	r6	1_G4		1127	23.5	G4	1545	1	R1	PpuPve	r6	1_G4
1128	23.5	G5	99	1	R1	media	r6	1_G5		1128	23.5	G5	9	1	R1	media	r6	1_G5
1129	24	B2	23021	1	R1	Ppu	r1	1_B2		1129	24	B2	10	1	R1	Ppu	r1	1_B2
1130	24	B3	813	1	R1	Pve	r1	1_B3		1130	24	B3	9108	1	R1	Pve	r1	1_B3
1131	24	B4	19548	1	R1	PpuPve	r1	1_B4		1131	24	B4	1732	1	R1	PpuPve	r1	1_B4
1132	24	B5	94	1	R1	media	r1	1_B5		1132	24	B5	8	1	R1	media	r1	1_B5
1133	24	C2	20535	1	R1	Ppu	r2	1_C2		1133	24	C2	12	1	R1	Ppu	r2	1_C2
1134	24	C3	579	1	R1	Pve	r2	1_C3		1134	24	C3	3381	1	R1	Pve	r2	1_C3
1135	24	C4	10881	1	R1	PpuPve	r2	1_C4		1135	24	C4	1126	1	R1	PpuPve	r2	1_C4
1136	24	C5	96	1	R1	media	r2	1_C5		1136	24	C5	9	1	R1	media	r2	1_C5
1137	24	D2	17598	1	R1	Ppu	r3	1_D2		1137	24	D2	20	1	R1	Ppu	r3	1_D2
1138	24	D3	726	1	R1	Pve	r3	1_D3		1138	24	D3	7438	1	R1	Pve	r3	1_D3
1139	24	D4	15673	1	R1	PpuPve	r3	1_D4		1139	24	D4	1579	1	R1	PpuPve	r3	1_D4
1140	24	D5	99	1	R1	media	r3	1_D5		1140	24	D5	7	1	R1	media	r3	1_D5
1141	24	E2	18196	1	R1	Ppu	r4	1_E2		1141	24	E2	14	1	R1	Ppu	r4	1_E2
1142	24	E3	598	1	R1	Pve	r4	1_E3		1142	24	E3	3792	1	R1	Pve	r4	1_E3
1143	24	E4	10976	1	R1	PpuPve	r4	1_E4		1143	24	E4	1153	1	R1	PpuPve	r4	1_E4
1144	24	E5	101	1	R1	media	r4	1_E5		1144	24	E5	8	1	R1	media	r4	1_E5
1145	24	F2	16916	1	R1	Ppu	r5	1_F2		1145	24	F2	17	1	R1	Ppu	r5	1_F2
1146	24	F3	588	1	R1	Pve	r5	1_F3		1146	24	F3	3640	1	R1	Pve	r5	1_F3
1147	24	F4	11499	1	R1	PpuPve	r5	1_F4		1147	24	F4	1207	1	R1	PpuPve	r5	1_F4
1148	24	F5	96	1	R1	media	r5	1_F5		1148	24	F5	10	1	R1	media	r5	1_F5
1149	24	G2	17396	1	R1	Ppu	r6	1_G2		1149	24	G2	14	1	R1	Ppu	r6	1_G2
1150	24	G3	560	1	R1	Pve	r6	1_G3		1150	24	G3	3709	1	R1	Pve	r6	1_G3
1151	24	G4	15914	1	R1	PpuPve	r6	1_G4		1151	24	G4	1565	1	R1	PpuPve	r6	1_G4
1152	24	G5	100	1	R1	media	r6	1_G5		1152	24	G5	12	1	R1	media	r6	1_G5
1153	0.5	B2	281	2	R2	Ppu	r1	2_B2		1153	0.5	B2	8	2	R2	Ppu	r1	2_B2
1154	0.5	B3	272	2	R3	Ppu	r1	2_B3		1154	0.5	B3	12	2	R3	Ppu	r1	2_B3
1155	0.5	B4	103	2	R2	Pve	r1	2_B4		1155	0.5	B4	55	2	R2	Pve	r1	2_B4
1156	0.5	B5	105	2	R3	Pve	r1	2_B5		1156	0.5	B5	58	2	R3	Pve	r1	2_B5
1157	0.5	B6	269	2	R2	PpuPve	r1	2_B6		1157	0.5	B6	53	2	R2	PpuPve	r1	2_B6
1158	0.5	B7	269	2	R3	PpuPve	r1	2_B7		1158	0.5	B7	57	2	R3	PpuPve	r1	2_B7
1159	0.5	B8	110	2	R2	media	r1	2_B8		1159	0.5	B8	9	2	R2	media	r1	2_B8
1160	0.5	C2	279	2	R2	Ppu	r2	2_C2		1160	0.5	C2	11	2	R2	Ppu	r2	2_C2
1161	0.5	C3	262	2	R3	Ppu	r2	2_C3		1161	0.5	C3	8	2	R3	Ppu	r2	2_C3
1162	0.5	C4	107	2	R2	Pve	r2	2_C4		1162	0.5	C4	46	2	R2	Pve	r2	2_C4
1163	0.5	C5	109	2	R3	Pve	r2	2_C5		1163	0.5	C5	45	2	R3	Pve	r2	2_C5
1164	0.5	C6	276	2	R2	PpuPve	r2	2_C6		1164	0.5	C6	45	2	R2	PpuPve	r2	2_C6
1165	0.5	C7	246	2	R3	PpuPve	r2	2_C7		1165	0.5	C7	45	2	R3	PpuPve	r2	2_C7
1166	0.5	C8	110	2	R2	media	r2	2_C8		1166	0.5	C8	8	2	R2	media	r2	2_C8
1167	0.5	D2	269	2	R2	Ppu	r3	2_D2		1167	0.5	D2	8	2	R2	Ppu	r3	2_D2
1168	0.5	D3	263	2	R3	Ppu	r3	2_D3		1168	0.5	D3	9	2	R3	Ppu	r3	2_D3
1169	0.5	D4	118	2	R2	Pve	r3	2_D4		1169	0.5	D4	54	2	R2	Pve	r3	2_D4
1170	0.5	D5	107	2	R3	Pve	r3	2_D5		1170	0.5	D5	45	2	R3	Pve	r3	2_D5
1171	0.5	D6	286	2	R2	PpuPve	r3	2_D6		1171	0.5	D6	53	2	R2	PpuPve	r3	2_D6
1172	0.5	D7	261	2	R3	PpuPve	r3	2_D7		1172	0.5	D7	55	2	R3	PpuPve	r3	2_D7
1173	0.5	D8	113	2	R2	media	r3	2_D8		1173	0.5	D8	10	2	R2	media	r3	2_D8
1174	0.5	E2	264	2	R2	Ppu	r4	2_E2		1174	0.5	E2	11	2	R2	Ppu	r4	2_E2
1175	0.5	E3	265	2	R3	Ppu	r4	2_E3		1175	0.5	E3	12	2	R3	Ppu	r4	2_E3
1176	0.5	E4	98	2	R2	Pve	r4	2_E4		1176	0.5	E4	47	2	R2	Pve	r4	2_E4
1177	0.5	E5	106	2	R3	Pve	r4	2_E5		1177	0.5	E5	53	2	R3	Pve	r4	2_E5
1178	0.5	E6	285	2	R2	PpuPve	r4	2_E6		1178	0.5	E6	49	2	R2	PpuPve	r4	2_E6
1179	0.5	E7	267	2	R3	PpuPve	r4	2_E7		1179	0.5	E7	54	2	R3	PpuPve	r4	2_E7
1180	0.5	E8	114	2	R2	media	r4	2_E8		1180	0.5	E8	17	2	R2	media	r4	2_E8
1181	0.5	F2	270	2	R2	Ppu	r5	2_F2		1181	0.5	F2	13	2	R2	Ppu	r5	2_F2
1182	0.5	F3	260	2	R3	Ppu	r5	2_F3		1182	0.5	F3	12	2	R3	Ppu	r5	2_F3
1183	0.5	F4	104	2	R2	Pve	r5	2_F4		1183	0.5	F4	47	2	R2	Pve	r5	2_F4
1184	0.5	F5	108	2	R3	Pve	r5	2_F5		1184	0.5	F5	42	2	R3	Pve	r5	2_F5
1185	0.5	F6	273	2	R2	PpuPve	r5	2_F6		1185	0.5	F6	49	2	R2	PpuPve	r5	2_F6
1186	0.5	F7	272	2	R3	PpuPve	r5	2_F7		1186	0.5	F7	47	2	R3	PpuPve	r5	2_F7
1187	0.5	F8	103	2	R2	media	r5	2_F8		1187	0.5	F8	6	2	R2	media	r5	2_F8
1188	0.5	G2	248	2	R2	Ppu	r6	2_G2		1188	0.5	G2	10	2	R2	Ppu	r6	2_G2
1189	0.5	G3	265	2	R3	Ppu	r6	2_G3		1189	0.5	G3	9	2	R3	Ppu	r6	2_G3
1190	0.5	G4	105	2	R2	Pve	r6	2_G4		1190	0.5	G4	49	2	R2	Pve	r6	2_G4
1191	0.5	G5	111	2	R3	Pve	r6	2_G5		1191	0.5	G5	50	2	R3	Pve	r6	2_G5
1192	0.5	G6	270	2	R2	PpuPve	r6	2_G6		1192	0.5	G6	48	2	R2	PpuPve	r6	2_G6
1193	0.5	G7	258	2	R3	PpuPve	r6	2_G7		1193	0.5	G7	52	2	R3	PpuPve	r6	2_G7
1194	0.5	G8	103	2	R2	media	r6	2_G8		1194	0.5	G8	11	2	R2	media	r6	2_G8
1195	1	B2	335	2	R2	Ppu	r1	2_B2		1195	1	B2	10	2	R2	Ppu	r1	2_B2
1196	1	B3	325	2	R3	Ppu	r1	2_B3		1196	1	B3	6	2	R3	Ppu	r1	2_B3
1197	1	B4	113	2	R2	Pve	r1	2_B4		1197	1	B4	59	2	R2	Pve	r1	2_B4
1198	1	B5	102	2	R3	Pve	r1	2_B5		1198	1	B5	55	2	R3	Pve	r1	2_B5
1199	1	B6	358	2	R2	PpuPve	r1	2_B6		1199	1	B6	58	2	R2	PpuPve	r1	2_B6
1200	1	B7	311	2	R3	PpuPve	r1	2_B7		1200	1	B7	58	2	R3	PpuPve	r1	2_B7
1201	1	B8	95	2	R2	media	r1	2_B8		1201	1	B8	11	2	R2	media	r1	2_B8
1202	1	C2	318	2	R2	Ppu	r2	2_C2		1202	1	C2	11	2	R2	Ppu	r2	2_C2
1203	1	C3	310	2	R3	Ppu	r2	2_C3		1203	1	C3	13	2	R3	Ppu	r2	2_C3
1204	1	C4	108	2	R2	Pve	r2	2_C4		1204	1	C4	60	2	R2	Pve	r2	2_C4
1205	1	C5	102	2	R3	Pve	r2	2_C5		1205	1	C5	57	2	R3	Pve	r2	2_C5
1206	1	C6	318	2	R2	PpuPve	r2	2_C6		1206	1	C6	52	2	R2	PpuPve	r2	2_C6
1207	1	C7	286	2	R3	PpuPve	r2	2_C7		1207	1	C7	50	2	R3	PpuPve	r2	2_C7
1208	1	C8	107	2	R2	media	r2	2_C8		1208	1	C8	8	2	R2	media	r2	2_C8
1209	1	D2	353	2	R2	Ppu	r3	2_D2		1209	1	D2	4	2	R2	Ppu	r3	2_D2
1210	1	D3	309	2	R3	Ppu	r3	2_D3		1210	1	D3	11	2	R3	Ppu	r3	2_D3
1211	1	D4	109	2	R2	Pve	r3	2_D4		1211	1	D4	57	2	R2	Pve	r3	2_D4
1212	1	D5	112	2	R3	Pve	r3	2_D5		1212	1	D5	57	2	R3	Pve	r3	2_D5
1213	1	D6	320	2	R2	PpuPve	r3	2_D6		1213	1	D6	60	2	R2	PpuPve	r3	2_D6
1214	1	D7	300	2	R3	PpuPve	r3	2_D7		1214	1	D7	55	2	R3	PpuPve	r3	2_D7
1215	1	D8	105	2	R2	media	r3	2_D8		1215	1	D8	10	2	R2	media	r3	2_D8
1216	1	E2	331	2	R2	Ppu	r4	2_E2		1216	1	E2	10	2	R2	Ppu	r4	2_E2
1217	1	E3	313	2	R3	Ppu	r4	2_E3		1217	1	E3	13	2	R3	Ppu	r4	2_E3
1218	1	E4	110	2	R2	Pve	r4	2_E4		1218	1	E4	58	2	R2	Pve	r4	2_E4
1219	1	E5	116	2	R3	Pve	r4	2_E5		1219	1	E5	68	2	R3	Pve	r4	2_E5
1220	1	E6	320	2	R2	PpuPve	r4	2_E6		1220	1	E6	58	2	R2	PpuPve	r4	2_E6
1221	1	E7	280	2	R3	PpuPve	r4	2_E7		1221	1	E7	50	2	R3	PpuPve	r4	2_E7
1222	1	E8	103	2	R2	media	r4	2_E8		1222	1	E8	13	2	R2	media	r4	2_E8
1223	1	F2	306	2	R2	Ppu	r5	2_F2		1223	1	F2	11	2	R2	Ppu	r5	2_F2
1224	1	F3	324	2	R3	Ppu	r5	2_F3		1224	1	F3	11	2	R3	Ppu	r5	2_F3
1225	1	F4	107	2	R2	Pve	r5	2_F4		1225	1	F4	61	2	R2	Pve	r5	2_F4
1226	1	F5	106	2	R3	Pve	r5	2_F5		1226	1	F5	56	2	R3	Pve	r5	2_F5
1227	1	F6	309	2	R2	PpuPve	r5	2_F6		1227	1	F6	62	2	R2	PpuPve	r5	2_F6
1228	1	F7	300	2	R3	PpuPve	r5	2_F7		1228	1	F7	55	2	R3	PpuPve	r5	2_F7
1229	1	F8	109	2	R2	media	r5	2_F8		1229	1	F8	11	2	R2	media	r5	2_F8
1230	1	G2	313	2	R2	Ppu	r6	2_G2		1230	1	G2	11	2	R2	Ppu	r6	2_G2
1231	1	G3	306	2	R3	Ppu	r6	2_G3		1231	1	G3	9	2	R3	Ppu	r6	2_G3
1232	1	G4	103	2	R2	Pve	r6	2_G4		1232	1	G4	54	2	R2	Pve	r6	2_G4
1233	1	G5	113	2	R3	Pve	r6	2_G5		1233	1	G5	60	2	R3	Pve	r6	2_G5
1234	1	G6	329	2	R2	PpuPve	r6	2_G6		1234	1	G6	48	2	R2	PpuPve	r6	2_G6
1235	1	G7	310	2	R3	PpuPve	r6	2_G7		1235	1	G7	52	2	R3	PpuPve	r6	2_G7
1236	1	G8	108	2	R2	media	r6	2_G8		1236	1	G8	12	2	R2	media	r6	2_G8
1237	1.5	B2	448	2	R2	Ppu	r1	2_B2		1237	1.5	B2	6	2	R2	Ppu	r1	2_B2
1238	1.5	B3	437	2	R3	Ppu	r1	2_B3		1238	1.5	B3	11	2	R3	Ppu	r1	2_B3
1239	1.5	B4	104	2	R2	Pve	r1	2_B4		1239	1.5	B4	65	2	R2	Pve	r1	2_B4
1240	1.5	B5	108	2	R3	Pve	r1	2_B5		1240	1.5	B5	71	2	R3	Pve	r1	2_B5
1241	1.5	B6	458	2	R2	PpuPve	r1	2_B6		1241	1.5	B6	74	2	R2	PpuPve	r1	2_B6
1242	1.5	B7	410	2	R3	PpuPve	r1	2_B7		1242	1.5	B7	53	2	R3	PpuPve	r1	2_B7
1243	1.5	B8	100	2	R2	media	r1	2_B8		1243	1.5	B8	12	2	R2	media	r1	2_B8
1244	1.5	C2	441	2	R2	Ppu	r2	2_C2		1244	1.5	C2	12	2	R2	Ppu	r2	2_C2
1245	1.5	C3	421	2	R3	Ppu	r2	2_C3		1245	1.5	C3	10	2	R3	Ppu	r2	2_C3
1246	1.5	C4	108	2	R2	Pve	r2	2_C4		1246	1.5	C4	50	2	R2	Pve	r2	2_C4
1247	1.5	C5	109	2	R3	Pve	r2	2_C5		1247	1.5	C5	59	2	R3	Pve	r2	2_C5
1248	1.5	C6	422	2	R2	PpuPve	r2	2_C6		1248	1.5	C6	67	2	R2	PpuPve	r2	2_C6
1249	1.5	C7	360	2	R3	PpuPve	r2	2_C7		1249	1.5	C7	56	2	R3	PpuPve	r2	2_C7
1250	1.5	C8	103	2	R2	media	r2	2_C8		1250	1.5	C8	11	2	R2	media	r2	2_C8
1251	1.5	D2	454	2	R2	Ppu	r3	2_D2		1251	1.5	D2	9	2	R2	Ppu	r3	2_D2
1252	1.5	D3	414	2	R3	Ppu	r3	2_D3		1252	1.5	D3	12	2	R3	Ppu	r3	2_D3
1253	1.5	D4	101	2	R2	Pve	r3	2_D4		1253	1.5	D4	61	2	R2	Pve	r3	2_D4
1254	1.5	D5	102	2	R3	Pve	r3	2_D5		1254	1.5	D5	61	2	R3	Pve	r3	2_D5
1255	1.5	D6	424	2	R2	PpuPve	r3	2_D6		1255	1.5	D6	61	2	R2	PpuPve	r3	2_D6
1256	1.5	D7	376	2	R3	PpuPve	r3	2_D7		1256	1.5	D7	59	2	R3	PpuPve	r3	2_D7
1257	1.5	D8	116	2	R2	media	r3	2_D8		1257	1.5	D8	8	2	R2	media	r3	2_D8
1258	1.5	E2	443	2	R2	Ppu	r4	2_E2		1258	1.5	E2	12	2	R2	Ppu	r4	2_E2
1259	1.5	E3	405	2	R3	Ppu	r4	2_E3		1259	1.5	E3	10	2	R3	Ppu	r4	2_E3
1260	1.5	E4	116	2	R2	Pve	r4	2_E4		1260	1.5	E4	61	2	R2	Pve	r4	2_E4
1261	1.5	E5	109	2	R3	Pve	r4	2_E5		1261	1.5	E5	62	2	R3	Pve	r4	2_E5
1262	1.5	E6	419	2	R2	PpuPve	r4	2_E6		1262	1.5	E6	67	2	R2	PpuPve	r4	2_E6
1263	1.5	E7	385	2	R3	PpuPve	r4	2_E7		1263	1.5	E7	53	2	R3	PpuPve	r4	2_E7
1264	1.5	E8	100	2	R2	media	r4	2_E8		1264	1.5	E8	11	2	R2	media	r4	2_E8
1265	1.5	F2	423	2	R2	Ppu	r5	2_F2		1265	1.5	F2	14	2	R2	Ppu	r5	2_F2
1266	1.5	F3	420	2	R3	Ppu	r5	2_F3		1266	1.5	F3	10	2	R3	Ppu	r5	2_F3
1267	1.5	F4	110	2	R2	Pve	r5	2_F4		1267	1.5	F4	69	2	R2	Pve	r5	2_F4
1268	1.5	F5	111	2	R3	Pve	r5	2_F5		1268	1.5	F5	66	2	R3	Pve	r5	2_F5
1269	1.5	F6	439	2	R2	PpuPve	r5	2_F6		1269	1.5	F6	63	2	R2	PpuPve	r5	2_F6
1270	1.5	F7	382	2	R3	PpuPve	r5	2_F7		1270	1.5	F7	61	2	R3	PpuPve	r5	2_F7
1271	1.5	F8	112	2	R2	media	r5	2_F8		1271	1.5	F8	11	2	R2	media	r5	2_F8
1272	1.5	G2	426	2	R2	Ppu	r6	2_G2		1272	1.5	G2	12	2	R2	Ppu	r6	2_G2
1273	1.5	G3	420	2	R3	Ppu	r6	2_G3		1273	1.5	G3	10	2	R3	Ppu	r6	2_G3
1274	1.5	G4	108	2	R2	Pve	r6	2_G4		1274	1.5	G4	60	2	R2	Pve	r6	2_G4
1275	1.5	G5	110	2	R3	Pve	r6	2_G5		1275	1.5	G5	61	2	R3	Pve	r6	2_G5
1276	1.5	G6	452	2	R2	PpuPve	r6	2_G6		1276	1.5	G6	64	2	R2	PpuPve	r6	2_G6
1277	1.5	G7	372	2	R3	PpuPve	r6	2_G7		1277	1.5	G7	57	2	R3	PpuPve	r6	2_G7
1278	1.5	G8	110	2	R2	media	r6	2_G8		1278	1.5	G8	12	2	R2	media	r6	2_G8
1279	2	B2	664	2	R2	Ppu	r1	2_B2		1279	2	B2	10	2	R2	Ppu	r1	2_B2
1280	2	B3	621	2	R3	Ppu	r1	2_B3		1280	2	B3	16	2	R3	Ppu	r1	2_B3
1281	2	B4	110	2	R2	Pve	r1	2_B4		1281	2	B4	80	2	R2	Pve	r1	2_B4
1282	2	B5	110	2	R3	Pve	r1	2_B5		1282	2	B5	73	2	R3	Pve	r1	2_B5
1283	2	B6	629	2	R2	PpuPve	r1	2_B6		1283	2	B6	66	2	R2	PpuPve	r1	2_B6
1284	2	B7	566	2	R3	PpuPve	r1	2_B7		1284	2	B7	67	2	R3	PpuPve	r1	2_B7
1285	2	B8	104	2	R2	media	r1	2_B8		1285	2	B8	5	2	R2	media	r1	2_B8
1286	2	C2	644	2	R2	Ppu	r2	2_C2		1286	2	C2	6	2	R2	Ppu	r2	2_C2
1287	2	C3	609	2	R3	Ppu	r2	2_C3		1287	2	C3	8	2	R3	Ppu	r2	2_C3
1288	2	C4	118	2	R2	Pve	r2	2_C4		1288	2	C4	69	2	R2	Pve	r2	2_C4
1289	2	C5	106	2	R3	Pve	r2	2_C5		1289	2	C5	59	2	R3	Pve	r2	2_C5
1290	2	C6	664	2	R2	PpuPve	r2	2_C6		1290	2	C6	69	2	R2	PpuPve	r2	2_C6
1291	2	C7	535	2	R3	PpuPve	r2	2_C7		1291	2	C7	69	2	R3	PpuPve	r2	2_C7
1292	2	C8	99	2	R2	media	r2	2_C8		1292	2	C8	8	2	R2	media	r2	2_C8
1293	2	D2	647	2	R2	Ppu	r3	2_D2		1293	2	D2	13	2	R2	Ppu	r3	2_D2
1294	2	D3	589	2	R3	Ppu	r3	2_D3		1294	2	D3	13	2	R3	Ppu	r3	2_D3
1295	2	D4	117	2	R2	Pve	r3	2_D4		1295	2	D4	75	2	R2	Pve	r3	2_D4
1296	2	D5	112	2	R3	Pve	r3	2_D5		1296	2	D5	80	2	R3	Pve	r3	2_D5
1297	2	D6	684	2	R2	PpuPve	r3	2_D6		1297	2	D6	65	2	R2	PpuPve	r3	2_D6
1298	2	D7	561	2	R3	PpuPve	r3	2_D7		1298	2	D7	61	2	R3	PpuPve	r3	2_D7
1299	2	D8	105	2	R2	media	r3	2_D8		1299	2	D8	11	2	R2	media	r3	2_D8
1300	2	E2	628	2	R2	Ppu	r4	2_E2		1300	2	E2	10	2	R2	Ppu	r4	2_E2
1301	2	E3	605	2	R3	Ppu	r4	2_E3		1301	2	E3	12	2	R3	Ppu	r4	2_E3
1302	2	E4	114	2	R2	Pve	r4	2_E4		1302	2	E4	77	2	R2	Pve	r4	2_E4
1303	2	E5	117	2	R3	Pve	r4	2_E5		1303	2	E5	70	2	R3	Pve	r4	2_E5
1304	2	E6	650	2	R2	PpuPve	r4	2_E6		1304	2	E6	63	2	R2	PpuPve	r4	2_E6
1305	2	E7	556	2	R3	PpuPve	r4	2_E7		1305	2	E7	69	2	R3	PpuPve	r4	2_E7
1306	2	E8	112	2	R2	media	r4	2_E8		1306	2	E8	8	2	R2	media	r4	2_E8
1307	2	F2	595	2	R2	Ppu	r5	2_F2		1307	2	F2	13	2	R2	Ppu	r5	2_F2
1308	2	F3	596	2	R3	Ppu	r5	2_F3		1308	2	F3	10	2	R3	Ppu	r5	2_F3
1309	2	F4	110	2	R2	Pve	r5	2_F4		1309	2	F4	77	2	R2	Pve	r5	2_F4
1310	2	F5	110	2	R3	Pve	r5	2_F5		1310	2	F5	76	2	R3	Pve	r5	2_F5
1311	2	F6	674	2	R2	PpuPve	r5	2_F6		1311	2	F6	69	2	R2	PpuPve	r5	2_F6
1312	2	F7	599	2	R3	PpuPve	r5	2_F7		1312	2	F7	64	2	R3	PpuPve	r5	2_F7
1313	2	F8	100	2	R2	media	r5	2_F8		1313	2	F8	6	2	R2	media	r5	2_F8
1314	2	G2	617	2	R2	Ppu	r6	2_G2		1314	2	G2	10	2	R2	Ppu	r6	2_G2
1315	2	G3	592	2	R3	Ppu	r6	2_G3		1315	2	G3	10	2	R3	Ppu	r6	2_G3
1316	2	G4	110	2	R2	Pve	r6	2_G4		1316	2	G4	81	2	R2	Pve	r6	2_G4
1317	2	G5	117	2	R3	Pve	r6	2_G5		1317	2	G5	71	2	R3	Pve	r6	2_G5
1318	2	G6	723	2	R2	PpuPve	r6	2_G6		1318	2	G6	74	2	R2	PpuPve	r6	2_G6
1319	2	G7	583	2	R3	PpuPve	r6	2_G7		1319	2	G7	63	2	R3	PpuPve	r6	2_G7
1320	2	G8	115	2	R2	media	r6	2_G8		1320	2	G8	6	2	R2	media	r6	2_G8
1321	2.5	B2	1084	2	R2	Ppu	r1	2_B2		1321	2.5	B2	12	2	R2	Ppu	r1	2_B2
1322	2.5	B3	917	2	R3	Ppu	r1	2_B3		1322	2.5	B3	14	2	R3	Ppu	r1	2_B3
1323	2.5	B4	125	2	R2	Pve	r1	2_B4		1323	2.5	B4	82	2	R2	Pve	r1	2_B4
1324	2.5	B5	123	2	R3	Pve	r1	2_B5		1324	2.5	B5	77	2	R3	Pve	r1	2_B5
1325	2.5	B6	980	2	R2	PpuPve	r1	2_B6		1325	2.5	B6	66	2	R2	PpuPve	r1	2_B6
1326	2.5	B7	956	2	R3	PpuPve	r1	2_B7		1326	2.5	B7	76	2	R3	PpuPve	r1	2_B7
1327	2.5	B8	99	2	R2	media	r1	2_B8		1327	2.5	B8	8	2	R2	media	r1	2_B8
1328	2.5	C2	1024	2	R2	Ppu	r2	2_C2		1328	2.5	C2	10	2	R2	Ppu	r2	2_C2
1329	2.5	C3	894	2	R3	Ppu	r2	2_C3		1329	2.5	C3	10	2	R3	Ppu	r2	2_C3
1330	2.5	C4	129	2	R2	Pve	r2	2_C4		1330	2.5	C4	93	2	R2	Pve	r2	2_C4
1331	2.5	C5	120	2	R3	Pve	r2	2_C5		1331	2.5	C5	97	2	R3	Pve	r2	2_C5
1332	2.5	C6	1044	2	R2	PpuPve	r2	2_C6		1332	2.5	C6	73	2	R2	PpuPve	r2	2_C6
1333	2.5	C7	945	2	R3	PpuPve	r2	2_C7		1333	2.5	C7	61	2	R3	PpuPve	r2	2_C7
1334	2.5	C8	105	2	R2	media	r2	2_C8		1334	2.5	C8	11	2	R2	media	r2	2_C8
1335	2.5	D2	1090	2	R2	Ppu	r3	2_D2		1335	2.5	D2	8	2	R2	Ppu	r3	2_D2
1336	2.5	D3	922	2	R3	Ppu	r3	2_D3		1336	2.5	D3	9	2	R3	Ppu	r3	2_D3
1337	2.5	D4	121	2	R2	Pve	r3	2_D4		1337	2.5	D4	84	2	R2	Pve	r3	2_D4
1338	2.5	D5	113	2	R3	Pve	r3	2_D5		1338	2.5	D5	83	2	R3	Pve	r3	2_D5
1339	2.5	D6	1028	2	R2	PpuPve	r3	2_D6		1339	2.5	D6	70	2	R2	PpuPve	r3	2_D6
1340	2.5	D7	1036	2	R3	PpuPve	r3	2_D7		1340	2.5	D7	85	2	R3	PpuPve	r3	2_D7
1341	2.5	D8	98	2	R2	media	r3	2_D8		1341	2.5	D8	12	2	R2	media	r3	2_D8
1342	2.5	E2	1021	2	R2	Ppu	r4	2_E2		1342	2.5	E2	8	2	R2	Ppu	r4	2_E2
1343	2.5	E3	887	2	R3	Ppu	r4	2_E3		1343	2.5	E3	14	2	R3	Ppu	r4	2_E3
1344	2.5	E4	119	2	R2	Pve	r4	2_E4		1344	2.5	E4	88	2	R2	Pve	r4	2_E4
1345	2.5	E5	129	2	R3	Pve	r4	2_E5		1345	2.5	E5	95	2	R3	Pve	r4	2_E5
1346	2.5	E6	1026	2	R2	PpuPve	r4	2_E6		1346	2.5	E6	72	2	R2	PpuPve	r4	2_E6
1347	2.5	E7	1030	2	R3	PpuPve	r4	2_E7		1347	2.5	E7	74	2	R3	PpuPve	r4	2_E7
1348	2.5	E8	104	2	R2	media	r4	2_E8		1348	2.5	E8	7	2	R2	media	r4	2_E8
1349	2.5	F2	1057	2	R2	Ppu	r5	2_F2		1349	2.5	F2	11	2	R2	Ppu	r5	2_F2
1350	2.5	F3	917	2	R3	Ppu	r5	2_F3		1350	2.5	F3	10	2	R3	Ppu	r5	2_F3
1351	2.5	F4	119	2	R2	Pve	r5	2_F4		1351	2.5	F4	93	2	R2	Pve	r5	2_F4
1352	2.5	F5	120	2	R3	Pve	r5	2_F5		1352	2.5	F5	84	2	R3	Pve	r5	2_F5
1353	2.5	F6	1095	2	R2	PpuPve	r5	2_F6		1353	2.5	F6	73	2	R2	PpuPve	r5	2_F6
1354	2.5	F7	1026	2	R3	PpuPve	r5	2_F7		1354	2.5	F7	77	2	R3	PpuPve	r5	2_F7
1355	2.5	F8	103	2	R2	media	r5	2_F8		1355	2.5	F8	9	2	R2	media	r5	2_F8
1356	2.5	G2	1032	2	R2	Ppu	r6	2_G2		1356	2.5	G2	5	2	R2	Ppu	r6	2_G2
1357	2.5	G3	911	2	R3	Ppu	r6	2_G3		1357	2.5	G3	10	2	R3	Ppu	r6	2_G3
1358	2.5	G4	127	2	R2	Pve	r6	2_G4		1358	2.5	G4	98	2	R2	Pve	r6	2_G4
1359	2.5	G5	108	2	R3	Pve	r6	2_G5		1359	2.5	G5	89	2	R3	Pve	r6	2_G5
1360	2.5	G6	1197	2	R2	PpuPve	r6	2_G6		1360	2.5	G6	76	2	R2	PpuPve	r6	2_G6
1361	2.5	G7	1080	2	R3	PpuPve	r6	2_G7		1361	2.5	G7	71	2	R3	PpuPve	r6	2_G7
1362	2.5	G8	105	2	R2	media	r6	2_G8		1362	2.5	G8	13	2	R2	media	r6	2_G8
1363	3	B2	2195	2	R2	Ppu	r1	2_B2		1363	3	B2	12	2	R2	Ppu	r1	2_B2
1364	3	B3	1937	2	R3	Ppu	r1	2_B3		1364	3	B3	12	2	R3	Ppu	r1	2_B3
1365	3	B4	123	2	R2	Pve	r1	2_B4		1365	3	B4	97	2	R2	Pve	r1	2_B4
1366	3	B5	103	2	R3	Pve	r1	2_B5		1366	3	B5	74	2	R3	Pve	r1	2_B5
1367	3	B6	1540	2	R2	PpuPve	r1	2_B6		1367	3	B6	75	2	R2	PpuPve	r1	2_B6
1368	3	B7	1506	2	R3	PpuPve	r1	2_B7		1368	3	B7	80	2	R3	PpuPve	r1	2_B7
1369	3	B8	105	2	R2	media	r1	2_B8		1369	3	B8	5	2	R2	media	r1	2_B8
1370	3	C2	2104	2	R2	Ppu	r2	2_C2		1370	3	C2	9	2	R2	Ppu	r2	2_C2
1371	3	C3	1901	2	R3	Ppu	r2	2_C3		1371	3	C3	13	2	R3	Ppu	r2	2_C3
1372	3	C4	120	2	R2	Pve	r2	2_C4		1372	3	C4	94	2	R2	Pve	r2	2_C4
1373	3	C5	114	2	R3	Pve	r2	2_C5		1373	3	C5	96	2	R3	Pve	r2	2_C5
1374	3	C6	1571	2	R2	PpuPve	r2	2_C6		1374	3	C6	77	2	R2	PpuPve	r2	2_C6
1375	3	C7	1300	2	R3	PpuPve	r2	2_C7		1375	3	C7	66	2	R3	PpuPve	r2	2_C7
1376	3	C8	106	2	R2	media	r2	2_C8		1376	3	C8	12	2	R2	media	r2	2_C8
1377	3	D2	2243	2	R2	Ppu	r3	2_D2		1377	3	D2	4	2	R2	Ppu	r3	2_D2
1378	3	D3	2070	2	R3	Ppu	r3	2_D3		1378	3	D3	10	2	R3	Ppu	r3	2_D3
1379	3	D4	127	2	R2	Pve	r3	2_D4		1379	3	D4	90	2	R2	Pve	r3	2_D4
1380	3	D5	116	2	R3	Pve	r3	2_D5		1380	3	D5	95	2	R3	Pve	r3	2_D5
1381	3	D6	1544	2	R2	PpuPve	r3	2_D6		1381	3	D6	76	2	R2	PpuPve	r3	2_D6
1382	3	D7	1607	2	R3	PpuPve	r3	2_D7		1382	3	D7	68	2	R3	PpuPve	r3	2_D7
1383	3	D8	99	2	R2	media	r3	2_D8		1383	3	D8	14	2	R2	media	r3	2_D8
1384	3	E2	2191	2	R2	Ppu	r4	2_E2		1384	3	E2	9	2	R2	Ppu	r4	2_E2
1385	3	E3	2138	2	R3	Ppu	r4	2_E3		1385	3	E3	9	2	R3	Ppu	r4	2_E3
1386	3	E4	116	2	R2	Pve	r4	2_E4		1386	3	E4	114	2	R2	Pve	r4	2_E4
1387	3	E5	115	2	R3	Pve	r4	2_E5		1387	3	E5	93	2	R3	Pve	r4	2_E5
1388	3	E6	1572	2	R2	PpuPve	r4	2_E6		1388	3	E6	69	2	R2	PpuPve	r4	2_E6
1389	3	E7	1672	2	R3	PpuPve	r4	2_E7		1389	3	E7	77	2	R3	PpuPve	r4	2_E7
1390	3	E8	109	2	R2	media	r4	2_E8		1390	3	E8	9	2	R2	media	r4	2_E8
1391	3	F2	2388	2	R2	Ppu	r5	2_F2		1391	3	F2	10	2	R2	Ppu	r5	2_F2
1392	3	F3	2041	2	R3	Ppu	r5	2_F3		1392	3	F3	8	2	R3	Ppu	r5	2_F3
1393	3	F4	125	2	R2	Pve	r5	2_F4		1393	3	F4	102	2	R2	Pve	r5	2_F4
1394	3	F5	123	2	R3	Pve	r5	2_F5		1394	3	F5	93	2	R3	Pve	r5	2_F5
1395	3	F6	1578	2	R2	PpuPve	r5	2_F6		1395	3	F6	71	2	R2	PpuPve	r5	2_F6
1396	3	F7	1451	2	R3	PpuPve	r5	2_F7		1396	3	F7	82	2	R3	PpuPve	r5	2_F7
1397	3	F8	105	2	R2	media	r5	2_F8		1397	3	F8	10	2	R2	media	r5	2_F8
1398	3	G2	2457	2	R2	Ppu	r6	2_G2		1398	3	G2	9	2	R2	Ppu	r6	2_G2
1399	3	G3	2087	2	R3	Ppu	r6	2_G3		1399	3	G3	9	2	R3	Ppu	r6	2_G3
1400	3	G4	129	2	R2	Pve	r6	2_G4		1400	3	G4	106	2	R2	Pve	r6	2_G4
1401	3	G5	115	2	R3	Pve	r6	2_G5		1401	3	G5	89	2	R3	Pve	r6	2_G5
1402	3	G6	1789	2	R2	PpuPve	r6	2_G6		1402	3	G6	83	2	R2	PpuPve	r6	2_G6
1403	3	G7	1543	2	R3	PpuPve	r6	2_G7		1403	3	G7	85	2	R3	PpuPve	r6	2_G7
1404	3	G8	106	2	R2	media	r6	2_G8		1404	3	G8	13	2	R2	media	r6	2_G8
1405	3.5	B2	3597	2	R2	Ppu	r1	2_B2		1405	3.5	B2	12	2	R2	Ppu	r1	2_B2
1406	3.5	B3	3502	2	R3	Ppu	r1	2_B3		1406	3.5	B3	9	2	R3	Ppu	r1	2_B3
1407	3.5	B4	119	2	R2	Pve	r1	2_B4		1407	3.5	B4	107	2	R2	Pve	r1	2_B4
1408	3.5	B5	117	2	R3	Pve	r1	2_B5		1408	3.5	B5	101	2	R3	Pve	r1	2_B5
1409	3.5	B6	2300	2	R2	PpuPve	r1	2_B6		1409	3.5	B6	82	2	R2	PpuPve	r1	2_B6
1410	3.5	B7	2121	2	R3	PpuPve	r1	2_B7		1410	3.5	B7	75	2	R3	PpuPve	r1	2_B7
1411	3.5	B8	98	2	R2	media	r1	2_B8		1411	3.5	B8	11	2	R2	media	r1	2_B8
1412	3.5	C2	3615	2	R2	Ppu	r2	2_C2		1412	3.5	C2	7	2	R2	Ppu	r2	2_C2
1413	3.5	C3	3268	2	R3	Ppu	r2	2_C3		1413	3.5	C3	11	2	R3	Ppu	r2	2_C3
1414	3.5	C4	126	2	R2	Pve	r2	2_C4		1414	3.5	C4	111	2	R2	Pve	r2	2_C4
1415	3.5	C5	115	2	R3	Pve	r2	2_C5		1415	3.5	C5	99	2	R3	Pve	r2	2_C5
1416	3.5	C6	2356	2	R2	PpuPve	r2	2_C6		1416	3.5	C6	87	2	R2	PpuPve	r2	2_C6
1417	3.5	C7	1749	2	R3	PpuPve	r2	2_C7		1417	3.5	C7	74	2	R3	PpuPve	r2	2_C7
1418	3.5	C8	91	2	R2	media	r2	2_C8		1418	3.5	C8	10	2	R2	media	r2	2_C8
1419	3.5	D2	3735	2	R2	Ppu	r3	2_D2		1419	3.5	D2	13	2	R2	Ppu	r3	2_D2
1420	3.5	D3	3636	2	R3	Ppu	r3	2_D3		1420	3.5	D3	11	2	R3	Ppu	r3	2_D3
1421	3.5	D4	132	2	R2	Pve	r3	2_D4		1421	3.5	D4	128	2	R2	Pve	r3	2_D4
1422	3.5	D5	119	2	R3	Pve	r3	2_D5		1422	3.5	D5	97	2	R3	Pve	r3	2_D5
1423	3.5	D6	2210	2	R2	PpuPve	r3	2_D6		1423	3.5	D6	82	2	R2	PpuPve	r3	2_D6
1424	3.5	D7	2368	2	R3	PpuPve	r3	2_D7		1424	3.5	D7	84	2	R3	PpuPve	r3	2_D7
1425	3.5	D8	110	2	R2	media	r3	2_D8		1425	3.5	D8	15	2	R2	media	r3	2_D8
1426	3.5	E2	3472	2	R2	Ppu	r4	2_E2		1426	3.5	E2	6	2	R2	Ppu	r4	2_E2
1427	3.5	E3	3877	2	R3	Ppu	r4	2_E3		1427	3.5	E3	9	2	R3	Ppu	r4	2_E3
1428	3.5	E4	127	2	R2	Pve	r4	2_E4		1428	3.5	E4	124	2	R2	Pve	r4	2_E4
1429	3.5	E5	116	2	R3	Pve	r4	2_E5		1429	3.5	E5	111	2	R3	Pve	r4	2_E5
1430	3.5	E6	2267	2	R2	PpuPve	r4	2_E6		1430	3.5	E6	86	2	R2	PpuPve	r4	2_E6
1431	3.5	E7	2368	2	R3	PpuPve	r4	2_E7		1431	3.5	E7	78	2	R3	PpuPve	r4	2_E7
1432	3.5	E8	109	2	R2	media	r4	2_E8		1432	3.5	E8	9	2	R2	media	r4	2_E8
1433	3.5	F2	4031	2	R2	Ppu	r5	2_F2		1433	3.5	F2	9	2	R2	Ppu	r5	2_F2
1434	3.5	F3	3626	2	R3	Ppu	r5	2_F3		1434	3.5	F3	8	2	R3	Ppu	r5	2_F3
1435	3.5	F4	120	2	R2	Pve	r5	2_F4		1435	3.5	F4	116	2	R2	Pve	r5	2_F4
1436	3.5	F5	124	2	R3	Pve	r5	2_F5		1436	3.5	F5	113	2	R3	Pve	r5	2_F5
1437	3.5	F6	2187	2	R2	PpuPve	r5	2_F6		1437	3.5	F6	88	2	R2	PpuPve	r5	2_F6
1438	3.5	F7	1980	2	R3	PpuPve	r5	2_F7		1438	3.5	F7	92	2	R3	PpuPve	r5	2_F7
1439	3.5	F8	103	2	R2	media	r5	2_F8		1439	3.5	F8	14	2	R2	media	r5	2_F8
1440	3.5	G2	4100	2	R2	Ppu	r6	2_G2		1440	3.5	G2	13	2	R2	Ppu	r6	2_G2
1441	3.5	G3	3767	2	R3	Ppu	r6	2_G3		1441	3.5	G3	10	2	R3	Ppu	r6	2_G3
1442	3.5	G4	136	2	R2	Pve	r6	2_G4		1442	3.5	G4	99	2	R2	Pve	r6	2_G4
1443	3.5	G5	116	2	R3	Pve	r6	2_G5		1443	3.5	G5	115	2	R3	Pve	r6	2_G5
1444	3.5	G6	2607	2	R2	PpuPve	r6	2_G6		1444	3.5	G6	91	2	R2	PpuPve	r6	2_G6
1445	3.5	G7	2129	2	R3	PpuPve	r6	2_G7		1445	3.5	G7	84	2	R3	PpuPve	r6	2_G7
1446	3.5	G8	107	2	R2	media	r6	2_G8		1446	3.5	G8	11	2	R2	media	r6	2_G8
1447	4	B2	4875	2	R2	Ppu	r1	2_B2		1447	4	B2	10	2	R2	Ppu	r1	2_B2
1448	4	B3	5208	2	R3	Ppu	r1	2_B3		1448	4	B3	4	2	R3	Ppu	r1	2_B3
1449	4	B4	122	2	R2	Pve	r1	2_B4		1449	4	B4	118	2	R2	Pve	r1	2_B4
1450	4	B5	113	2	R3	Pve	r1	2_B5		1450	4	B5	90	2	R3	Pve	r1	2_B5
1451	4	B6	3204	2	R2	PpuPve	r1	2_B6		1451	4	B6	70	2	R2	PpuPve	r1	2_B6
1452	4	B7	3065	2	R3	PpuPve	r1	2_B7		1452	4	B7	78	2	R3	PpuPve	r1	2_B7
1453	4	B8	87	2	R2	media	r1	2_B8		1453	4	B8	14	2	R2	media	r1	2_B8
1454	4	C2	4766	2	R2	Ppu	r2	2_C2		1454	4	C2	10	2	R2	Ppu	r2	2_C2
1455	4	C3	4280	2	R3	Ppu	r2	2_C3		1455	4	C3	13	2	R3	Ppu	r2	2_C3
1456	4	C4	125	2	R2	Pve	r2	2_C4		1456	4	C4	101	2	R2	Pve	r2	2_C4
1457	4	C5	119	2	R3	Pve	r2	2_C5		1457	4	C5	95	2	R3	Pve	r2	2_C5
1458	4	C6	3026	2	R2	PpuPve	r2	2_C6		1458	4	C6	89	2	R2	PpuPve	r2	2_C6
1459	4	C7	2489	2	R3	PpuPve	r2	2_C7		1459	4	C7	85	2	R3	PpuPve	r2	2_C7
1460	4	C8	91	2	R2	media	r2	2_C8		1460	4	C8	14	2	R2	media	r2	2_C8
1461	4	D2	4640	2	R2	Ppu	r3	2_D2		1461	4	D2	6	2	R2	Ppu	r3	2_D2
1462	4	D3	4943	2	R3	Ppu	r3	2_D3		1462	4	D3	10	2	R3	Ppu	r3	2_D3
1463	4	D4	125	2	R2	Pve	r3	2_D4		1463	4	D4	124	2	R2	Pve	r3	2_D4
1464	4	D5	118	2	R3	Pve	r3	2_D5		1464	4	D5	103	2	R3	Pve	r3	2_D5
1465	4	D6	3183	2	R2	PpuPve	r3	2_D6		1465	4	D6	73	2	R2	PpuPve	r3	2_D6
1466	4	D7	3350	2	R3	PpuPve	r3	2_D7		1466	4	D7	84	2	R3	PpuPve	r3	2_D7
1467	4	D8	99	2	R2	media	r3	2_D8		1467	4	D8	12	2	R2	media	r3	2_D8
1468	4	E2	4527	2	R2	Ppu	r4	2_E2		1468	4	E2	9	2	R2	Ppu	r4	2_E2
1469	4	E3	5116	2	R3	Ppu	r4	2_E3		1469	4	E3	9	2	R3	Ppu	r4	2_E3
1470	4	E4	109	2	R2	Pve	r4	2_E4		1470	4	E4	136	2	R2	Pve	r4	2_E4
1471	4	E5	125	2	R3	Pve	r4	2_E5		1471	4	E5	108	2	R3	Pve	r4	2_E5
1472	4	E6	3159	2	R2	PpuPve	r4	2_E6		1472	4	E6	92	2	R2	PpuPve	r4	2_E6
1473	4	E7	3354	2	R3	PpuPve	r4	2_E7		1473	4	E7	78	2	R3	PpuPve	r4	2_E7
1474	4	E8	112	2	R2	media	r4	2_E8		1474	4	E8	11	2	R2	media	r4	2_E8
1475	4	F2	5162	2	R2	Ppu	r5	2_F2		1475	4	F2	11	2	R2	Ppu	r5	2_F2
1476	4	F3	4941	2	R3	Ppu	r5	2_F3		1476	4	F3	6	2	R3	Ppu	r5	2_F3
1477	4	F4	136	2	R2	Pve	r5	2_F4		1477	4	F4	139	2	R2	Pve	r5	2_F4
1478	4	F5	124	2	R3	Pve	r5	2_F5		1478	4	F5	128	2	R3	Pve	r5	2_F5
1479	4	F6	3034	2	R2	PpuPve	r5	2_F6		1479	4	F6	105	2	R2	PpuPve	r5	2_F6
1480	4	F7	2682	2	R3	PpuPve	r5	2_F7		1480	4	F7	86	2	R3	PpuPve	r5	2_F7
1481	4	F8	97	2	R2	media	r5	2_F8		1481	4	F8	11	2	R2	media	r5	2_F8
1482	4	G2	5611	2	R2	Ppu	r6	2_G2		1482	4	G2	7	2	R2	Ppu	r6	2_G2
1483	4	G3	5156	2	R3	Ppu	r6	2_G3		1483	4	G3	10	2	R3	Ppu	r6	2_G3
1484	4	G4	120	2	R2	Pve	r6	2_G4		1484	4	G4	132	2	R2	Pve	r6	2_G4
1485	4	G5	114	2	R3	Pve	r6	2_G5		1485	4	G5	128	2	R3	Pve	r6	2_G5
1486	4	G6	3471	2	R2	PpuPve	r6	2_G6		1486	4	G6	95	2	R2	PpuPve	r6	2_G6
1487	4	G7	2973	2	R3	PpuPve	r6	2_G7		1487	4	G7	100	2	R3	PpuPve	r6	2_G7
1488	4	G8	107	2	R2	media	r6	2_G8		1488	4	G8	12	2	R2	media	r6	2_G8
1489	4.5	B2	6354	2	R2	Ppu	r1	2_B2		1489	4.5	B2	8	2	R2	Ppu	r1	2_B2
1490	4.5	B3	6696	2	R3	Ppu	r1	2_B3		1490	4.5	B3	11	2	R3	Ppu	r1	2_B3
1491	4.5	B4	122	2	R2	Pve	r1	2_B4		1491	4.5	B4	118	2	R2	Pve	r1	2_B4
1492	4.5	B5	132	2	R3	Pve	r1	2_B5		1492	4.5	B5	100	2	R3	Pve	r1	2_B5
1493	4.5	B6	4722	2	R2	PpuPve	r1	2_B6		1493	4.5	B6	96	2	R2	PpuPve	r1	2_B6
1494	4.5	B7	4164	2	R3	PpuPve	r1	2_B7		1494	4.5	B7	91	2	R3	PpuPve	r1	2_B7
1495	4.5	B8	107	2	R2	media	r1	2_B8		1495	4.5	B8	11	2	R2	media	r1	2_B8
1496	4.5	C2	6036	2	R2	Ppu	r2	2_C2		1496	4.5	C2	9	2	R2	Ppu	r2	2_C2
1497	4.5	C3	5427	2	R3	Ppu	r2	2_C3		1497	4.5	C3	7	2	R3	Ppu	r2	2_C3
1498	4.5	C4	127	2	R2	Pve	r2	2_C4		1498	4.5	C4	111	2	R2	Pve	r2	2_C4
1499	4.5	C5	115	2	R3	Pve	r2	2_C5		1499	4.5	C5	110	2	R3	Pve	r2	2_C5
1500	4.5	C6	4337	2	R2	PpuPve	r2	2_C6		1500	4.5	C6	97	2	R2	PpuPve	r2	2_C6
1501	4.5	C7	3496	2	R3	PpuPve	r2	2_C7		1501	4.5	C7	87	2	R3	PpuPve	r2	2_C7
1502	4.5	C8	105	2	R2	media	r2	2_C8		1502	4.5	C8	10	2	R2	media	r2	2_C8
1503	4.5	D2	6027	2	R2	Ppu	r3	2_D2		1503	4.5	D2	13	2	R2	Ppu	r3	2_D2
1504	4.5	D3	6598	2	R3	Ppu	r3	2_D3		1504	4.5	D3	11	2	R3	Ppu	r3	2_D3
1505	4.5	D4	137	2	R2	Pve	r3	2_D4		1505	4.5	D4	138	2	R2	Pve	r3	2_D4
1506	4.5	D5	126	2	R3	Pve	r3	2_D5		1506	4.5	D5	119	2	R3	Pve	r3	2_D5
1507	4.5	D6	4272	2	R2	PpuPve	r3	2_D6		1507	4.5	D6	97	2	R2	PpuPve	r3	2_D6
1508	4.5	D7	4683	2	R3	PpuPve	r3	2_D7		1508	4.5	D7	96	2	R3	PpuPve	r3	2_D7
1509	4.5	D8	109	2	R2	media	r3	2_D8		1509	4.5	D8	8	2	R2	media	r3	2_D8
1510	4.5	E2	5912	2	R2	Ppu	r4	2_E2		1510	4.5	E2	14	2	R2	Ppu	r4	2_E2
1511	4.5	E3	6738	2	R3	Ppu	r4	2_E3		1511	4.5	E3	8	2	R3	Ppu	r4	2_E3
1512	4.5	E4	130	2	R2	Pve	r4	2_E4		1512	4.5	E4	152	2	R2	Pve	r4	2_E4
1513	4.5	E5	135	2	R3	Pve	r4	2_E5		1513	4.5	E5	139	2	R3	Pve	r4	2_E5
1514	4.5	E6	4275	2	R2	PpuPve	r4	2_E6		1514	4.5	E6	97	2	R2	PpuPve	r4	2_E6
1515	4.5	E7	4620	2	R3	PpuPve	r4	2_E7		1515	4.5	E7	90	2	R3	PpuPve	r4	2_E7
1516	4.5	E8	107	2	R2	media	r4	2_E8		1516	4.5	E8	9	2	R2	media	r4	2_E8
1517	4.5	F2	6697	2	R2	Ppu	r5	2_F2		1517	4.5	F2	12	2	R2	Ppu	r5	2_F2
1518	4.5	F3	6383	2	R3	Ppu	r5	2_F3		1518	4.5	F3	10	2	R3	Ppu	r5	2_F3
1519	4.5	F4	124	2	R2	Pve	r5	2_F4		1519	4.5	F4	149	2	R2	Pve	r5	2_F4
1520	4.5	F5	125	2	R3	Pve	r5	2_F5		1520	4.5	F5	142	2	R3	Pve	r5	2_F5
1521	4.5	F6	4128	2	R2	PpuPve	r5	2_F6		1521	4.5	F6	94	2	R2	PpuPve	r5	2_F6
1522	4.5	F7	3844	2	R3	PpuPve	r5	2_F7		1522	4.5	F7	96	2	R3	PpuPve	r5	2_F7
1523	4.5	F8	103	2	R2	media	r5	2_F8		1523	4.5	F8	11	2	R2	media	r5	2_F8
1524	4.5	G2	7284	2	R2	Ppu	r6	2_G2		1524	4.5	G2	6	2	R2	Ppu	r6	2_G2
1525	4.5	G3	6568	2	R3	Ppu	r6	2_G3		1525	4.5	G3	6	2	R3	Ppu	r6	2_G3
1526	4.5	G4	129	2	R2	Pve	r6	2_G4		1526	4.5	G4	141	2	R2	Pve	r6	2_G4
1527	4.5	G5	128	2	R3	Pve	r6	2_G5		1527	4.5	G5	130	2	R3	Pve	r6	2_G5
1528	4.5	G6	4831	2	R2	PpuPve	r6	2_G6		1528	4.5	G6	95	2	R2	PpuPve	r6	2_G6
1529	4.5	G7	4133	2	R3	PpuPve	r6	2_G7		1529	4.5	G7	102	2	R3	PpuPve	r6	2_G7
1530	4.5	G8	104	2	R2	media	r6	2_G8		1530	4.5	G8	10	2	R2	media	r6	2_G8
1531	5	B2	8128	2	R2	Ppu	r1	2_B2		1531	5	B2	11	2	R2	Ppu	r1	2_B2
1532	5	B3	8999	2	R3	Ppu	r1	2_B3		1532	5	B3	8	2	R3	Ppu	r1	2_B3
1533	5	B4	150	2	R2	Pve	r1	2_B4		1533	5	B4	106	2	R2	Pve	r1	2_B4
1534	5	B5	139	2	R3	Pve	r1	2_B5		1534	5	B5	101	2	R3	Pve	r1	2_B5
1535	5	B6	6638	2	R2	PpuPve	r1	2_B6		1535	5	B6	103	2	R2	PpuPve	r1	2_B6
1536	5	B7	5824	2	R3	PpuPve	r1	2_B7		1536	5	B7	96	2	R3	PpuPve	r1	2_B7
1537	5	B8	100	2	R2	media	r1	2_B8		1537	5	B8	14	2	R2	media	r1	2_B8
1538	5	C2	7872	2	R2	Ppu	r2	2_C2		1538	5	C2	8	2	R2	Ppu	r2	2_C2
1539	5	C3	6826	2	R3	Ppu	r2	2_C3		1539	5	C3	12	2	R3	Ppu	r2	2_C3
1540	5	C4	132	2	R2	Pve	r2	2_C4		1540	5	C4	136	2	R2	Pve	r2	2_C4
1541	5	C5	135	2	R3	Pve	r2	2_C5		1541	5	C5	126	2	R3	Pve	r2	2_C5
1542	5	C6	5654	2	R2	PpuPve	r2	2_C6		1542	5	C6	113	2	R2	PpuPve	r2	2_C6
1543	5	C7	5068	2	R3	PpuPve	r2	2_C7		1543	5	C7	99	2	R3	PpuPve	r2	2_C7
1544	5	C8	114	2	R2	media	r2	2_C8		1544	5	C8	9	2	R2	media	r2	2_C8
1545	5	D2	7641	2	R2	Ppu	r3	2_D2		1545	5	D2	13	2	R2	Ppu	r3	2_D2
1546	5	D3	8526	2	R3	Ppu	r3	2_D3		1546	5	D3	7	2	R3	Ppu	r3	2_D3
1547	5	D4	128	2	R2	Pve	r3	2_D4		1547	5	D4	137	2	R2	Pve	r3	2_D4
1548	5	D5	138	2	R3	Pve	r3	2_D5		1548	5	D5	141	2	R3	Pve	r3	2_D5
1549	5	D6	5484	2	R2	PpuPve	r3	2_D6		1549	5	D6	103	2	R2	PpuPve	r3	2_D6
1550	5	D7	6332	2	R3	PpuPve	r3	2_D7		1550	5	D7	102	2	R3	PpuPve	r3	2_D7
1551	5	D8	94	2	R2	media	r3	2_D8		1551	5	D8	6	2	R2	media	r3	2_D8
1552	5	E2	6961	2	R2	Ppu	r4	2_E2		1552	5	E2	12	2	R2	Ppu	r4	2_E2
1553	5	E3	8735	2	R3	Ppu	r4	2_E3		1553	5	E3	10	2	R3	Ppu	r4	2_E3
1554	5	E4	135	2	R2	Pve	r4	2_E4		1554	5	E4	134	2	R2	Pve	r4	2_E4
1555	5	E5	138	2	R3	Pve	r4	2_E5		1555	5	E5	134	2	R3	Pve	r4	2_E5
1556	5	E6	5449	2	R2	PpuPve	r4	2_E6		1556	5	E6	115	2	R2	PpuPve	r4	2_E6
1557	5	E7	6097	2	R3	PpuPve	r4	2_E7		1557	5	E7	105	2	R3	PpuPve	r4	2_E7
1558	5	E8	110	2	R2	media	r4	2_E8		1558	5	E8	11	2	R2	media	r4	2_E8
1559	5	F2	8519	2	R2	Ppu	r5	2_F2		1559	5	F2	10	2	R2	Ppu	r5	2_F2
1560	5	F3	8297	2	R3	Ppu	r5	2_F3		1560	5	F3	11	2	R3	Ppu	r5	2_F3
1561	5	F4	145	2	R2	Pve	r5	2_F4		1561	5	F4	148	2	R2	Pve	r5	2_F4
1562	5	F5	132	2	R3	Pve	r5	2_F5		1562	5	F5	140	2	R3	Pve	r5	2_F5
1563	5	F6	5476	2	R2	PpuPve	r5	2_F6		1563	5	F6	97	2	R2	PpuPve	r5	2_F6
1564	5	F7	5412	2	R3	PpuPve	r5	2_F7		1564	5	F7	120	2	R3	PpuPve	r5	2_F7
1565	5	F8	98	2	R2	media	r5	2_F8		1565	5	F8	12	2	R2	media	r5	2_F8
1566	5	G2	9303	2	R2	Ppu	r6	2_G2		1566	5	G2	10	2	R2	Ppu	r6	2_G2
1567	5	G3	8656	2	R3	Ppu	r6	2_G3		1567	5	G3	5	2	R3	Ppu	r6	2_G3
1568	5	G4	138	2	R2	Pve	r6	2_G4		1568	5	G4	141	2	R2	Pve	r6	2_G4
1569	5	G5	143	2	R3	Pve	r6	2_G5		1569	5	G5	134	2	R3	Pve	r6	2_G5
1570	5	G6	6177	2	R2	PpuPve	r6	2_G6		1570	5	G6	113	2	R2	PpuPve	r6	2_G6
1571	5	G7	5758	2	R3	PpuPve	r6	2_G7		1571	5	G7	112	2	R3	PpuPve	r6	2_G7
1572	5	G8	105	2	R2	media	r6	2_G8		1572	5	G8	11	2	R2	media	r6	2_G8
1573	5.5	B2	9638	2	R2	Ppu	r1	2_B2		1573	5.5	B2	10	2	R2	Ppu	r1	2_B2
1574	5.5	B3	10265	2	R3	Ppu	r1	2_B3		1574	5.5	B3	8	2	R3	Ppu	r1	2_B3
1575	5.5	B4	138	2	R2	Pve	r1	2_B4		1575	5.5	B4	109	2	R2	Pve	r1	2_B4
1576	5.5	B5	141	2	R3	Pve	r1	2_B5		1576	5.5	B5	115	2	R3	Pve	r1	2_B5
1577	5.5	B6	8804	2	R2	PpuPve	r1	2_B6		1577	5.5	B6	107	2	R2	PpuPve	r1	2_B6
1578	5.5	B7	7768	2	R3	PpuPve	r1	2_B7		1578	5.5	B7	112	2	R3	PpuPve	r1	2_B7
1579	5.5	B8	102	2	R2	media	r1	2_B8		1579	5.5	B8	15	2	R2	media	r1	2_B8
1580	5.5	C2	8738	2	R2	Ppu	r2	2_C2		1580	5.5	C2	10	2	R2	Ppu	r2	2_C2
1581	5.5	C3	7835	2	R3	Ppu	r2	2_C3		1581	5.5	C3	9	2	R3	Ppu	r2	2_C3
1582	5.5	C4	150	2	R2	Pve	r2	2_C4		1582	5.5	C4	117	2	R2	Pve	r2	2_C4
1583	5.5	C5	146	2	R3	Pve	r2	2_C5		1583	5.5	C5	118	2	R3	Pve	r2	2_C5
1584	5.5	C6	7291	2	R2	PpuPve	r2	2_C6		1584	5.5	C6	132	2	R2	PpuPve	r2	2_C6
1585	5.5	C7	7078	2	R3	PpuPve	r2	2_C7		1585	5.5	C7	102	2	R3	PpuPve	r2	2_C7
1586	5.5	C8	109	2	R2	media	r2	2_C8		1586	5.5	C8	8	2	R2	media	r2	2_C8
1587	5.5	D2	8963	2	R2	Ppu	r3	2_D2		1587	5.5	D2	13	2	R2	Ppu	r3	2_D2
1588	5.5	D3	9577	2	R3	Ppu	r3	2_D3		1588	5.5	D3	10	2	R3	Ppu	r3	2_D3
1589	5.5	D4	138	2	R2	Pve	r3	2_D4		1589	5.5	D4	121	2	R2	Pve	r3	2_D4
1590	5.5	D5	131	2	R3	Pve	r3	2_D5		1590	5.5	D5	132	2	R3	Pve	r3	2_D5
1591	5.5	D6	6727	2	R2	PpuPve	r3	2_D6		1591	5.5	D6	107	2	R2	PpuPve	r3	2_D6
1592	5.5	D7	8162	2	R3	PpuPve	r3	2_D7		1592	5.5	D7	118	2	R3	PpuPve	r3	2_D7
1593	5.5	D8	106	2	R2	media	r3	2_D8		1593	5.5	D8	10	2	R2	media	r3	2_D8
1594	5.5	E2	8449	2	R2	Ppu	r4	2_E2		1594	5.5	E2	10	2	R2	Ppu	r4	2_E2
1595	5.5	E3	9889	2	R3	Ppu	r4	2_E3		1595	5.5	E3	9	2	R3	Ppu	r4	2_E3
1596	5.5	E4	138	2	R2	Pve	r4	2_E4		1596	5.5	E4	157	2	R2	Pve	r4	2_E4
1597	5.5	E5	141	2	R3	Pve	r4	2_E5		1597	5.5	E5	148	2	R3	Pve	r4	2_E5
1598	5.5	E6	6789	2	R2	PpuPve	r4	2_E6		1598	5.5	E6	127	2	R2	PpuPve	r4	2_E6
1599	5.5	E7	7869	2	R3	PpuPve	r4	2_E7		1599	5.5	E7	120	2	R3	PpuPve	r4	2_E7
1600	5.5	E8	98	2	R2	media	r4	2_E8		1600	5.5	E8	5	2	R2	media	r4	2_E8
1601	5.5	F2	9832	2	R2	Ppu	r5	2_F2		1601	5.5	F2	10	2	R2	Ppu	r5	2_F2
1602	5.5	F3	9288	2	R3	Ppu	r5	2_F3		1602	5.5	F3	9	2	R3	Ppu	r5	2_F3
1603	5.5	F4	149	2	R2	Pve	r5	2_F4		1603	5.5	F4	144	2	R2	Pve	r5	2_F4
1604	5.5	F5	136	2	R3	Pve	r5	2_F5		1604	5.5	F5	160	2	R3	Pve	r5	2_F5
1605	5.5	F6	6920	2	R2	PpuPve	r5	2_F6		1605	5.5	F6	108	2	R2	PpuPve	r5	2_F6
1606	5.5	F7	7420	2	R3	PpuPve	r5	2_F7		1606	5.5	F7	128	2	R3	PpuPve	r5	2_F7
1607	5.5	F8	113	2	R2	media	r5	2_F8		1607	5.5	F8	13	2	R2	media	r5	2_F8
1608	5.5	G2	11170	2	R2	Ppu	r6	2_G2		1608	5.5	G2	9	2	R2	Ppu	r6	2_G2
1609	5.5	G3	10119	2	R3	Ppu	r6	2_G3		1609	5.5	G3	10	2	R3	Ppu	r6	2_G3
1610	5.5	G4	141	2	R2	Pve	r6	2_G4		1610	5.5	G4	142	2	R2	Pve	r6	2_G4
1611	5.5	G5	137	2	R3	Pve	r6	2_G5		1611	5.5	G5	160	2	R3	Pve	r6	2_G5
1612	5.5	G6	7773	2	R2	PpuPve	r6	2_G6		1612	5.5	G6	126	2	R2	PpuPve	r6	2_G6
1613	5.5	G7	7559	2	R3	PpuPve	r6	2_G7		1613	5.5	G7	122	2	R3	PpuPve	r6	2_G7
1614	5.5	G8	101	2	R2	media	r6	2_G8		1614	5.5	G8	8	2	R2	media	r6	2_G8
1615	6	B2	11216	2	R2	Ppu	r1	2_B2		1615	6	B2	8	2	R2	Ppu	r1	2_B2
1616	6	B3	11612	2	R3	Ppu	r1	2_B3		1616	6	B3	10	2	R3	Ppu	r1	2_B3
1617	6	B4	151	2	R2	Pve	r1	2_B4		1617	6	B4	144	2	R2	Pve	r1	2_B4
1618	6	B5	128	2	R3	Pve	r1	2_B5		1618	6	B5	112	2	R3	Pve	r1	2_B5
1619	6	B6	10998	2	R2	PpuPve	r1	2_B6		1619	6	B6	121	2	R2	PpuPve	r1	2_B6
1620	6	B7	9784	2	R3	PpuPve	r1	2_B7		1620	6	B7	121	2	R3	PpuPve	r1	2_B7
1621	6	B8	99	2	R2	media	r1	2_B8		1621	6	B8	9	2	R2	media	r1	2_B8
1622	6	C2	10661	2	R2	Ppu	r2	2_C2		1622	6	C2	9	2	R2	Ppu	r2	2_C2
1623	6	C3	9755	2	R3	Ppu	r2	2_C3		1623	6	C3	11	2	R3	Ppu	r2	2_C3
1624	6	C4	149	2	R2	Pve	r2	2_C4		1624	6	C4	136	2	R2	Pve	r2	2_C4
1625	6	C5	135	2	R3	Pve	r2	2_C5		1625	6	C5	144	2	R3	Pve	r2	2_C5
1626	6	C6	9143	2	R2	PpuPve	r2	2_C6		1626	6	C6	140	2	R2	PpuPve	r2	2_C6
1627	6	C7	9359	2	R3	PpuPve	r2	2_C7		1627	6	C7	125	2	R3	PpuPve	r2	2_C7
1628	6	C8	104	2	R2	media	r2	2_C8		1628	6	C8	13	2	R2	media	r2	2_C8
1629	6	D2	10897	2	R2	Ppu	r3	2_D2		1629	6	D2	8	2	R2	Ppu	r3	2_D2
1630	6	D3	11771	2	R3	Ppu	r3	2_D3		1630	6	D3	9	2	R3	Ppu	r3	2_D3
1631	6	D4	156	2	R2	Pve	r3	2_D4		1631	6	D4	149	2	R2	Pve	r3	2_D4
1632	6	D5	138	2	R3	Pve	r3	2_D5		1632	6	D5	150	2	R3	Pve	r3	2_D5
1633	6	D6	8294	2	R2	PpuPve	r3	2_D6		1633	6	D6	133	2	R2	PpuPve	r3	2_D6
1634	6	D7	10359	2	R3	PpuPve	r3	2_D7		1634	6	D7	127	2	R3	PpuPve	r3	2_D7
1635	6	D8	96	2	R2	media	r3	2_D8		1635	6	D8	6	2	R2	media	r3	2_D8
1636	6	E2	10579	2	R2	Ppu	r4	2_E2		1636	6	E2	10	2	R2	Ppu	r4	2_E2
1637	6	E3	12288	2	R3	Ppu	r4	2_E3		1637	6	E3	9	2	R3	Ppu	r4	2_E3
1638	6	E4	139	2	R2	Pve	r4	2_E4		1638	6	E4	159	2	R2	Pve	r4	2_E4
1639	6	E5	136	2	R3	Pve	r4	2_E5		1639	6	E5	162	2	R3	Pve	r4	2_E5
1640	6	E6	8343	2	R2	PpuPve	r4	2_E6		1640	6	E6	126	2	R2	PpuPve	r4	2_E6
1641	6	E7	9991	2	R3	PpuPve	r4	2_E7		1641	6	E7	142	2	R3	PpuPve	r4	2_E7
1642	6	E8	108	2	R2	media	r4	2_E8		1642	6	E8	6	2	R2	media	r4	2_E8
1643	6	F2	12224	2	R2	Ppu	r5	2_F2		1643	6	F2	10	2	R2	Ppu	r5	2_F2
1644	6	F3	11598	2	R3	Ppu	r5	2_F3		1644	6	F3	10	2	R3	Ppu	r5	2_F3
1645	6	F4	157	2	R2	Pve	r5	2_F4		1645	6	F4	154	2	R2	Pve	r5	2_F4
1646	6	F5	135	2	R3	Pve	r5	2_F5		1646	6	F5	173	2	R3	Pve	r5	2_F5
1647	6	F6	8632	2	R2	PpuPve	r5	2_F6		1647	6	F6	130	2	R2	PpuPve	r5	2_F6
1648	6	F7	9775	2	R3	PpuPve	r5	2_F7		1648	6	F7	144	2	R3	PpuPve	r5	2_F7
1649	6	F8	114	2	R2	media	r5	2_F8		1649	6	F8	15	2	R2	media	r5	2_F8
1650	6	G2	13384	2	R2	Ppu	r6	2_G2		1650	6	G2	9	2	R2	Ppu	r6	2_G2
1651	6	G3	12327	2	R3	Ppu	r6	2_G3		1651	6	G3	13	2	R3	Ppu	r6	2_G3
1652	6	G4	150	2	R2	Pve	r6	2_G4		1652	6	G4	158	2	R2	Pve	r6	2_G4
1653	6	G5	146	2	R3	Pve	r6	2_G5		1653	6	G5	170	2	R3	Pve	r6	2_G5
1654	6	G6	9849	2	R2	PpuPve	r6	2_G6		1654	6	G6	132	2	R2	PpuPve	r6	2_G6
1655	6	G7	10118	2	R3	PpuPve	r6	2_G7		1655	6	G7	129	2	R3	PpuPve	r6	2_G7
1656	6	G8	108	2	R2	media	r6	2_G8		1656	6	G8	11	2	R2	media	r6	2_G8
1657	6.5	B2	12771	2	R2	Ppu	r1	2_B2		1657	6.5	B2	15	2	R2	Ppu	r1	2_B2
1658	6.5	B3	12946	2	R3	Ppu	r1	2_B3		1658	6.5	B3	9	2	R3	Ppu	r1	2_B3
1659	6.5	B4	152	2	R2	Pve	r1	2_B4		1659	6.5	B4	156	2	R2	Pve	r1	2_B4
1660	6.5	B5	148	2	R3	Pve	r1	2_B5		1660	6.5	B5	123	2	R3	Pve	r1	2_B5
1661	6.5	B6	13583	2	R2	PpuPve	r1	2_B6		1661	6.5	B6	143	2	R2	PpuPve	r1	2_B6
1662	6.5	B7	12881	2	R3	PpuPve	r1	2_B7		1662	6.5	B7	158	2	R3	PpuPve	r1	2_B7
1663	6.5	B8	108	2	R2	media	r1	2_B8		1663	6.5	B8	11	2	R2	media	r1	2_B8
1664	6.5	C2	12768	2	R2	Ppu	r2	2_C2		1664	6.5	C2	13	2	R2	Ppu	r2	2_C2
1665	6.5	C3	12168	2	R3	Ppu	r2	2_C3		1665	6.5	C3	11	2	R3	Ppu	r2	2_C3
1666	6.5	C4	150	2	R2	Pve	r2	2_C4		1666	6.5	C4	158	2	R2	Pve	r2	2_C4
1667	6.5	C5	149	2	R3	Pve	r2	2_C5		1667	6.5	C5	171	2	R3	Pve	r2	2_C5
1668	6.5	C6	11693	2	R2	PpuPve	r2	2_C6		1668	6.5	C6	143	2	R2	PpuPve	r2	2_C6
1669	6.5	C7	12682	2	R3	PpuPve	r2	2_C7		1669	6.5	C7	143	2	R3	PpuPve	r2	2_C7
1670	6.5	C8	95	2	R2	media	r2	2_C8		1670	6.5	C8	10	2	R2	media	r2	2_C8
1671	6.5	D2	13514	2	R2	Ppu	r3	2_D2		1671	6.5	D2	10	2	R2	Ppu	r3	2_D2
1672	6.5	D3	14245	2	R3	Ppu	r3	2_D3		1672	6.5	D3	8	2	R3	Ppu	r3	2_D3
1673	6.5	D4	162	2	R2	Pve	r3	2_D4		1673	6.5	D4	164	2	R2	Pve	r3	2_D4
1674	6.5	D5	133	2	R3	Pve	r3	2_D5		1674	6.5	D5	177	2	R3	Pve	r3	2_D5
1675	6.5	D6	10139	2	R2	PpuPve	r3	2_D6		1675	6.5	D6	147	2	R2	PpuPve	r3	2_D6
1676	6.5	D7	12652	2	R3	PpuPve	r3	2_D7		1676	6.5	D7	157	2	R3	PpuPve	r3	2_D7
1677	6.5	D8	111	2	R2	media	r3	2_D8		1677	6.5	D8	8	2	R2	media	r3	2_D8
1678	6.5	E2	13340	2	R2	Ppu	r4	2_E2		1678	6.5	E2	7	2	R2	Ppu	r4	2_E2
1679	6.5	E3	15170	2	R3	Ppu	r4	2_E3		1679	6.5	E3	13	2	R3	Ppu	r4	2_E3
1680	6.5	E4	157	2	R2	Pve	r4	2_E4		1680	6.5	E4	187	2	R2	Pve	r4	2_E4
1681	6.5	E5	155	2	R3	Pve	r4	2_E5		1681	6.5	E5	183	2	R3	Pve	r4	2_E5
1682	6.5	E6	10586	2	R2	PpuPve	r4	2_E6		1682	6.5	E6	157	2	R2	PpuPve	r4	2_E6
1683	6.5	E7	12015	2	R3	PpuPve	r4	2_E7		1683	6.5	E7	151	2	R3	PpuPve	r4	2_E7
1684	6.5	E8	105	2	R2	media	r4	2_E8		1684	6.5	E8	6	2	R2	media	r4	2_E8
1685	6.5	F2	15149	2	R2	Ppu	r5	2_F2		1685	6.5	F2	14	2	R2	Ppu	r5	2_F2
1686	6.5	F3	14658	2	R3	Ppu	r5	2_F3		1686	6.5	F3	15	2	R3	Ppu	r5	2_F3
1687	6.5	F4	169	2	R2	Pve	r5	2_F4		1687	6.5	F4	189	2	R2	Pve	r5	2_F4
1688	6.5	F5	142	2	R3	Pve	r5	2_F5		1688	6.5	F5	197	2	R3	Pve	r5	2_F5
1689	6.5	F6	11169	2	R2	PpuPve	r5	2_F6		1689	6.5	F6	137	2	R2	PpuPve	r5	2_F6
1690	6.5	F7	13191	2	R3	PpuPve	r5	2_F7		1690	6.5	F7	172	2	R3	PpuPve	r5	2_F7
1691	6.5	F8	96	2	R2	media	r5	2_F8		1691	6.5	F8	11	2	R2	media	r5	2_F8
1692	6.5	G2	15554	2	R2	Ppu	r6	2_G2		1692	6.5	G2	6	2	R2	Ppu	r6	2_G2
1693	6.5	G3	15341	2	R3	Ppu	r6	2_G3		1693	6.5	G3	13	2	R3	Ppu	r6	2_G3
1694	6.5	G4	150	2	R2	Pve	r6	2_G4		1694	6.5	G4	190	2	R2	Pve	r6	2_G4
1695	6.5	G5	157	2	R3	Pve	r6	2_G5		1695	6.5	G5	178	2	R3	Pve	r6	2_G5
1696	6.5	G6	12902	2	R2	PpuPve	r6	2_G6		1696	6.5	G6	140	2	R2	PpuPve	r6	2_G6
1697	6.5	G7	13670	2	R3	PpuPve	r6	2_G7		1697	6.5	G7	161	2	R3	PpuPve	r6	2_G7
1698	6.5	G8	107	2	R2	media	r6	2_G8		1698	6.5	G8	8	2	R2	media	r6	2_G8
1699	7	B2	15208	2	R2	Ppu	r1	2_B2		1699	7	B2	8	2	R2	Ppu	r1	2_B2
1700	7	B3	14681	2	R3	Ppu	r1	2_B3		1700	7	B3	11	2	R3	Ppu	r1	2_B3
1701	7	B4	157	2	R2	Pve	r1	2_B4		1701	7	B4	192	2	R2	Pve	r1	2_B4
1702	7	B5	153	2	R3	Pve	r1	2_B5		1702	7	B5	150	2	R3	Pve	r1	2_B5
1703	7	B6	16341	2	R2	PpuPve	r1	2_B6		1703	7	B6	159	2	R2	PpuPve	r1	2_B6
1704	7	B7	15445	2	R3	PpuPve	r1	2_B7		1704	7	B7	170	2	R3	PpuPve	r1	2_B7
1705	7	B8	105	2	R2	media	r1	2_B8		1705	7	B8	12	2	R2	media	r1	2_B8
1706	7	C2	15493	2	R2	Ppu	r2	2_C2		1706	7	C2	6	2	R2	Ppu	r2	2_C2
1707	7	C3	15079	2	R3	Ppu	r2	2_C3		1707	7	C3	7	2	R3	Ppu	r2	2_C3
1708	7	C4	161	2	R2	Pve	r2	2_C4		1708	7	C4	191	2	R2	Pve	r2	2_C4
1709	7	C5	159	2	R3	Pve	r2	2_C5		1709	7	C5	186	2	R3	Pve	r2	2_C5
1710	7	C6	14712	2	R2	PpuPve	r2	2_C6		1710	7	C6	183	2	R2	PpuPve	r2	2_C6
1711	7	C7	15856	2	R3	PpuPve	r2	2_C7		1711	7	C7	169	2	R3	PpuPve	r2	2_C7
1712	7	C8	111	2	R2	media	r2	2_C8		1712	7	C8	12	2	R2	media	r2	2_C8
1713	7	D2	16177	2	R2	Ppu	r3	2_D2		1713	7	D2	7	2	R2	Ppu	r3	2_D2
1714	7	D3	17019	2	R3	Ppu	r3	2_D3		1714	7	D3	12	2	R3	Ppu	r3	2_D3
1715	7	D4	163	2	R2	Pve	r3	2_D4		1715	7	D4	189	2	R2	Pve	r3	2_D4
1716	7	D5	157	2	R3	Pve	r3	2_D5		1716	7	D5	178	2	R3	Pve	r3	2_D5
1717	7	D6	12000	2	R2	PpuPve	r3	2_D6		1717	7	D6	183	2	R2	PpuPve	r3	2_D6
1718	7	D7	15586	2	R3	PpuPve	r3	2_D7		1718	7	D7	202	2	R3	PpuPve	r3	2_D7
1719	7	D8	110	2	R2	media	r3	2_D8		1719	7	D8	10	2	R2	media	r3	2_D8
1720	7	E2	16308	2	R2	Ppu	r4	2_E2		1720	7	E2	12	2	R2	Ppu	r4	2_E2
1721	7	E3	18287	2	R3	Ppu	r4	2_E3		1721	7	E3	11	2	R3	Ppu	r4	2_E3
1722	7	E4	177	2	R2	Pve	r4	2_E4		1722	7	E4	243	2	R2	Pve	r4	2_E4
1723	7	E5	152	2	R3	Pve	r4	2_E5		1723	7	E5	196	2	R3	Pve	r4	2_E5
1724	7	E6	12549	2	R2	PpuPve	r4	2_E6		1724	7	E6	170	2	R2	PpuPve	r4	2_E6
1725	7	E7	14559	2	R3	PpuPve	r4	2_E7		1725	7	E7	193	2	R3	PpuPve	r4	2_E7
1726	7	E8	107	2	R2	media	r4	2_E8		1726	7	E8	12	2	R2	media	r4	2_E8
1727	7	F2	18220	2	R2	Ppu	r5	2_F2		1727	7	F2	7	2	R2	Ppu	r5	2_F2
1728	7	F3	18020	2	R3	Ppu	r5	2_F3		1728	7	F3	11	2	R3	Ppu	r5	2_F3
1729	7	F4	169	2	R2	Pve	r5	2_F4		1729	7	F4	244	2	R2	Pve	r5	2_F4
1730	7	F5	164	2	R3	Pve	r5	2_F5		1730	7	F5	225	2	R3	Pve	r5	2_F5
1731	7	F6	14119	2	R2	PpuPve	r5	2_F6		1731	7	F6	166	2	R2	PpuPve	r5	2_F6
1732	7	F7	16559	2	R3	PpuPve	r5	2_F7		1732	7	F7	199	2	R3	PpuPve	r5	2_F7
1733	7	F8	99	2	R2	media	r5	2_F8		1733	7	F8	12	2	R2	media	r5	2_F8
1734	7	G2	18254	2	R2	Ppu	r6	2_G2		1734	7	G2	11	2	R2	Ppu	r6	2_G2
1735	7	G3	18255	2	R3	Ppu	r6	2_G3		1735	7	G3	14	2	R3	Ppu	r6	2_G3
1736	7	G4	168	2	R2	Pve	r6	2_G4		1736	7	G4	206	2	R2	Pve	r6	2_G4
1737	7	G5	162	2	R3	Pve	r6	2_G5		1737	7	G5	214	2	R3	Pve	r6	2_G5
1738	7	G6	16802	2	R2	PpuPve	r6	2_G6		1738	7	G6	178	2	R2	PpuPve	r6	2_G6
1739	7	G7	17150	2	R3	PpuPve	r6	2_G7		1739	7	G7	197	2	R3	PpuPve	r6	2_G7
1740	7	G8	95	2	R2	media	r6	2_G8		1740	7	G8	16	2	R2	media	r6	2_G8
1741	7.5	B2	17701	2	R2	Ppu	r1	2_B2		1741	7.5	B2	8	2	R2	Ppu	r1	2_B2
1742	7.5	B3	16619	2	R3	Ppu	r1	2_B3		1742	7.5	B3	10	2	R3	Ppu	r1	2_B3
1743	7.5	B4	175	2	R2	Pve	r1	2_B4		1743	7.5	B4	225	2	R2	Pve	r1	2_B4
1744	7.5	B5	168	2	R3	Pve	r1	2_B5		1744	7.5	B5	170	2	R3	Pve	r1	2_B5
1745	7.5	B6	19328	2	R2	PpuPve	r1	2_B6		1745	7.5	B6	179	2	R2	PpuPve	r1	2_B6
1746	7.5	B7	18116	2	R3	PpuPve	r1	2_B7		1746	7.5	B7	179	2	R3	PpuPve	r1	2_B7
1747	7.5	B8	91	2	R2	media	r1	2_B8		1747	7.5	B8	13	2	R2	media	r1	2_B8
1748	7.5	C2	18169	2	R2	Ppu	r2	2_C2		1748	7.5	C2	9	2	R2	Ppu	r2	2_C2
1749	7.5	C3	17726	2	R3	Ppu	r2	2_C3		1749	7.5	C3	6	2	R3	Ppu	r2	2_C3
1750	7.5	C4	186	2	R2	Pve	r2	2_C4		1750	7.5	C4	162	2	R2	Pve	r2	2_C4
1751	7.5	C5	171	2	R3	Pve	r2	2_C5		1751	7.5	C5	219	2	R3	Pve	r2	2_C5
1752	7.5	C6	18289	2	R2	PpuPve	r2	2_C6		1752	7.5	C6	186	2	R2	PpuPve	r2	2_C6
1753	7.5	C7	19088	2	R3	PpuPve	r2	2_C7		1753	7.5	C7	200	2	R3	PpuPve	r2	2_C7
1754	7.5	C8	102	2	R2	media	r2	2_C8		1754	7.5	C8	9	2	R2	media	r2	2_C8
1755	7.5	D2	19288	2	R2	Ppu	r3	2_D2		1755	7.5	D2	5	2	R2	Ppu	r3	2_D2
1756	7.5	D3	19520	2	R3	Ppu	r3	2_D3		1756	7.5	D3	11	2	R3	Ppu	r3	2_D3
1757	7.5	D4	191	2	R2	Pve	r3	2_D4		1757	7.5	D4	203	2	R2	Pve	r3	2_D4
1758	7.5	D5	177	2	R3	Pve	r3	2_D5		1758	7.5	D5	215	2	R3	Pve	r3	2_D5
1759	7.5	D6	16077	2	R2	PpuPve	r3	2_D6		1759	7.5	D6	191	2	R2	PpuPve	r3	2_D6
1760	7.5	D7	18802	2	R3	PpuPve	r3	2_D7		1760	7.5	D7	218	2	R3	PpuPve	r3	2_D7
1761	7.5	D8	109	2	R2	media	r3	2_D8		1761	7.5	D8	5	2	R2	media	r3	2_D8
1762	7.5	E2	19074	2	R2	Ppu	r4	2_E2		1762	7.5	E2	13	2	R2	Ppu	r4	2_E2
1763	7.5	E3	20562	2	R3	Ppu	r4	2_E3		1763	7.5	E3	11	2	R3	Ppu	r4	2_E3
1764	7.5	E4	186	2	R2	Pve	r4	2_E4		1764	7.5	E4	226	2	R2	Pve	r4	2_E4
1765	7.5	E5	175	2	R3	Pve	r4	2_E5		1765	7.5	E5	247	2	R3	Pve	r4	2_E5
1766	7.5	E6	16901	2	R2	PpuPve	r4	2_E6		1766	7.5	E6	203	2	R2	PpuPve	r4	2_E6
1767	7.5	E7	18226	2	R3	PpuPve	r4	2_E7		1767	7.5	E7	222	2	R3	PpuPve	r4	2_E7
1768	7.5	E8	96	2	R2	media	r4	2_E8		1768	7.5	E8	8	2	R2	media	r4	2_E8
1769	7.5	F2	20814	2	R2	Ppu	r5	2_F2		1769	7.5	F2	13	2	R2	Ppu	r5	2_F2
1770	7.5	F3	20355	2	R3	Ppu	r5	2_F3		1770	7.5	F3	5	2	R3	Ppu	r5	2_F3
1771	7.5	F4	172	2	R2	Pve	r5	2_F4		1771	7.5	F4	218	2	R2	Pve	r5	2_F4
1772	7.5	F5	158	2	R3	Pve	r5	2_F5		1772	7.5	F5	243	2	R3	Pve	r5	2_F5
1773	7.5	F6	17594	2	R2	PpuPve	r5	2_F6		1773	7.5	F6	205	2	R2	PpuPve	r5	2_F6
1774	7.5	F7	20281	2	R3	PpuPve	r5	2_F7		1774	7.5	F7	217	2	R3	PpuPve	r5	2_F7
1775	7.5	F8	100	2	R2	media	r5	2_F8		1775	7.5	F8	7	2	R2	media	r5	2_F8
1776	7.5	G2	20859	2	R2	Ppu	r6	2_G2		1776	7.5	G2	8	2	R2	Ppu	r6	2_G2
1777	7.5	G3	20820	2	R3	Ppu	r6	2_G3		1777	7.5	G3	10	2	R3	Ppu	r6	2_G3
1778	7.5	G4	186	2	R2	Pve	r6	2_G4		1778	7.5	G4	227	2	R2	Pve	r6	2_G4
1779	7.5	G5	175	2	R3	Pve	r6	2_G5		1779	7.5	G5	217	2	R3	Pve	r6	2_G5
1780	7.5	G6	20730	2	R2	PpuPve	r6	2_G6		1780	7.5	G6	190	2	R2	PpuPve	r6	2_G6
1781	7.5	G7	20587	2	R3	PpuPve	r6	2_G7		1781	7.5	G7	227	2	R3	PpuPve	r6	2_G7
1782	7.5	G8	118	2	R2	media	r6	2_G8		1782	7.5	G8	9	2	R2	media	r6	2_G8
1783	8	B2	20921	2	R2	Ppu	r1	2_B2		1783	8	B2	12	2	R2	Ppu	r1	2_B2
1784	8	B3	19356	2	R3	Ppu	r1	2_B3		1784	8	B3	9	2	R3	Ppu	r1	2_B3
1785	8	B4	195	2	R2	Pve	r1	2_B4		1785	8	B4	269	2	R2	Pve	r1	2_B4
1786	8	B5	177	2	R3	Pve	r1	2_B5		1786	8	B5	244	2	R3	Pve	r1	2_B5
1787	8	B6	21371	2	R2	PpuPve	r1	2_B6		1787	8	B6	241	2	R2	PpuPve	r1	2_B6
1788	8	B7	21225	2	R3	PpuPve	r1	2_B7		1788	8	B7	228	2	R3	PpuPve	r1	2_B7
1789	8	B8	110	2	R2	media	r1	2_B8		1789	8	B8	10	2	R2	media	r1	2_B8
1790	8	C2	21780	2	R2	Ppu	r2	2_C2		1790	8	C2	11	2	R2	Ppu	r2	2_C2
1791	8	C3	21828	2	R3	Ppu	r2	2_C3		1791	8	C3	7	2	R3	Ppu	r2	2_C3
1792	8	C4	197	2	R2	Pve	r2	2_C4		1792	8	C4	286	2	R2	Pve	r2	2_C4
1793	8	C5	181	2	R3	Pve	r2	2_C5		1793	8	C5	265	2	R3	Pve	r2	2_C5
1794	8	C6	21001	2	R2	PpuPve	r2	2_C6		1794	8	C6	260	2	R2	PpuPve	r2	2_C6
1795	8	C7	22165	2	R3	PpuPve	r2	2_C7		1795	8	C7	244	2	R3	PpuPve	r2	2_C7
1796	8	C8	109	2	R2	media	r2	2_C8		1796	8	C8	9	2	R2	media	r2	2_C8
1797	8	D2	23352	2	R2	Ppu	r3	2_D2		1797	8	D2	9	2	R2	Ppu	r3	2_D2
1798	8	D3	23252	2	R3	Ppu	r3	2_D3		1798	8	D3	10	2	R3	Ppu	r3	2_D3
1799	8	D4	204	2	R2	Pve	r3	2_D4		1799	8	D4	280	2	R2	Pve	r3	2_D4
1800	8	D5	179	2	R3	Pve	r3	2_D5		1800	8	D5	295	2	R3	Pve	r3	2_D5
1801	8	D6	19079	2	R2	PpuPve	r3	2_D6		1801	8	D6	236	2	R2	PpuPve	r3	2_D6
1802	8	D7	21488	2	R3	PpuPve	r3	2_D7		1802	8	D7	252	2	R3	PpuPve	r3	2_D7
1803	8	D8	102	2	R2	media	r3	2_D8		1803	8	D8	12	2	R2	media	r3	2_D8
1804	8	E2	23120	2	R2	Ppu	r4	2_E2		1804	8	E2	15	2	R2	Ppu	r4	2_E2
1805	8	E3	24229	2	R3	Ppu	r4	2_E3		1805	8	E3	11	2	R3	Ppu	r4	2_E3
1806	8	E4	197	2	R2	Pve	r4	2_E4		1806	8	E4	308	2	R2	Pve	r4	2_E4
1807	8	E5	186	2	R3	Pve	r4	2_E5		1807	8	E5	292	2	R3	Pve	r4	2_E5
1808	8	E6	20018	2	R2	PpuPve	r4	2_E6		1808	8	E6	240	2	R2	PpuPve	r4	2_E6
1809	8	E7	21318	2	R3	PpuPve	r4	2_E7		1809	8	E7	229	2	R3	PpuPve	r4	2_E7
1810	8	E8	105	2	R2	media	r4	2_E8		1810	8	E8	12	2	R2	media	r4	2_E8
1811	8	F2	24501	2	R2	Ppu	r5	2_F2		1811	8	F2	10	2	R2	Ppu	r5	2_F2
1812	8	F3	24228	2	R3	Ppu	r5	2_F3		1812	8	F3	6	2	R3	Ppu	r5	2_F3
1813	8	F4	214	2	R2	Pve	r5	2_F4		1813	8	F4	322	2	R2	Pve	r5	2_F4
1814	8	F5	178	2	R3	Pve	r5	2_F5		1814	8	F5	309	2	R3	Pve	r5	2_F5
1815	8	F6	20801	2	R2	PpuPve	r5	2_F6		1815	8	F6	243	2	R2	PpuPve	r5	2_F6
1816	8	F7	23262	2	R3	PpuPve	r5	2_F7		1816	8	F7	288	2	R3	PpuPve	r5	2_F7
1817	8	F8	107	2	R2	media	r5	2_F8		1817	8	F8	10	2	R2	media	r5	2_F8
1818	8	G2	24729	2	R2	Ppu	r6	2_G2		1818	8	G2	14	2	R2	Ppu	r6	2_G2
1819	8	G3	24629	2	R3	Ppu	r6	2_G3		1819	8	G3	8	2	R3	Ppu	r6	2_G3
1820	8	G4	202	2	R2	Pve	r6	2_G4		1820	8	G4	301	2	R2	Pve	r6	2_G4
1821	8	G5	183	2	R3	Pve	r6	2_G5		1821	8	G5	279	2	R3	Pve	r6	2_G5
1822	8	G6	23930	2	R2	PpuPve	r6	2_G6		1822	8	G6	273	2	R2	PpuPve	r6	2_G6
1823	8	G7	23601	2	R3	PpuPve	r6	2_G7		1823	8	G7	261	2	R3	PpuPve	r6	2_G7
1824	8	G8	105	2	R2	media	r6	2_G8		1824	8	G8	7	2	R2	media	r6	2_G8
1825	8.5	B2	24325	2	R2	Ppu	r1	2_B2		1825	8.5	B2	14	2	R2	Ppu	r1	2_B2
1826	8.5	B3	22563	2	R3	Ppu	r1	2_B3		1826	8.5	B3	11	2	R3	Ppu	r1	2_B3
1827	8.5	B4	220	2	R2	Pve	r1	2_B4		1827	8.5	B4	345	2	R2	Pve	r1	2_B4
1828	8.5	B5	193	2	R3	Pve	r1	2_B5		1828	8.5	B5	299	2	R3	Pve	r1	2_B5
1829	8.5	B6	24046	2	R2	PpuPve	r1	2_B6		1829	8.5	B6	358	2	R2	PpuPve	r1	2_B6
1830	8.5	B7	24280	2	R3	PpuPve	r1	2_B7		1830	8.5	B7	297	2	R3	PpuPve	r1	2_B7
1831	8.5	B8	104	2	R2	media	r1	2_B8		1831	8.5	B8	13	2	R2	media	r1	2_B8
1832	8.5	C2	25723	2	R2	Ppu	r2	2_C2		1832	8.5	C2	10	2	R2	Ppu	r2	2_C2
1833	8.5	C3	25612	2	R3	Ppu	r2	2_C3		1833	8.5	C3	9	2	R3	Ppu	r2	2_C3
1834	8.5	C4	215	2	R2	Pve	r2	2_C4		1834	8.5	C4	359	2	R2	Pve	r2	2_C4
1835	8.5	C5	190	2	R3	Pve	r2	2_C5		1835	8.5	C5	345	2	R3	Pve	r2	2_C5
1836	8.5	C6	23833	2	R2	PpuPve	r2	2_C6		1836	8.5	C6	426	2	R2	PpuPve	r2	2_C6
1837	8.5	C7	25613	2	R3	PpuPve	r2	2_C7		1837	8.5	C7	356	2	R3	PpuPve	r2	2_C7
1838	8.5	C8	104	2	R2	media	r2	2_C8		1838	8.5	C8	4	2	R2	media	r2	2_C8
1839	8.5	D2	27123	2	R2	Ppu	r3	2_D2		1839	8.5	D2	14	2	R2	Ppu	r3	2_D2
1840	8.5	D3	27168	2	R3	Ppu	r3	2_D3		1840	8.5	D3	9	2	R3	Ppu	r3	2_D3
1841	8.5	D4	202	2	R2	Pve	r3	2_D4		1841	8.5	D4	341	2	R2	Pve	r3	2_D4
1842	8.5	D5	195	2	R3	Pve	r3	2_D5		1842	8.5	D5	358	2	R3	Pve	r3	2_D5
1843	8.5	D6	21963	2	R2	PpuPve	r3	2_D6		1843	8.5	D6	405	2	R2	PpuPve	r3	2_D6
1844	8.5	D7	25338	2	R3	PpuPve	r3	2_D7		1844	8.5	D7	361	2	R3	PpuPve	r3	2_D7
1845	8.5	D8	99	2	R2	media	r3	2_D8		1845	8.5	D8	14	2	R2	media	r3	2_D8
1846	8.5	E2	27110	2	R2	Ppu	r4	2_E2		1846	8.5	E2	11	2	R2	Ppu	r4	2_E2
1847	8.5	E3	28267	2	R3	Ppu	r4	2_E3		1847	8.5	E3	8	2	R3	Ppu	r4	2_E3
1848	8.5	E4	214	2	R2	Pve	r4	2_E4		1848	8.5	E4	367	2	R2	Pve	r4	2_E4
1849	8.5	E5	202	2	R3	Pve	r4	2_E5		1849	8.5	E5	383	2	R3	Pve	r4	2_E5
1850	8.5	E6	23446	2	R2	PpuPve	r4	2_E6		1850	8.5	E6	403	2	R2	PpuPve	r4	2_E6
1851	8.5	E7	25091	2	R3	PpuPve	r4	2_E7		1851	8.5	E7	351	2	R3	PpuPve	r4	2_E7
1852	8.5	E8	106	2	R2	media	r4	2_E8		1852	8.5	E8	13	2	R2	media	r4	2_E8
1853	8.5	F2	29025	2	R2	Ppu	r5	2_F2		1853	8.5	F2	10	2	R2	Ppu	r5	2_F2
1854	8.5	F3	28469	2	R3	Ppu	r5	2_F3		1854	8.5	F3	10	2	R3	Ppu	r5	2_F3
1855	8.5	F4	215	2	R2	Pve	r5	2_F4		1855	8.5	F4	356	2	R2	Pve	r5	2_F4
1856	8.5	F5	198	2	R3	Pve	r5	2_F5		1856	8.5	F5	372	2	R3	Pve	r5	2_F5
1857	8.5	F6	24157	2	R2	PpuPve	r5	2_F6		1857	8.5	F6	403	2	R2	PpuPve	r5	2_F6
1858	8.5	F7	27323	2	R3	PpuPve	r5	2_F7		1858	8.5	F7	408	2	R3	PpuPve	r5	2_F7
1859	8.5	F8	100	2	R2	media	r5	2_F8		1859	8.5	F8	8	2	R2	media	r5	2_F8
1860	8.5	G2	28721	2	R2	Ppu	r6	2_G2		1860	8.5	G2	8	2	R2	Ppu	r6	2_G2
1861	8.5	G3	29009	2	R3	Ppu	r6	2_G3		1861	8.5	G3	13	2	R3	Ppu	r6	2_G3
1862	8.5	G4	218	2	R2	Pve	r6	2_G4		1862	8.5	G4	339	2	R2	Pve	r6	2_G4
1863	8.5	G5	191	2	R3	Pve	r6	2_G5		1863	8.5	G5	365	2	R3	Pve	r6	2_G5
1864	8.5	G6	26996	2	R2	PpuPve	r6	2_G6		1864	8.5	G6	447	2	R2	PpuPve	r6	2_G6
1865	8.5	G7	27531	2	R3	PpuPve	r6	2_G7		1865	8.5	G7	389	2	R3	PpuPve	r6	2_G7
1866	8.5	G8	104	2	R2	media	r6	2_G8		1866	8.5	G8	10	2	R2	media	r6	2_G8
1867	9	B2	27842	2	R2	Ppu	r1	2_B2		1867	9	B2	15	2	R2	Ppu	r1	2_B2
1868	9	B3	25730	2	R3	Ppu	r1	2_B3		1868	9	B3	11	2	R3	Ppu	r1	2_B3
1869	9	B4	220	2	R2	Pve	r1	2_B4		1869	9	B4	414	2	R2	Pve	r1	2_B4
1870	9	B5	214	2	R3	Pve	r1	2_B5		1870	9	B5	340	2	R3	Pve	r1	2_B5
1871	9	B6	26533	2	R2	PpuPve	r1	2_B6		1871	9	B6	506	2	R2	PpuPve	r1	2_B6
1872	9	B7	26379	2	R3	PpuPve	r1	2_B7		1872	9	B7	436	2	R3	PpuPve	r1	2_B7
1873	9	B8	111	2	R2	media	r1	2_B8		1873	9	B8	8	2	R2	media	r1	2_B8
1874	9	C2	29032	2	R2	Ppu	r2	2_C2		1874	9	C2	15	2	R2	Ppu	r2	2_C2
1875	9	C3	29385	2	R3	Ppu	r2	2_C3		1875	9	C3	12	2	R3	Ppu	r2	2_C3
1876	9	C4	230	2	R2	Pve	r2	2_C4		1876	9	C4	433	2	R2	Pve	r2	2_C4
1877	9	C5	208	2	R3	Pve	r2	2_C5		1877	9	C5	379	2	R3	Pve	r2	2_C5
1878	9	C6	26045	2	R2	PpuPve	r2	2_C6		1878	9	C6	595	2	R2	PpuPve	r2	2_C6
1879	9	C7	26182	2	R3	PpuPve	r2	2_C7		1879	9	C7	451	2	R3	PpuPve	r2	2_C7
1880	9	C8	103	2	R2	media	r2	2_C8		1880	9	C8	12	2	R2	media	r2	2_C8
1881	9	D2	30556	2	R2	Ppu	r3	2_D2		1881	9	D2	13	2	R2	Ppu	r3	2_D2
1882	9	D3	30676	2	R3	Ppu	r3	2_D3		1882	9	D3	11	2	R3	Ppu	r3	2_D3
1883	9	D4	233	2	R2	Pve	r3	2_D4		1883	9	D4	424	2	R2	Pve	r3	2_D4
1884	9	D5	215	2	R3	Pve	r3	2_D5		1884	9	D5	400	2	R3	Pve	r3	2_D5
1885	9	D6	24111	2	R2	PpuPve	r3	2_D6		1885	9	D6	588	2	R2	PpuPve	r3	2_D6
1886	9	D7	25056	2	R3	PpuPve	r3	2_D7		1886	9	D7	430	2	R3	PpuPve	r3	2_D7
1887	9	D8	104	2	R2	media	r3	2_D8		1887	9	D8	13	2	R2	media	r3	2_D8
1888	9	E2	30597	2	R2	Ppu	r4	2_E2		1888	9	E2	12	2	R2	Ppu	r4	2_E2
1889	9	E3	31169	2	R3	Ppu	r4	2_E3		1889	9	E3	12	2	R3	Ppu	r4	2_E3
1890	9	E4	235	2	R2	Pve	r4	2_E4		1890	9	E4	424	2	R2	Pve	r4	2_E4
1891	9	E5	209	2	R3	Pve	r4	2_E5		1891	9	E5	406	2	R3	Pve	r4	2_E5
1892	9	E6	26011	2	R2	PpuPve	r4	2_E6		1892	9	E6	637	2	R2	PpuPve	r4	2_E6
1893	9	E7	24629	2	R3	PpuPve	r4	2_E7		1893	9	E7	417	2	R3	PpuPve	r4	2_E7
1894	9	E8	113	2	R2	media	r4	2_E8		1894	9	E8	11	2	R2	media	r4	2_E8
1895	9	F2	31910	2	R2	Ppu	r5	2_F2		1895	9	F2	15	2	R2	Ppu	r5	2_F2
1896	9	F3	31259	2	R3	Ppu	r5	2_F3		1896	9	F3	10	2	R3	Ppu	r5	2_F3
1897	9	F4	220	2	R2	Pve	r5	2_F4		1897	9	F4	436	2	R2	Pve	r5	2_F4
1898	9	F5	214	2	R3	Pve	r5	2_F5		1898	9	F5	433	2	R3	Pve	r5	2_F5
1899	9	F6	26223	2	R2	PpuPve	r5	2_F6		1899	9	F6	593	2	R2	PpuPve	r5	2_F6
1900	9	F7	27920	2	R3	PpuPve	r5	2_F7		1900	9	F7	508	2	R3	PpuPve	r5	2_F7
1901	9	F8	113	2	R2	media	r5	2_F8		1901	9	F8	11	2	R2	media	r5	2_F8
1902	9	G2	31730	2	R2	Ppu	r6	2_G2		1902	9	G2	6	2	R2	Ppu	r6	2_G2
1903	9	G3	32153	2	R3	Ppu	r6	2_G3		1903	9	G3	11	2	R3	Ppu	r6	2_G3
1904	9	G4	233	2	R2	Pve	r6	2_G4		1904	9	G4	421	2	R2	Pve	r6	2_G4
1905	9	G5	222	2	R3	Pve	r6	2_G5		1905	9	G5	408	2	R3	Pve	r6	2_G5
1906	9	G6	29706	2	R2	PpuPve	r6	2_G6		1906	9	G6	640	2	R2	PpuPve	r6	2_G6
1907	9	G7	28279	2	R3	PpuPve	r6	2_G7		1907	9	G7	501	2	R3	PpuPve	r6	2_G7
1908	9	G8	113	2	R2	media	r6	2_G8		1908	9	G8	16	2	R2	media	r6	2_G8
1909	9.5	B2	30711	2	R2	Ppu	r1	2_B2		1909	9.5	B2	10	2	R2	Ppu	r1	2_B2
1910	9.5	B3	28512	2	R3	Ppu	r1	2_B3		1910	9.5	B3	12	2	R3	Ppu	r1	2_B3
1911	9.5	B4	245	2	R2	Pve	r1	2_B4		1911	9.5	B4	453	2	R2	Pve	r1	2_B4
1912	9.5	B5	228	2	R3	Pve	r1	2_B5		1912	9.5	B5	481	2	R3	Pve	r1	2_B5
1913	9.5	B6	28693	2	R2	PpuPve	r1	2_B6		1913	9.5	B6	628	2	R2	PpuPve	r1	2_B6
1914	9.5	B7	27584	2	R3	PpuPve	r1	2_B7		1914	9.5	B7	571	2	R3	PpuPve	r1	2_B7
1915	9.5	B8	99	2	R2	media	r1	2_B8		1915	9.5	B8	10	2	R2	media	r1	2_B8
1916	9.5	C2	31854	2	R2	Ppu	r2	2_C2		1916	9.5	C2	10	2	R2	Ppu	r2	2_C2
1917	9.5	C3	33019	2	R3	Ppu	r2	2_C3		1917	9.5	C3	13	2	R3	Ppu	r2	2_C3
1918	9.5	C4	247	2	R2	Pve	r2	2_C4		1918	9.5	C4	465	2	R2	Pve	r2	2_C4
1919	9.5	C5	233	2	R3	Pve	r2	2_C5		1919	9.5	C5	492	2	R3	Pve	r2	2_C5
1920	9.5	C6	28073	2	R2	PpuPve	r2	2_C6		1920	9.5	C6	735	2	R2	PpuPve	r2	2_C6
1921	9.5	C7	25331	2	R3	PpuPve	r2	2_C7		1921	9.5	C7	504	2	R3	PpuPve	r2	2_C7
1922	9.5	C8	103	2	R2	media	r2	2_C8		1922	9.5	C8	11	2	R2	media	r2	2_C8
1923	9.5	D2	34429	2	R2	Ppu	r3	2_D2		1923	9.5	D2	15	2	R2	Ppu	r3	2_D2
1924	9.5	D3	34226	2	R3	Ppu	r3	2_D3		1924	9.5	D3	10	2	R3	Ppu	r3	2_D3
1925	9.5	D4	249	2	R2	Pve	r3	2_D4		1925	9.5	D4	508	2	R2	Pve	r3	2_D4
1926	9.5	D5	221	2	R3	Pve	r3	2_D5		1926	9.5	D5	529	2	R3	Pve	r3	2_D5
1927	9.5	D6	27167	2	R2	PpuPve	r3	2_D6		1927	9.5	D6	693	2	R2	PpuPve	r3	2_D6
1928	9.5	D7	23997	2	R3	PpuPve	r3	2_D7		1928	9.5	D7	463	2	R3	PpuPve	r3	2_D7
1929	9.5	D8	106	2	R2	media	r3	2_D8		1929	9.5	D8	17	2	R2	media	r3	2_D8
1930	9.5	E2	34642	2	R2	Ppu	r4	2_E2		1930	9.5	E2	12	2	R2	Ppu	r4	2_E2
1931	9.5	E3	34973	2	R3	Ppu	r4	2_E3		1931	9.5	E3	7	2	R3	Ppu	r4	2_E3
1932	9.5	E4	245	2	R2	Pve	r4	2_E4		1932	9.5	E4	520	2	R2	Pve	r4	2_E4
1933	9.5	E5	243	2	R3	Pve	r4	2_E5		1933	9.5	E5	532	2	R3	Pve	r4	2_E5
1934	9.5	E6	28860	2	R2	PpuPve	r4	2_E6		1934	9.5	E6	790	2	R2	PpuPve	r4	2_E6
1935	9.5	E7	23769	2	R3	PpuPve	r4	2_E7		1935	9.5	E7	436	2	R3	PpuPve	r4	2_E7
1936	9.5	E8	101	2	R2	media	r4	2_E8		1936	9.5	E8	14	2	R2	media	r4	2_E8
1937	9.5	F2	36115	2	R2	Ppu	r5	2_F2		1937	9.5	F2	13	2	R2	Ppu	r5	2_F2
1938	9.5	F3	35224	2	R3	Ppu	r5	2_F3		1938	9.5	F3	14	2	R3	Ppu	r5	2_F3
1939	9.5	F4	247	2	R2	Pve	r5	2_F4		1939	9.5	F4	496	2	R2	Pve	r5	2_F4
1940	9.5	F5	233	2	R3	Pve	r5	2_F5		1940	9.5	F5	533	2	R3	Pve	r5	2_F5
1941	9.5	F6	28398	2	R2	PpuPve	r5	2_F6		1941	9.5	F6	734	2	R2	PpuPve	r5	2_F6
1942	9.5	F7	27057	2	R3	PpuPve	r5	2_F7		1942	9.5	F7	568	2	R3	PpuPve	r5	2_F7
1943	9.5	F8	102	2	R2	media	r5	2_F8		1943	9.5	F8	13	2	R2	media	r5	2_F8
1944	9.5	G2	35979	2	R2	Ppu	r6	2_G2		1944	9.5	G2	12	2	R2	Ppu	r6	2_G2
1945	9.5	G3	35806	2	R3	Ppu	r6	2_G3		1945	9.5	G3	13	2	R3	Ppu	r6	2_G3
1946	9.5	G4	237	2	R2	Pve	r6	2_G4		1946	9.5	G4	478	2	R2	Pve	r6	2_G4
1947	9.5	G5	230	2	R3	Pve	r6	2_G5		1947	9.5	G5	506	2	R3	Pve	r6	2_G5
1948	9.5	G6	31545	2	R2	PpuPve	r6	2_G6		1948	9.5	G6	768	2	R2	PpuPve	r6	2_G6
1949	9.5	G7	27803	2	R3	PpuPve	r6	2_G7		1949	9.5	G7	596	2	R3	PpuPve	r6	2_G7
1950	9.5	G8	105	2	R2	media	r6	2_G8		1950	9.5	G8	12	2	R2	media	r6	2_G8
1951	10	B2	33721	2	R2	Ppu	r1	2_B2		1951	10	B2	12	2	R2	Ppu	r1	2_B2
1952	10	B3	31676	2	R3	Ppu	r1	2_B3		1952	10	B3	12	2	R3	Ppu	r1	2_B3
1953	10	B4	268	2	R2	Pve	r1	2_B4		1953	10	B4	569	2	R2	Pve	r1	2_B4
1954	10	B5	246	2	R3	Pve	r1	2_B5		1954	10	B5	591	2	R3	Pve	r1	2_B5
1955	10	B6	29996	2	R2	PpuPve	r1	2_B6		1955	10	B6	678	2	R2	PpuPve	r1	2_B6
1956	10	B7	28844	2	R3	PpuPve	r1	2_B7		1956	10	B7	734	2	R3	PpuPve	r1	2_B7
1957	10	B8	108	2	R2	media	r1	2_B8		1957	10	B8	9	2	R2	media	r1	2_B8
1958	10	C2	35124	2	R2	Ppu	r2	2_C2		1958	10	C2	19	2	R2	Ppu	r2	2_C2
1959	10	C3	36572	2	R3	Ppu	r2	2_C3		1959	10	C3	14	2	R3	Ppu	r2	2_C3
1960	10	C4	264	2	R2	Pve	r2	2_C4		1960	10	C4	553	2	R2	Pve	r2	2_C4
1961	10	C5	248	2	R3	Pve	r2	2_C5		1961	10	C5	583	2	R3	Pve	r2	2_C5
1962	10	C6	28716	2	R2	PpuPve	r2	2_C6		1962	10	C6	785	2	R2	PpuPve	r2	2_C6
1963	10	C7	24044	2	R3	PpuPve	r2	2_C7		1963	10	C7	528	2	R3	PpuPve	r2	2_C7
1964	10	C8	109	2	R2	media	r2	2_C8		1964	10	C8	10	2	R2	media	r2	2_C8
1965	10	D2	36991	2	R2	Ppu	r3	2_D2		1965	10	D2	12	2	R2	Ppu	r3	2_D2
1966	10	D3	38142	2	R3	Ppu	r3	2_D3		1966	10	D3	13	2	R3	Ppu	r3	2_D3
1967	10	D4	289	2	R2	Pve	r3	2_D4		1967	10	D4	571	2	R2	Pve	r3	2_D4
1968	10	D5	241	2	R3	Pve	r3	2_D5		1968	10	D5	613	2	R3	Pve	r3	2_D5
1969	10	D6	28561	2	R2	PpuPve	r3	2_D6		1969	10	D6	738	2	R2	PpuPve	r3	2_D6
1970	10	D7	22891	2	R3	PpuPve	r3	2_D7		1970	10	D7	467	2	R3	PpuPve	r3	2_D7
1971	10	D8	97	2	R2	media	r3	2_D8		1971	10	D8	10	2	R2	media	r3	2_D8
1972	10	E2	37708	2	R2	Ppu	r4	2_E2		1972	10	E2	13	2	R2	Ppu	r4	2_E2
1973	10	E3	38966	2	R3	Ppu	r4	2_E3		1973	10	E3	16	2	R3	Ppu	r4	2_E3
1974	10	E4	262	2	R2	Pve	r4	2_E4		1974	10	E4	609	2	R2	Pve	r4	2_E4
1975	10	E5	247	2	R3	Pve	r4	2_E5		1975	10	E5	625	2	R3	Pve	r4	2_E5
1976	10	E6	29836	2	R2	PpuPve	r4	2_E6		1976	10	E6	819	2	R2	PpuPve	r4	2_E6
1977	10	E7	22633	2	R3	PpuPve	r4	2_E7		1977	10	E7	471	2	R3	PpuPve	r4	2_E7
1978	10	E8	100	2	R2	media	r4	2_E8		1978	10	E8	10	2	R2	media	r4	2_E8
1979	10	F2	38227	2	R2	Ppu	r5	2_F2		1979	10	F2	13	2	R2	Ppu	r5	2_F2
1980	10	F3	39219	2	R3	Ppu	r5	2_F3		1980	10	F3	14	2	R3	Ppu	r5	2_F3
1981	10	F4	264	2	R2	Pve	r5	2_F4		1981	10	F4	602	2	R2	Pve	r5	2_F4
1982	10	F5	249	2	R3	Pve	r5	2_F5		1982	10	F5	644	2	R3	Pve	r5	2_F5
1983	10	F6	29393	2	R2	PpuPve	r5	2_F6		1983	10	F6	798	2	R2	PpuPve	r5	2_F6
1984	10	F7	25647	2	R3	PpuPve	r5	2_F7		1984	10	F7	539	2	R3	PpuPve	r5	2_F7
1985	10	F8	113	2	R2	media	r5	2_F8		1985	10	F8	11	2	R2	media	r5	2_F8
1986	10	G2	38425	2	R2	Ppu	r6	2_G2		1986	10	G2	13	2	R2	Ppu	r6	2_G2
1987	10	G3	38788	2	R3	Ppu	r6	2_G3		1987	10	G3	18	2	R3	Ppu	r6	2_G3
1988	10	G4	276	2	R2	Pve	r6	2_G4		1988	10	G4	560	2	R2	Pve	r6	2_G4
1989	10	G5	249	2	R3	Pve	r6	2_G5		1989	10	G5	629	2	R3	Pve	r6	2_G5
1990	10	G6	32859	2	R2	PpuPve	r6	2_G6		1990	10	G6	863	2	R2	PpuPve	r6	2_G6
1991	10	G7	27318	2	R3	PpuPve	r6	2_G7		1991	10	G7	640	2	R3	PpuPve	r6	2_G7
1992	10	G8	104	2	R2	media	r6	2_G8		1992	10	G8	7	2	R2	media	r6	2_G8
1993	10.5	B2	35429	2	R2	Ppu	r1	2_B2		1993	10.5	B2	13	2	R2	Ppu	r1	2_B2
1994	10.5	B3	34369	2	R3	Ppu	r1	2_B3		1994	10.5	B3	14	2	R3	Ppu	r1	2_B3
1995	10.5	B4	290	2	R2	Pve	r1	2_B4		1995	10.5	B4	637	2	R2	Pve	r1	2_B4
1996	10.5	B5	279	2	R3	Pve	r1	2_B5		1996	10.5	B5	721	2	R3	Pve	r1	2_B5
1997	10.5	B6	30688	2	R2	PpuPve	r1	2_B6		1997	10.5	B6	716	2	R2	PpuPve	r1	2_B6
1998	10.5	B7	30093	2	R3	PpuPve	r1	2_B7		1998	10.5	B7	830	2	R3	PpuPve	r1	2_B7
1999	10.5	B8	102	2	R2	media	r1	2_B8		1999	10.5	B8	10	2	R2	media	r1	2_B8
[truncated: 1,169 more rows]

## Sheet: Fig2-S2-S3-S17
Fig. 2, S2, S3, S17
download Figure2&S3&S17.zip from Zenodo		10.5281/zenodo.12071085
and follow READ ME FIRST script instructions

## Sheet: Fig2b
PPU	PPU_mix	PVE	PVE_mix
0.538373940238686	0.523927285745241	0.324931625014460	0.385949726375610
0.529620058098032	0.546356676294748	0.357617334798899	0.407045175844202
0.539818761666151	0.516962778105204	0.354335990004726	0.377631278652892
0.559104085095022	0.498883767241037	0.340581904974859	0.413069106237179
0.548634884811794	0.508906752753092	0.343411943416151	0.452998973378401
0.575585170752410	0.511529480375226	0.349222433137798	0.423862188401780

## Sheet: Fig2c d
Culture	Condition	BioRep	DilutionFactor	channel	Mean.concentration.biorep
droplet	PpPv	R1	3	GFP	1.3863e+09
droplet	PpPv	R1	3	mCherry	1.8915e+08
droplet	PpPv	R1	4	GFP	1.38744e+09
droplet	PpPv	R1	4	mCherry	1.80415e+08
droplet	PpPv	R2	3	GFP	1.41972e+09
droplet	PpPv	R2	3	mCherry	3.30785e+08
droplet	PpPv	R2	4	GFP	1.55317e+09
droplet	PpPv	R2	4	mCherry	3.19296e+08
droplet	PpPv	R3	3	GFP	1.59902e+09
droplet	PpPv	R3	3	mCherry	3.45747e+08
droplet	PpPv	R3	4	GFP	1.6547e+09
droplet	PpPv	R3	4	mCherry	2.81599e+08
droplet	Ppu	R1	3	GFP	1.49219e+09
droplet	Ppu	R1	3	mCherry	0
droplet	Ppu	R1	4	GFP	1.50585e+09
droplet	Ppu	R1	4	mCherry	0
droplet	Ppu	R2	3	GFP	1.61505e+09
droplet	Ppu	R2	3	mCherry	0
droplet	Ppu	R2	4	GFP	1.63373e+09
droplet	Ppu	R2	4	mCherry	0
droplet	Ppu	R3	3	GFP	1.83532e+09
droplet	Ppu	R3	3	mCherry	0
droplet	Ppu	R3	4	GFP	1.96559e+09
droplet	Ppu	R3	4	mCherry	0
droplet	Pve	R1	3	GFP	0
droplet	Pve	R1	3	mCherry	2.57314e+08
droplet	Pve	R1	4	GFP	574826
droplet	Pve	R1	4	mCherry	2.97032e+08
droplet	Pve	R2	3	GFP	0
droplet	Pve	R2	3	mCherry	6.08759e+08
droplet	Pve	R2	4	GFP	6.01734e+07
droplet	Pve	R2	4	mCherry	5.87801e+08
droplet	Pve	R3	3	GFP	0
droplet	Pve	R3	3	mCherry	4.79188e+08
droplet	Pve	R3	4	GFP	4.77984e+07
droplet	Pve	R3	4	mCherry	4.63992e+08
droplet	med	R1	3	GFP	0
droplet	med	R1	3	mCherry	0
droplet	med	R1	4	GFP	1.00048e+08
droplet	med	R1	4	mCherry	630208
droplet	med	R2	3	GFP	0
droplet	med	R2	3	mCherry	0
droplet	med	R2	4	GFP	6.19896e+06
droplet	med	R2	4	mCherry	0
plate	PpPv	R1	3	GFP	1.38328e+09
plate	PpPv	R1	3	mCherry	7.69583e+07
plate	PpPv	R1	4	GFP	1317414625
plate	PpPv	R1	4	mCherry	6.875e+07
plate	PpPv	R2	3	GFP	1183314625
plate	PpPv	R2	3	mCherry	8.32e+07
plate	PpPv	R2	4	GFP	1.116e+09
plate	PpPv	R2	4	mCherry	7.21667e+07
plate	PpPv	R3	3	GFP	1.23083e+09
plate	PpPv	R3	3	mCherry	5.26167e+07
plate	PpPv	R3	4	GFP	1248664625
plate	PpPv	R3	4	mCherry	5.23333e+07
plate	Ppu	R1	3	GFP	1378839625
plate	Ppu	R1	3	mCherry	16665.3
plate	Ppu	R1	4	GFP	1354664625
plate	Ppu	R1	4	mCherry	83332.6
plate	Ppu	R2	3	GFP	1.55358e+09
plate	Ppu	R2	3	mCherry	16666
plate	Ppu	R2	4	GFP	1.4915e+09
plate	Ppu	R2	4	mCherry	0
plate	Ppu	R3	3	GFP	1.50088e+09
plate	Ppu	R3	3	mCherry	33331.9
plate	Ppu	R3	4	GFP	1.47183e+09
plate	Ppu	R3	4	mCherry	0
plate	Pve	R1	3	GFP	3.97296e+06
plate	Pve	R1	3	mCherry	5.07858e+08
plate	Pve	R1	4	GFP	18414625
plate	Pve	R1	4	mCherry	4.74833e+08
plate	Pve	R2	3	GFP	4.54796e+06
plate	Pve	R2	3	mCherry	4.99417e+08
plate	Pve	R2	4	GFP	25164625
plate	Pve	R2	4	mCherry	4.82667e+08
plate	Pve	R3	3	GFP	4514625
plate	Pve	R3	3	mCherry	3.811e+08
plate	Pve	R3	4	GFP	26664625
plate	Pve	R3	4	mCherry	3.82333e+08
plate	med	R1	0	GFP	51.3889
plate	med	R1	0	mCherry	7.63889
plate	med	R2	0	GFP	622.222
plate	med	R2	0	mCherry	0

## Sheet: Fig2e g
Timepoint	Condition	BiologicalRep	TechnicalRep	ImageName	BeadNumber	Area	Fluo1Sum	NumberFluo1objects	TotFL1Area	Fluo2Sum	NumberFluo2objects	TotFL2Area	OverlapArea	ProportionFl1AreaOverlap	ProportionFl2AreaOverlap
T0	C21	R1	r1	Image001--C00.tif	1	15297	0	0	0	0	0	0	0	0	0
T0	C21	R1	r1	Image001--C00.tif	2	14408	0	0	0	0	0	0	0	0	0
T0	C21	R1	r1	Image001--C00.tif	3	14428	0	0	0	0	0	0	0	0	0
T0	C21	R1	r1	Image001--C00.tif	4	14394	0	0	0	0	0	0	0	0	0
T0	C21	R1	r1	Image001--C00.tif	5	14434	0	0	0	0	0	0	0	0	0
T0	C21	R1	r1	Image001--C00.tif	6	14332	0	0	0	0	0	0	0	0	0
T0	C21	R1	r1	Image001--C00.tif	7	14288	0.403178	3	581	0.31541	1	707	577	0.993115	0.816124
T0	C21	R1	r1	Image001--C00.tif	8	14213	0.00289907	1	4	0.00488683	1	12	4	1	0.333333
T0	C21	R1	r1	Image001--C00.tif	9	14210	0	0	0	0.00239015	1	5	0	0	0
T0	C21	R1	r1	Image001--C00.tif	10	14160	0.00296651	1	4	0.00557305	1	13	4	1	0.307692
T0	C21	R1	r1	Image001--C00.tif	11	14225	0	0	0	0	0	0	0	0	0
T0	C21	R1	r1	Image001--C00.tif	12	14160	0	0	0	0	0	0	0	0	0
T0	C21	R1	r1	Image001--C00.tif	13	14069	0	0	0	0	0	0	0	0	0
T0	C21	R1	r1	Image001--C00.tif	14	14087	0	0	0	0.00297089	1	6	0	0	0
T0	C21	R1	r1	Image001--C00.tif	15	14119	0	0	0	0	0	0	0	0	0
T0	C21	R1	r1	Image001--C00.tif	16	14073	0	0	0	0	0	0	0	0	0
T0	C21	R1	r1	Image001--C00.tif	17	14090	0	0	0	0	0	0	0	0	0
T0	C21	R1	r1	Image001--C00.tif	18	14060	0	0	0	0	0	0	0	0	0
T0	C21	R1	r1	Image001--C00.tif	19	14052	0	0	0	0	0	0	0	0	0
T0	C21	R1	r1	Image001--C00.tif	20	13946	0	0	0	0	0	0	0	0	0
T0	C21	R1	r1	Image001--C00.tif	21	13791	0	0	0	0	0	0	0	0	0
T0	C21	R1	r1	Image001--C00.tif	22	13945	0	0	0	0	0	0	0	0	0
T0	C21	R1	r1	Image001--C00.tif	23	13384	0	0	0	0	0	0	0	0	0
T0	C21	R1	r1	Image001--C00.tif	24	13879	0	0	0	0	0	0	0	0	0
T0	C21	R1	r1	Image001--C00.tif	25	13915	0	0	0	0	0	0	0	0	0
T0	C21	R1	r1	Image001--C00.tif	26	13879	0	0	0	0	0	0	0	0	0
T0	C21	R1	r1	Image001--C00.tif	27	13900	0	0	0	0	0	0	0	0	0
T0	C21	R1	r1	Image001--C00.tif	28	13930	0	0	0	0	0	0	0	0	0
T0	C21	R1	r1	Image001--C00.tif	29	13928	0	0	0	0	0	0	0	0	0
T0	C21	R1	r1	Image001--C00.tif	30	13916	0	0	0	0	0	0	0	0	0
T0	C21	R1	r1	Image001--C00.tif	31	13870	0	0	0	0	0	0	0	0	0
T0	C21	R1	r1	Image001--C00.tif	32	13816	0	0	0	0	0	0	0	0	0
T0	C21	R1	r1	Image001--C00.tif	33	13883	0	0	0	0	0	0	0	0	0
T0	C21	R1	r1	Image001--C00.tif	34	13792	0	0	0	0	0	0	0	0	0
T0	C21	R1	r1	Image001--C00.tif	35	13769	0	0	0	0	0	0	0	0	0
T0	C21	R1	r1	Image001--C00.tif	36	13832	0	0	0	0	0	0	0	0	0
T0	C21	R1	r1	Image001--C00.tif	37	13851	0	0	0	0	0	0	0	0	0
T0	C21	R1	r1	Image001--C00.tif	38	13817	0	0	0	0	0	0	0	0	0
T0	C21	R1	r1	Image001--C00.tif	39	13788	0	0	0	0	0	0	0	0	0
T0	C21	R1	r1	Image001--C00.tif	40	13803	0	0	0	0	0	0	0	0	0
T0	C21	R1	r1	Image001--C00.tif	41	13774	0	0	0	0	0	0	0	0	0
T0	C21	R1	r1	Image001--C00.tif	42	13756	0	0	0	0	0	0	0	0	0
T0	C21	R1	r1	Image001--C00.tif	43	13708	0	0	0	0	0	0	0	0	0
T0	C21	R1	r1	Image001--C00.tif	44	13722	0	0	0	0	0	0	0	0	0
T0	C21	R1	r1	Image001--C00.tif	45	13741	0	0	0	0	0	0	0	0	0
T0	C21	R1	r1	Image001--C00.tif	46	13699	0	0	0	0	0	0	0	0	0
T0	C21	R1	r1	Image001--C00.tif	47	13698	0	0	0	0	0	0	0	0	0
T0	C21	R1	r1	Image001--C00.tif	48	13698	0	0	0	0	0	0	0	0	0
T0	C21	R1	r1	Image001--C00.tif	49	13669	0	0	0	0	0	0	0	0	0
T0	C21	R1	r1	Image001--C00.tif	50	13627	0	0	0	0	0	0	0	0	0
T0	C21	R1	r1	Image001--C00.tif	51	13616	0	0	0	0	0	0	0	0	0
T0	C21	R1	r1	Image001--C00.tif	52	13365	0	0	0	0	0	0	0	0	0
T0	C21	R1	r1	Image001--C00.tif	53	13633	0	0	0	0	0	0	0	0	0
T0	C21	R1	r1	Image001--C00.tif	54	13615	0	0	0	0	0	0	0	0	0
T0	C21	R1	r1	Image001--C00.tif	55	13613	0	0	0	0	0	0	0	0	0
T0	C21	R1	r1	Image001--C00.tif	56	13626	0	0	0	0	0	0	0	0	0
T0	C21	R1	r1	Image001--C00.tif	57	13546	0	0	0	0	0	0	0	0	0
T0	C21	R1	r1	Image001--C00.tif	58	13459	0	0	0	0	0	0	0	0	0
T0	C21	R1	r1	Image001--C00.tif	59	13566	0	0	0	0	0	0	0	0	0
T0	C21	R1	r1	Image001--C00.tif	60	13578	0	0	0	0	0	0	0	0	0
T0	C21	R1	r1	Image001--C00.tif	61	13544	0	0	0	0	0	0	0	0	0
T0	C21	R1	r1	Image001--C00.tif	62	13558	0	0	0	0	0	0	0	0	0
T0	C21	R1	r1	Image001--C00.tif	63	13524	0	0	0	0	0	0	0	0	0
T0	C21	R1	r1	Image001--C00.tif	64	13560	0	0	0	0	0	0	0	0	0
T0	C21	R1	r1	Image001--C00.tif	65	13480	0	0	0	0	0	0	0	0	0
T0	C21	R1	r1	Image001--C00.tif	66	13514	0	0	0	0	0	0	0	0	0
T0	C21	R1	r1	Image001--C00.tif	67	13544	0	0	0	0	0	0	0	0	0
T0	C21	R1	r1	Image001--C00.tif	68	13458	0	0	0	0	0	0	0	0	0
T0	C21	R1	r1	Image001--C00.tif	69	13463	0	0	0	0	0	0	0	0	0
T0	C21	R1	r1	Image001--C00.tif	70	13425	0	0	0	0	0	0	0	0	0
T0	C21	R1	r1	Image001--C00.tif	71	13415	0	0	0	0	0	0	0	0	0
T0	C21	R1	r1	Image001--C00.tif	72	13406	0	0	0	0	0	0	0	0	0
T0	C21	R1	r1	Image001--C00.tif	73	13371	0	0	0	0	0	0	0	0	0
T0	C21	R1	r1	Image001--C00.tif	74	13149	0	0	0	0	0	0	0	0	0
T0	C21	R1	r1	Image001--C00.tif	75	13378	0	0	0	0	0	0	0	0	0
T0	C21	R1	r1	Image001--C00.tif	76	13323	0	0	0	0	0	0	0	0	0
T0	C21	R1	r1	Image001--C00.tif	77	13320	0	0	0	0	0	0	0	0	0
T0	C21	R1	r1	Image001--C00.tif	78	13306	0	0	0	0	0	0	0	0	0
T0	C21	R1	r1	Image001--C00.tif	79	13273	0	0	0	0	0	0	0	0	0
T0	C21	R1	r1	Image001--C00.tif	80	13272	0	0	0	0	0	0	0	0	0
T0	C21	R1	r1	Image001--C00.tif	81	13262	0	0	0	0	0	0	0	0	0
T0	C21	R1	r1	Image001--C00.tif	82	13201	0	0	0	0	0	0	0	0	0
T0	C21	R1	r1	Image001--C00.tif	83	13210	0	0	0	0	0	0	0	0	0
T0	C21	R1	r1	Image001--C00.tif	84	13211	0	0	0	0	0	0	0	0	0
T0	C21	R1	r1	Image001--C00.tif	85	13135	0	0	0	0.00297023	1	6	0	0	0
T0	C21	R1	r1	Image001--C00.tif	86	13189	0	0	0	0	0	0	0	0	0
T0	C21	R1	r1	Image001--C00.tif	87	13163	0	0	0	0	0	0	0	0	0
T0	C21	R1	r1	Image001--C00.tif	88	13158	0	0	0	0	0	0	0	0	0
T0	C21	R1	r1	Image001--C00.tif	89	13158	0	0	0	0	0	0	0	0	0
T0	C21	R1	r1	Image001--C00.tif	90	13118	0	0	0	0	0	0	0	0	0
T0	C21	R1	r1	Image001--C00.tif	91	13125	0	0	0	0	0	0	0	0	0
T0	C21	R1	r1	Image001--C00.tif	92	13109	0	0	0	0	0	0	0	0	0
T0	C21	R1	r1	Image001--C00.tif	93	13027	0	0	0	0	0	0	0	0	0
T0	C21	R1	r1	Image001--C00.tif	94	13084	0	0	0	0	0	0	0	0	0
T0	C21	R1	r1	Image001--C00.tif	95	13112	0	0	0	0	0	0	0	0	0
T0	C21	R1	r1	Image001--C00.tif	96	13073	0	0	0	0	0	0	0	0	0
T0	C21	R1	r1	Image001--C00.tif	97	13045	0	0	0	0	0	0	0	0	0
T0	C21	R1	r1	Image001--C00.tif	98	13061	0.002867	1	4	0.00479332	1	12	4	1	0.333333
T0	C21	R1	r1	Image001--C00.tif	99	13000	0	0	0	0	0	0	0	0	0
T0	C21	R1	r1	Image001--C00.tif	100	13062	0	0	0	0	0	0	0	0	0
T0	C21	R1	r1	Image001--C00.tif	101	13046	0	0	0	0	0	0	0	0	0
T0	C21	R1	r1	Image001--C00.tif	102	13014	0	0	0	0	0	0	0	0	0
T0	C21	R1	r1	Image001--C00.tif	103	12987	0	0	0	0	0	0	0	0	0
T0	C21	R1	r1	Image001--C00.tif	104	13009	0.00272242	1	4	0.00492065	1	12	4	1	0.333333
T0	C21	R1	r1	Image001--C00.tif	105	12908	0	0	0	0	0	0	0	0	0
T0	C21	R1	r1	Image001--C00.tif	106	12966	0	0	0	0	0	0	0	0	0
T0	C21	R1	r1	Image001--C00.tif	107	12574	0	0	0	0	0	0	0	0	0
T0	C21	R1	r1	Image001--C00.tif	108	12983	0	0	0	0	0	0	0	0	0
T0	C21	R1	r1	Image001--C00.tif	109	12945	0	0	0	0	0	0	0	0	0
T0	C21	R1	r1	Image001--C00.tif	110	12933	0	0	0	0	0	0	0	0	0
T0	C21	R1	r1	Image001--C00.tif	111	12925	0	0	0	0	0	0	0	0	0
T0	C21	R1	r1	Image001--C00.tif	112	12900	0.0031377	1	4	0.00718071	2	16	6	1.5	0.375
T0	C21	R1	r1	Image001--C00.tif	113	12919	0	0	0	0	0	0	0	0	0
T0	C21	R1	r1	Image001--C00.tif	114	12791	0	0	0	0	0	0	0	0	0
T0	C21	R1	r1	Image001--C00.tif	115	12918	0	0	0	0	0	0	0	0	0
T0	C21	R1	r1	Image001--C00.tif	116	12877	0	0	0	0	0	0	0	0	0
T0	C21	R1	r1	Image001--C00.tif	117	12905	0	0	0	0	0	0	0	0	0
T0	C21	R1	r1	Image001--C00.tif	118	12860	0	0	0	0	0	0	0	0	0
T0	C21	R1	r1	Image001--C00.tif	119	12608	0	0	0	0	0	0	0	0	0
T0	C21	R1	r1	Image001--C00.tif	120	12857	0	0	0	0	0	0	0	0	0
T0	C21	R1	r1	Image001--C00.tif	121	12861	0	0	0	0	0	0	0	0	0
T0	C21	R1	r1	Image001--C00.tif	122	12791	0	0	0	0	0	0	0	0	0
T0	C21	R1	r1	Image001--C00.tif	123	11947	0	0	0	0	0	0	0	0	0
T0	C21	R1	r1	Image001--C00.tif	124	12837	0	0	0	0	0	0	0	0	0
T0	C21	R1	r1	Image001--C00.tif	125	12768	0	0	0	0	0	0	0	0	0
T0	C21	R1	r1	Image001--C00.tif	126	12714	0	0	0	0	0	0	0	0	0
T0	C21	R1	r1	Image001--C00.tif	127	12797	0	0	0	0	0	0	0	0	0
T0	C21	R1	r1	Image001--C00.tif	128	12773	0	0	0	0	0	0	0	0	0
T0	C21	R1	r1	Image001--C00.tif	129	12733	0	0	0	0	0	0	0	0	0
T0	C21	R1	r1	Image001--C00.tif	130	12678	0	0	0	0	0	0	0	0	0
T0	C21	R1	r1	Image001--C00.tif	131	12651	0	0	0	0	0	0	0	0	0
T0	C21	R1	r1	Image001--C00.tif	132	12664	0	0	0	0	0	0	0	0	0
T0	C21	R1	r1	Image001--C00.tif	133	12633	0	0	0	0	0	0	0	0	0
T0	C21	R1	r1	Image001--C00.tif	134	12615	0	0	0	0	0	0	0	0	0
T0	C21	R1	r1	Image001--C00.tif	135	12603	0	0	0	0.00279657	1	5	0	0	0
T0	C21	R1	r1	Image001--C00.tif	136	12604	0	0	0	0	0	0	0	0	0
T0	C21	R1	r1	Image001--C00.tif	137	12584	0	0	0	0	0	0	0	0	0
T0	C21	R1	r1	Image001--C00.tif	138	12593	0	0	0	0	0	0	0	0	0
T0	C21	R1	r1	Image001--C00.tif	139	12570	0	0	0	0	0	0	0	0	0
T0	C21	R1	r1	Image001--C00.tif	140	12537	0	0	0	0	0	0	0	0	0
T0	C21	R1	r1	Image001--C00.tif	141	12417	0	0	0	0	0	0	0	0	0
T0	C21	R1	r1	Image001--C00.tif	142	12420	0	0	0	0	0	0	0	0	0
T0	C21	R1	r1	Image001--C00.tif	143	12403	0	0	0	0	0	0	0	0	0
T0	C21	R1	r1	Image001--C00.tif	144	12166	0	0	0	0	0	0	0	0	0
T0	C21	R1	r1	Image001--C00.tif	145	12328	0	0	0	0	0	0	0	0	0
T0	C21	R1	r1	Image001--C00.tif	146	12294	0	0	0	0	0	0	0	0	0
T0	C21	R1	r1	Image001--C00.tif	147	12135	0	0	0	0	0	0	0	0	0
T0	C21	R1	r1	Image001--C00.tif	148	12118	0	0	0	0	0	0	0	0	0
T0	C21	R1	r1	Image001--C00.tif	149	12120	0	0	0	0	0	0	0	0	0
T0	C21	R1	r1	Image001--C00.tif	150	12093	0	0	0	0	0	0	0	0	0
T0	C21	R1	r1	Image001--C00.tif	151	11698	0	0	0	0	0	0	0	0	0
T0	C21	R1	r1	Image001--C00.tif	152	11983	0	0	0	0	0	0	0	0	0
T0	C21	R1	r1	Image001--C00.tif	153	11975	0	0	0	0	0	0	0	0	0
T0	C21	R1	r1	Image001--C00.tif	154	11295	0	0	0	0	0	0	0	0	0
T0	C21	R1	r1	Image001--C00.tif	155	11964	0	0	0	0	0	0	0	0	0
T0	C21	R1	r1	Image001--C00.tif	156	11801	0	0	0	0	0	0	0	0	0
T0	C21	R1	r1	Image001--C00.tif	157	11611	0	0	0	0.00397132	1	7	0	0	0
T0	C21	R1	r1	Image001--C00.tif	158	11631	0	0	0	0	0	0	0	0	0
T0	C21	R1	r1	Image001--C00.tif	159	11633	0	0	0	0	0	0	0	0	0
T0	C21	R1	r1	Image001--C00.tif	160	11615	0	0	0	0	0	0	0	0	0
T0	C21	R1	r1	Image001--C00.tif	161	11577	0	0	0	0	0	0	0	0	0
T0	C21	R1	r1	Image001--C00.tif	162	10495	0	0	0	0	0	0	0	0	0
T0	C21	R1	r1	Image001--C00.tif	163	11496	0	0	0	0	0	0	0	0	0
T0	C21	R1	r1	Image001--C00.tif	164	11309	0	0	0	0	0	0	0	0	0
T0	C21	R1	r1	Image001--C00.tif	165	10920	0	0	0	0	0	0	0	0	0
T0	C21	R1	r1	Image001--C00.tif	166	11219	0	0	0	0	0	0	0	0	0
T0	C21	R1	r1	Image001--C00.tif	167	11191	0	0	0	0	0	0	0	0	0
T0	C21	R1	r1	Image001--C00.tif	168	11150	0	0	0	0	0	0	0	0	0
T0	C21	R1	r1	Image001--C00.tif	169	11111	0	0	0	0	0	0	0	0	0
T0	C21	R1	r1	Image001--C00.tif	170	11108	0	0	0	0	0	0	0	0	0
T0	C21	R1	r1	Image001--C00.tif	171	11013	0	0	0	0	0	0	0	0	0
T0	C21	R1	r1	Image001--C00.tif	172	10287	0	0	0	0	0	0	0	0	0
T0	C21	R1	r1	Image001--C00.tif	173	10635	0	0	0	0	0	0	0	0	0
T0	C21	R1	r1	Image001--C00.tif	174	10481	0	0	0	0	0	0	0	0	0
T0	C21	R1	r1	Image001--C00.tif	175	10437	0	0	0	0	0	0	0	0	0
T0	C21	R1	r1	Image001--C00.tif	176	10196	0	0	0	0	0	0	0	0	0
T0	C21	R1	r1	Image001--C00.tif	177	10073	0.00467124	1	4	0.00851444	1	14	4	1	0.285714
T0	C21	R1	r1	Image001--C00.tif	178	10049	0	0	0	0	0	0	0	0	0
T0	C21	R1	r1	Image001--C00.tif	179	9798	0	0	0	0	0	0	0	0	0
T0	C21	R1	r1	Image001--C00.tif	180	9964	0	0	0	0	0	0	0	0	0
T0	C21	R1	r1	Image001--C00.tif	181	9964	0	0	0	0	0	0	0	0	0
T0	C21	R1	r1	Image001--C00.tif	182	9952	0	0	0	0	0	0	0	0	0
T0	C21	R1	r1	Image001--C00.tif	183	9952	0	0	0	0	0	0	0	0	0
T0	C21	R1	r1	Image001--C00.tif	184	9935	0	0	0	0	0	0	0	0	0
T0	C21	R1	r1	Image001--C00.tif	185	9922	0	0	0	0	0	0	0	0	0
T0	C21	R1	r1	Image001--C00.tif	186	9753	0	0	0	0	0	0	0	0	0
T0	C21	R1	r1	Image001--C00.tif	187	9629	0	0	0	0	0	0	0	0	0
T0	C21	R1	r1	Image001--C00.tif	188	9615	0	0	0	0	0	0	0	0	0
T0	C21	R1	r1	Image001--C00.tif	189	9579	0	0	0	0	0	0	0	0	0
T0	C21	R1	r1	Image001--C00.tif	190	9579	0	0	0	0	0	0	0	0	0
T0	C21	R1	r1	Image001--C00.tif	191	9513	0	0	0	0	0	0	0	0	0
T0	C21	R1	r1	Image001--C00.tif	192	9507	0	0	0	0	0	0	0	0	0
T0	C21	R1	r1	Image001--C00.tif	193	9505	0	0	0	0	0	0	0	0	0
T0	C21	R1	r1	Image001--C00.tif	194	9494	0	0	0	0.0022291	1	5	0	0	0
T0	C21	R1	r1	Image001--C00.tif	195	9459	0	0	0	0	0	0	0	0	0
T0	C21	R1	r1	Image001--C00.tif	196	9410	0	0	0	0	0	0	0	0	0
T0	C21	R1	r1	Image001--C00.tif	197	9371	0	0	0	0	0	0	0	0	0
T0	C21	R1	r1	Image001--C00.tif	198	9349	0	0	0	0	0	0	0	0	0
T0	C21	R1	r1	Image001--C00.tif	199	9336	0	0	0	0	0	0	0	0	0
T0	C21	R1	r1	Image001--C00.tif	200	9269	0	0	0	0	0	0	0	0	0
T0	C21	R1	r1	Image001--C00.tif	201	9282	0	0	0	0	0	0	0	0	0
T0	C21	R1	r1	Image001--C00.tif	202	9181	0	0	0	0	0	0	0	0	0
T0	C21	R1	r1	Image001--C00.tif	203	9117	0	0	0	0	0	0	0	0	0
T0	C21	R1	r1	Image001--C00.tif	204	9110	0	0	0	0	0	0	0	0	0
T0	C21	R1	r1	Image001--C00.tif	205	9062	0	0	0	0	0	0	0	0	0
T0	C21	R1	r1	Image002--C00.tif	206	14395	0	0	0	0.00382056	1	8	0	0	0
T0	C21	R1	r1	Image002--C00.tif	207	14605	0	0	0	0	0	0	0	0	0
T0	C21	R1	r1	Image002--C00.tif	208	14457	0	0	0	0	0	0	0	0	0
T0	C21	R1	r1	Image002--C00.tif	209	14592	0	0	0	0	0	0	0	0	0
T0	C21	R1	r1	Image002--C00.tif	210	14496	0	0	0	0	0	0	0	0	0
T0	C21	R1	r1	Image002--C00.tif	211	14331	0	0	0	0	0	0	0	0	0
T0	C21	R1	r1	Image002--C00.tif	212	14327	0	0	0	0	0	0	0	0	0
T0	C21	R1	r1	Image002--C00.tif	213	14491	0	0	0	0	0	0	0	0	0
T0	C21	R1	r1	Image002--C00.tif	214	14389	0	0	0	0	0	0	0	0	0
T0	C21	R1	r1	Image002--C00.tif	215	14429	0	0	0	0	0	0	0	0	0
T0	C21	R1	r1	Image002--C00.tif	216	14383	0	0	0	0	0	0	0	0	0
T0	C21	R1	r1	Image002--C00.tif	217	14355	0	0	0	0	0	0	0	0	0
T0	C21	R1	r1	Image002--C00.tif	218	14386	0	0	0	0	0	0	0	0	0
T0	C21	R1	r1	Image002--C00.tif	219	14366	0	0	0	0	0	0	0	0	0
T0	C21	R1	r1	Image002--C00.tif	220	14305	0	0	0	0	0	0	0	0	0
T0	C21	R1	r1	Image002--C00.tif	221	14316	0	0	0	0	0	0	0	0	0
T0	C21	R1	r1	Image002--C00.tif	222	14318	0	0	0	0.00256309	1	8	0	0	0
T0	C21	R1	r1	Image002--C00.tif	223	14326	0	0	0	0	0	0	0	0	0
T0	C21	R1	r1	Image002--C00.tif	224	14337	0	0	0	0	0	0	0	0	0
T0	C21	R1	r1	Image002--C00.tif	225	14412	0	0	0	0	0	0	0	0	0
T0	C21	R1	r1	Image002--C00.tif	226	14232	0	0	0	0	0	0	0	0	0
T0	C21	R1	r1	Image002--C00.tif	227	14275	0	0	0	0	0	0	0	0	0
T0	C21	R1	r1	Image002--C00.tif	228	14289	0	0	0	0	0	0	0	0	0
T0	C21	R1	r1	Image002--C00.tif	229	14419	0	0	0	0	0	0	0	0	0
T0	C21	R1	r1	Image002--C00.tif	230	14262	0	0	0	0	0	0	0	0	0
T0	C21	R1	r1	Image002--C00.tif	231	14115	0	0	0	0	0	0	0	0	0
T0	C21	R1	r1	Image002--C00.tif	232	14305	0	0	0	0	0	0	0	0	0
T0	C21	R1	r1	Image002--C00.tif	233	14350	0	0	0	0	0	0	0	0	0
T0	C21	R1	r1	Image002--C00.tif	234	14179	0	0	0	0	0	0	0	0	0
T0	C21	R1	r1	Image002--C00.tif	235	14305	0	0	0	0	0	0	0	0	0
T0	C21	R1	r1	Image002--C00.tif	236	14284	0	0	0	0	0	0	0	0	0
T0	C21	R1	r1	Image002--C00.tif	237	14318	0	0	0	0	0	0	0	0	0
T0	C21	R1	r1	Image002--C00.tif	238	14294	0	0	0	0	0	0	0	0	0
T0	C21	R1	r1	Image002--C00.tif	239	14278	0	0	0	0	0	0	0	0	0
T0	C21	R1	r1	Image002--C00.tif	240	14192	0	0	0	0	0	0	0	0	0
T0	C21	R1	r1	Image002--C00.tif	241	14293	0	0	0	0	0	0	0	0	0
T0	C21	R1	r1	Image002--C00.tif	242	14212	0	0	0	0	0	0	0	0	0
T0	C21	R1	r1	Image002--C00.tif	243	14272	0	0	0	0	0	0	0	0	0
T0	C21	R1	r1	Image002--C00.tif	244	14240	0	0	0	0	0	0	0	0	0
T0	C21	R1	r1	Image002--C00.tif	245	14257	0	0	0	0	0	0	0	0	0
T0	C21	R1	r1	Image002--C00.tif	246	14188	0	0	0	0	0	0	0	0	0
T0	C21	R1	r1	Image002--C00.tif	247	14170	0.00344003	1	4	0.00540678	1	12	4	1	0.333333
T0	C21	R1	r1	Image002--C00.tif	248	14213	0	0	0	0	0	0	0	0	0
T0	C21	R1	r1	Image002--C00.tif	249	14207	0	0	0	0	0	0	0	0	0
T0	C21	R1	r1	Image002--C00.tif	250	14172	0	0	0	0	0	0	0	0	0
T0	C21	R1	r1	Image002--C00.tif	251	14232	0	0	0	0	0	0	0	0	0
T0	C21	R1	r1	Image002--C00.tif	252	14191	0	0	0	0	0	0	0	0	0
T0	C21	R1	r1	Image002--C00.tif	253	14031	0	0	0	0	0	0	0	0	0
T0	C21	R1	r1	Image002--C00.tif	254	14050	0	0	0	0	0	0	0	0	0
T0	C21	R1	r1	Image002--C00.tif	255	14159	0	0	0	0	0	0	0	0	0
T0	C21	R1	r1	Image002--C00.tif	256	14121	0	0	0	0	0	0	0	0	0
T0	C21	R1	r1	Image002--C00.tif	257	14214	0	0	0	0	0	0	0	0	0
T0	C21	R1	r1	Image002--C00.tif	258	14167	0	0	0	0.0016339	1	5	0	0	0
T0	C21	R1	r1	Image002--C00.tif	259	14184	0	0	0	0	0	0	0	0	0
T0	C21	R1	r1	Image002--C00.tif	260	14074	0	0	0	0	0	0	0	0	0
T0	C21	R1	r1	Image002--C00.tif	261	14152	0	0	0	0	0	0	0	0	0
T0	C21	R1	r1	Image002--C00.tif	262	14099	0	0	0	0	0	0	0	0	0
T0	C21	R1	r1	Image002--C00.tif	263	14120	0	0	0	0	0	0	0	0	0
T0	C21	R1	r1	Image002--C00.tif	264	14036	0	0	0	0	0	0	0	0	0
T0	C21	R1	r1	Image002--C00.tif	265	14119	0	0	0	0	0	0	0	0	0
T0	C21	R1	r1	Image002--C00.tif	266	14121	0	0	0	0	0	0	0	0	0
T0	C21	R1	r1	Image002--C00.tif	267	14063	0	0	0	0	0	0	0	0	0
T0	C21	R1	r1	Image002--C00.tif	268	13982	0	0	0	0	0	0	0	0	0
T0	C21	R1	r1	Image002--C00.tif	269	13988	0	0	0	0	0	0	0	0	0
T0	C21	R1	r1	Image002--C00.tif	270	14107	0	0	0	0	0	0	0	0	0
T0	C21	R1	r1	Image002--C00.tif	271	14019	0	0	0	0	0	0	0	0	0
T0	C21	R1	r1	Image002--C00.tif	272	14019	0	0	0	0	0	0	0	0	0
T0	C21	R1	r1	Image002--C00.tif	273	13997	0	0	0	0	0	0	0	0	0
T0	C21	R1	r1	Image002--C00.tif	274	14066	0	0	0	0	0	0	0	0	0
T0	C21	R1	r1	Image002--C00.tif	275	14087	0	0	0	0	0	0	0	0	0
T0	C21	R1	r1	Image002--C00.tif	276	13991	0	0	0	0.00232727	1	6	0	0	0
T0	C21	R1	r1	Image002--C00.tif	277	14076	0	0	0	0	0	0	0	0	0
T0	C21	R1	r1	Image002--C00.tif	278	14041	0	0	0	0	0	0	0	0	0
T0	C21	R1	r1	Image002--C00.tif	279	13945	0	0	0	0	0	0	0	0	0
T0	C21	R1	r1	Image002--C00.tif	280	14068	0	0	0	0	0	0	0	0	0
T0	C21	R1	r1	Image002--C00.tif	281	14034	0	0	0	0	0	0	0	0	0
T0	C21	R1	r1	Image002--C00.tif	282	14032	0	0	0	0	0	0	0	0	0
T0	C21	R1	r1	Image002--C00.tif	283	14019	0.00257859	1	4	0.00690149	2	13	4	1	0.307692
T0	C21	R1	r1	Image002--C00.tif	284	13961	0	0	0	0	0	0	0	0	0
T0	C21	R1	r1	Image002--C00.tif	285	13985	0	0	0	0	0	0	0	0	0
T0	C21	R1	r1	Image002--C00.tif	286	14015	0	0	0	0	0	0	0	0	0
T0	C21	R1	r1	Image002--C00.tif	287	13915	0	0	0	0.00390735	1	8	0	0	0
T0	C21	R1	r1	Image002--C00.tif	288	13925	0	0	0	0	0	0	0	0	0
T0	C21	R1	r1	Image002--C00.tif	289	13936	0	0	0	0	0	0	0	0	0
T0	C21	R1	r1	Image002--C00.tif	290	13857	0	0	0	0	0	0	0	0	0
T0	C21	R1	r1	Image002--C00.tif	291	13563	0	0	0	0	0	0	0	0	0
T0	C21	R1	r1	Image002--C00.tif	292	13880	0	0	0	0	0	0	0	0	0
T0	C21	R1	r1	Image002--C00.tif	293	13860	0	0	0	0.007564	2	15	0	0	0
T0	C21	R1	r1	Image002--C00.tif	294	13860	0	0	0	0	0	0	0	0	0
T0	C21	R1	r1	Image002--C00.tif	295	13912	0	0	0	0	0	0	0	0	0
T0	C21	R1	r1	Image002--C00.tif	296	13898	0	0	0	0	0	0	0	0	0
T0	C21	R1	r1	Image002--C00.tif	297	13895	0	0	0	0	0	0	0	0	0
T0	C21	R1	r1	Image002--C00.tif	298	13849	0	0	0	0	0	0	0	0	0
T0	C21	R1	r1	Image002--C00.tif	299	13769	0	0	0	0	0	0	0	0	0
T0	C21	R1	r1	Image002--C00.tif	300	13847	0	0	0	0	0	0	0	0	0
T0	C21	R1	r1	Image002--C00.tif	301	13842	0	0	0	0	0	0	0	0	0
T0	C21	R1	r1	Image002--C00.tif	302	13821	0	0	0	0	0	0	0	0	0
T0	C21	R1	r1	Image002--C00.tif	303	13806	0	0	0	0	0	0	0	0	0
T0	C21	R1	r1	Image002--C00.tif	304	13856	0	0	0	0	0	0	0	0	0
T0	C21	R1	r1	Image002--C00.tif	305	13846	0	0	0	0	0	0	0	0	0
T0	C21	R1	r1	Image002--C00.tif	306	13842	0	0	0	0	0	0	0	0	0
T0	C21	R1	r1	Image002--C00.tif	307	13849	0	0	0	0	0	0	0	0	0
T0	C21	R1	r1	Image002--C00.tif	308	13802	0	0	0	0	0	0	0	0	0
T0	C21	R1	r1	Image002--C00.tif	309	13784	0	0	0	0	0	0	0	0	0
T0	C21	R1	r1	Image002--C00.tif	310	13743	0	0	0	0	0	0	0	0	0
T0	C21	R1	r1	Image002--C00.tif	311	13726	0	0	0	0	0	0	0	0	0
T0	C21	R1	r1	Image002--C00.tif	312	13807	0	0	0	0	0	0	0	0	0
T0	C21	R1	r1	Image002--C00.tif	313	13807	0	0	0	0	0	0	0	0	0
T0	C21	R1	r1	Image002--C00.tif	314	13782	0	0	0	0	0	0	0	0	0
T0	C21	R1	r1	Image002--C00.tif	315	13844	0	0	0	0	0	0	0	0	0
T0	C21	R1	r1	Image002--C00.tif	316	13759	0	0	0	0	0	0	0	0	0
T0	C21	R1	r1	Image002--C00.tif	317	13918	0	0	0	0	0	0	0	0	0
T0	C21	R1	r1	Image002--C00.tif	318	13770	0	0	0	0	0	0	0	0	0
T0	C21	R1	r1	Image002--C00.tif	319	13810	0	0	0	0	0	0	0	0	0
T0	C21	R1	r1	Image002--C00.tif	320	13742	0	0	0	0	0	0	0	0	0
T0	C21	R1	r1	Image002--C00.tif	321	13805	0	0	0	0	0	0	0	0	0
T0	C21	R1	r1	Image002--C00.tif	322	13705	0	0	0	0	0	0	0	0	0
T0	C21	R1	r1	Image002--C00.tif	323	13790	0	0	0	0	0	0	0	0	0
T0	C21	R1	r1	Image002--C00.tif	324	13734	0	0	0	0	0	0	0	0	0
T0	C21	R1	r1	Image002--C00.tif	325	13606	0	0	0	0	0	0	0	0	0
T0	C21	R1	r1	Image002--C00.tif	326	13765	0	0	0	0	0	0	0	0	0
T0	C21	R1	r1	Image002--C00.tif	327	13771	0	0	0	0	0	0	0	0	0
T0	C21	R1	r1	Image002--C00.tif	328	13681	0	0	0	0	0	0	0	0	0
T0	C21	R1	r1	Image002--C00.tif	329	13761	0	0	0	0	0	0	0	0	0
T0	C21	R1	r1	Image002--C00.tif	330	13749	0	0	0	0	0	0	0	0	0
T0	C21	R1	r1	Image002--C00.tif	331	13733	0	0	0	0	0	0	0	0	0
T0	C21	R1	r1	Image002--C00.tif	332	13695	0	0	0	0	0	0	0	0	0
T0	C21	R1	r1	Image002--C00.tif	333	13732	0	0	0	0	0	0	0	0	0
T0	C21	R1	r1	Image002--C00.tif	334	13705	0	0	0	0	0	0	0	0	0
T0	C21	R1	r1	Image002--C00.tif	335	13711	0	0	0	0	0	0	0	0	0
T0	C21	R1	r1	Image002--C00.tif	336	13664	0	0	0	0	0	0	0	0	0
T0	C21	R1	r1	Image002--C00.tif	337	13682	0	0	0	0	0	0	0	0	0
T0	C21	R1	r1	Image002--C00.tif	338	13677	0	0	0	0	0	0	0	0	0
T0	C21	R1	r1	Image002--C00.tif	339	13537	0	0	0	0	0	0	0	0	0
T0	C21	R1	r1	Image002--C00.tif	340	13696	0	0	0	0	0	0	0	0	0
T0	C21	R1	r1	Image002--C00.tif	341	13698	0	0	0	0	0	0	0	0	0
T0	C21	R1	r1	Image002--C00.tif	342	13648	0	0	0	0	0	0	0	0	0
T0	C21	R1	r1	Image002--C00.tif	343	13625	0	0	0	0	0	0	0	0	0
T0	C21	R1	r1	Image002--C00.tif	344	13690	0	0	0	0	0	0	0	0	0
T0	C21	R1	r1	Image002--C00.tif	345	13596	0	0	0	0	0	0	0	0	0
T0	C21	R1	r1	Image002--C00.tif	346	13673	0	0	0	0	0	0	0	0	0
T0	C21	R1	r1	Image002--C00.tif	347	13631	0	0	0	0	0	0	0	0	0
T0	C21	R1	r1	Image002--C00.tif	348	13638	0	0	0	0	0	0	0	0	0
T0	C21	R1	r1	Image002--C00.tif	349	13673	0	0	0	0	0	0	0	0	0
T0	C21	R1	r1	Image002--C00.tif	350	13623	0	0	0	0	0	0	0	0	0
T0	C21	R1	r1	Image002--C00.tif	351	13624	0	0	0	0	0	0	0	0	0
T0	C21	R1	r1	Image002--C00.tif	352	13630	0	0	0	0	0	0	0	0	0
T0	C21	R1	r1	Image002--C00.tif	353	13609	0	0	0	0	0	0	0	0	0
T0	C21	R1	r1	Image002--C00.tif	354	13817	0	0	0	0.00386889	1	7	0	0	0
T0	C21	R1	r1	Image002--C00.tif	355	13644	0	0	0	0	0	0	0	0	0
T0	C21	R1	r1	Image002--C00.tif	356	13629	0	0	0	0	0	0	0	0	0
T0	C21	R1	r1	Image002--C00.tif	357	13621	0	0	0	0	0	0	0	0	0
T0	C21	R1	r1	Image002--C00.tif	358	13626	0	0	0	0	0	0	0	0	0
T0	C21	R1	r1	Image002--C00.tif	359	13579	0	0	0	0	0	0	0	0	0
T0	C21	R1	r1	Image002--C00.tif	360	13626	0	0	0	0	0	0	0	0	0
T0	C21	R1	r1	Image002--C00.tif	361	13601	0	0	0	0	0	0	0	0	0
T0	C21	R1	r1	Image002--C00.tif	362	13630	0	0	0	0	0	0	0	0	0
T0	C21	R1	r1	Image002--C00.tif	363	13594	0	0	0	0	0	0	0	0	0
T0	C21	R1	r1	Image002--C00.tif	364	13576	0	0	0	0	0	0	0	0	0
T0	C21	R1	r1	Image002--C00.tif	365	13608	0	0	0	0	0	0	0	0	0
T0	C21	R1	r1	Image002--C00.tif	366	13500	0	0	0	0	0	0	0	0	0
T0	C21	R1	r1	Image002--C00.tif	367	13537	0.00239467	1	4	0.00497718	1	12	4	1	0.333333
T0	C21	R1	r1	Image002--C00.tif	368	13588	0	0	0	0	0	0	0	0	0
T0	C21	R1	r1	Image002--C00.tif	369	13546	0	0	0	0	0	0	0	0	0
T0	C21	R1	r1	Image002--C00.tif	370	13569	0	0	0	0	0	0	0	0	0
T0	C21	R1	r1	Image002--C00.tif	371	13572	0	0	0	0	0	0	0	0	0
T0	C21	R1	r1	Image002--C00.tif	372	13549	0	0	0	0	0	0	0	0	0
T0	C21	R1	r1	Image002--C00.tif	373	13560	0	0	0	0	0	0	0	0	0
T0	C21	R1	r1	Image002--C00.tif	374	13563	0	0	0	0	0	0	0	0	0
T0	C21	R1	r1	Image002--C00.tif	375	13531	0	0	0	0	0	0	0	0	0
T0	C21	R1	r1	Image002--C00.tif	376	13526	0	0	0	0	0	0	0	0	0
T0	C21	R1	r1	Image002--C00.tif	377	13549	0	0	0	0.00227107	1	5	0	0	0
T0	C21	R1	r1	Image002--C00.tif	378	13556	0	0	0	0	0	0	0	0	0
T0	C21	R1	r1	Image002--C00.tif	379	13534	0	0	0	0	0	0	0	0	0
T0	C21	R1	r1	Image002--C00.tif	380	13533	0	0	0	0	0	0	0	0	0
T0	C21	R1	r1	Image002--C00.tif	381	13486	0	0	0	0	0	0	0	0	0
T0	C21	R1	r1	Image002--C00.tif	382	13512	0	0	0	0	0	0	0	0	0
T0	C21	R1	r1	Image002--C00.tif	383	13489	0	0	0	0	0	0	0	0	0
T0	C21	R1	r1	Image002--C00.tif	384	13502	0	0	0	0	0	0	0	0	0
T0	C21	R1	r1	Image002--C00.tif	385	13499	0	0	0	0.00310097	1	7	0	0	0
T0	C21	R1	r1	Image002--C00.tif	386	13473	0	0	0	0	0	0	0	0	0
T0	C21	R1	r1	Image002--C00.tif	387	13457	0	0	0	0	0	0	0	0	0
T0	C21	R1	r1	Image002--C00.tif	388	13481	0	0	0	0	0	0	0	0	0
T0	C21	R1	r1	Image002--C00.tif	389	13485	0	0	0	0	0	0	0	0	0
T0	C21	R1	r1	Image002--C00.tif	390	13393	0	0	0	0	0	0	0	0	0
T0	C21	R1	r1	Image002--C00.tif	391	13470	0	0	0	0	0	0	0	0	0
T0	C21	R1	r1	Image002--C00.tif	392	13444	0	0	0	0	0	0	0	0	0
T0	C21	R1	r1	Image002--C00.tif	393	13452	0	0	0	0	0	0	0	0	0
T0	C21	R1	r1	Image002--C00.tif	394	13401	0	0	0	0	0	0	0	0	0
T0	C21	R1	r1	Image002--C00.tif	395	13432	0	0	0	0	0	0	0	0	0
T0	C21	R1	r1	Image002--C00.tif	396	13430	0	0	0	0	0	0	0	0	0
T0	C21	R1	r1	Image002--C00.tif	397	13439	0	0	0	0	0	0	0	0	0
T0	C21	R1	r1	Image002--C00.tif	398	13406	0	0	0	0.00355738	1	5	0	0	0
T0	C21	R1	r1	Image002--C00.tif	399	13437	0	0	0	0	0	0	0	0	0
T0	C21	R1	r1	Image002--C00.tif	400	13425	0	0	0	0	0	0	0	0	0
T0	C21	R1	r1	Image002--C00.tif	401	13411	0	0	0	0	0	0	0	0	0
T0	C21	R1	r1	Image002--C00.tif	402	13410	0	0	0	0	0	0	0	0	0
T0	C21	R1	r1	Image002--C00.tif	403	13402	0	0	0	0	0	0	0	0	0
T0	C21	R1	r1	Image002--C00.tif	404	13392	0	0	0	0	0	0	0	0	0
T0	C21	R1	r1	Image002--C00.tif	405	13337	0	0	0	0	0	0	0	0	0
T0	C21	R1	r1	Image002--C00.tif	406	13380	0	0	0	0	0	0	0	0	0
T0	C21	R1	r1	Image002--C00.tif	407	13397	0	0	0	0	0	0	0	0	0
T0	C21	R1	r1	Image002--C00.tif	408	13383	0	0	0	0	0	0	0	0	0
T0	C21	R1	r1	Image002--C00.tif	409	13332	0	0	0	0	0	0	0	0	0
T0	C21	R1	r1	Image002--C00.tif	410	13331	0	0	0	0	0	0	0	0	0
T0	C21	R1	r1	Image002--C00.tif	411	13311	0	0	0	0	0	0	0	0	0
T0	C21	R1	r1	Image002--C00.tif	412	13334	0	0	0	0	0	0	0	0	0
T0	C21	R1	r1	Image002--C00.tif	413	13332	0	0	0	0	0	0	0	0	0
T0	C21	R1	r1	Image002--C00.tif	414	13329	0	0	0	0	0	0	0	0	0
T0	C21	R1	r1	Image002--C00.tif	415	13321	0	0	0	0	0	0	0	0	0
T0	C21	R1	r1	Image002--C00.tif	416	13322	0	0	0	0	0	0	0	0	0
T0	C21	R1	r1	Image002--C00.tif	417	13322	0	0	0	0	0	0	0	0	0
T0	C21	R1	r1	Image002--C00.tif	418	13301	0	0	0	0	0	0	0	0	0
T0	C21	R1	r1	Image002--C00.tif	419	13304	0	0	0	0	0	0	0	0	0
T0	C21	R1	r1	Image002--C00.tif	420	13278	0	0	0	0	0	0	0	0	0
T0	C21	R1	r1	Image002--C00.tif	421	13279	0	0	0	0	0	0	0	0	0
T0	C21	R1	r1	Image002--C00.tif	422	13266	0	0	0	0	0	0	0	0	0
T0	C21	R1	r1	Image002--C00.tif	423	13261	0	0	0	0	0	0	0	0	0
T0	C21	R1	r1	Image002--C00.tif	424	13269	0	0	0	0	0	0	0	0	0
T0	C21	R1	r1	Image002--C00.tif	425	13269	0	0	0	0	0	0	0	0	0
T0	C21	R1	r1	Image002--C00.tif	426	13229	0	0	0	0	0	0	0	0	0
T0	C21	R1	r1	Image002--C00.tif	427	13226	0	0	0	0	0	0	0	0	0
T0	C21	R1	r1	Image002--C00.tif	428	13218	0.00699445	1	8	0.0118111	1	16	8	1	0.5
T0	C21	R1	r1	Image002--C00.tif	429	13207	0	0	0	0	0	0	0	0	0
T0	C21	R1	r1	Image002--C00.tif	430	13212	0	0	0	0	0	0	0	0	0
T0	C21	R1	r1	Image002--C00.tif	431	13198	0	0	0	0	0	0	0	0	0
T0	C21	R1	r1	Image002--C00.tif	432	13193	0	0	0	0	0	0	0	0	0
T0	C21	R1	r1	Image002--C00.tif	433	13190	0	0	0	0	0	0	0	0	0
T0	C21	R1	r1	Image002--C00.tif	434	13173	0	0	0	0	0	0	0	0	0
T0	C21	R1	r1	Image002--C00.tif	435	13141	0	0	0	0	0	0	0	0	0
T0	C21	R1	r1	Image002--C00.tif	436	13126	0	0	0	0	0	0	0	0	0
T0	C21	R1	r1	Image002--C00.tif	437	13128	0	0	0	0	0	0	0	0	0
T0	C21	R1	r1	Image002--C00.tif	438	13131	0	0	0	0	0	0	0	0	0
T0	C21	R1	r1	Image002--C00.tif	439	13107	0	0	0	0	0	0	0	0	0
T0	C21	R1	r1	Image002--C00.tif	440	13080	0	0	0	0	0	0	0	0	0
T0	C21	R1	r1	Image002--C00.tif	441	13069	0	0	0	0	0	0	0	0	0
T0	C21	R1	r1	Image002--C00.tif	442	13055	0.00286791	1	3	0.00454089	1	12	3	1	0.25
T0	C21	R1	r1	Image002--C00.tif	443	12878	0	0	0	0	0	0	0	0	0
T0	C21	R1	r1	Image002--C00.tif	444	11612	0	0	0	0	0	0	0	0	0
T0	C21	R1	r1	Image002--C00.tif	445	9267	0	0	0	0	0	0	0	0	0
T0	C21	R1	r1	Image003--C00.tif	446	14844	0	0	0	0	0	0	0	0	0
T0	C21	R1	r1	Image003--C00.tif	447	14789	0	0	0	0	0	0	0	0	0
T0	C21	R1	r1	Image003--C00.tif	448	14786	0	0	0	0	0	0	0	0	0
T0	C21	R1	r1	Image003--C00.tif	449	14643	0	0	0	0	0	0	0	0	0
T0	C21	R1	r1	Image003--C00.tif	450	14604	0	0	0	0	0	0	0	0	0
T0	C21	R1	r1	Image003--C00.tif	451	14741	0	0	0	0	0	0	0	0	0
T0	C21	R1	r1	Image003--C00.tif	452	14712	0	0	0	0	0	0	0	0	0
T0	C21	R1	r1	Image003--C00.tif	453	14646	0	0	0	0	0	0	0	0	0
T0	C21	R1	r1	Image003--C00.tif	454	14537	0	0	0	0	0	0	0	0	0
T0	C21	R1	r1	Image003--C00.tif	455	14598	0	0	0	0.00270782	1	8	0	0	0
T0	C21	R1	r1	Image003--C00.tif	456	14604	0	0	0	0	0	0	0	0	0
T0	C21	R1	r1	Image003--C00.tif	457	14571	0	0	0	0	0	0	0	0	0
T0	C21	R1	r1	Image003--C00.tif	458	14586	0	0	0	0	0	0	0	0	0
T0	C21	R1	r1	Image003--C00.tif	459	14578	0	0	0	0	0	0	0	0	0
T0	C21	R1	r1	Image003--C00.tif	460	14579	0	0	0	0	0	0	0	0	0
T0	C21	R1	r1	Image003--C00.tif	461	14514	0	0	0	0	0	0	0	0	0
T0	C21	R1	r1	Image003--C00.tif	462	14509	0.00364632	1	4	0.00585783	1	12	4	1	0.333333
T0	C21	R1	r1	Image003--C00.tif	463	14563	0	0	0	0	0	0	0	0	0
T0	C21	R1	r1	Image003--C00.tif	464	14534	0	0	0	0	0	0	0	0	0
T0	C21	R1	r1	Image003--C00.tif	465	14488	0	0	0	0	0	0	0	0	0
T0	C21	R1	r1	Image003--C00.tif	466	14584	0	0	0	0	0	0	0	0	0
T0	C21	R1	r1	Image003--C00.tif	467	14532	0	0	0	0	0	0	0	0	0
T0	C21	R1	r1	Image003--C00.tif	468	14506	0	0	0	0	0	0	0	0	0
T0	C21	R1	r1	Image003--C00.tif	469	14511	0	0	0	0	0	0	0	0	0
T0	C21	R1	r1	Image003--C00.tif	470	14451	0	0	0	0	0	0	0	0	0
T0	C21	R1	r1	Image003--C00.tif	471	14420	0	0	0	0	0	0	0	0	0
T0	C21	R1	r1	Image003--C00.tif	472	14472	0	0	0	0	0	0	0	0	0
T0	C21	R1	r1	Image003--C00.tif	473	14434	0	0	0	0	0	0	0	0	0
T0	C21	R1	r1	Image003--C00.tif	474	14483	0	0	0	0	0	0	0	0	0
T0	C21	R1	r1	Image003--C00.tif	475	14461	0	0	0	0	0	0	0	0	0
T0	C21	R1	r1	Image003--C00.tif	476	14486	0	0	0	0	0	0	0	0	0
T0	C21	R1	r1	Image003--C00.tif	477	14451	0	0	0	0	0	0	0	0	0
T0	C21	R1	r1	Image003--C00.tif	478	14479	0	0	0	0	0	0	0	0	0
T0	C21	R1	r1	Image003--C00.tif	479	14405	0	0	0	0	0	0	0	0	0
T0	C21	R1	r1	Image003--C00.tif	480	14399	0	0	0	0	0	0	0	0	0
T0	C21	R1	r1	Image003--C00.tif	481	14420	0	0	0	0	0	0	0	0	0
T0	C21	R1	r1	Image003--C00.tif	482	14440	0	0	0	0	0	0	0	0	0
T0	C21	R1	r1	Image003--C00.tif	483	14392	0	0	0	0	0	0	0	0	0
T0	C21	R1	r1	Image003--C00.tif	484	14408	0	0	0	0	0	0	0	0	0
T0	C21	R1	r1	Image003--C00.tif	485	14413	0	0	0	0	0	0	0	0	0
T0	C21	R1	r1	Image003--C00.tif	486	14386	0	0	0	0	0	0	0	0	0
T0	C21	R1	r1	Image003--C00.tif	487	14395	0.00266972	1	4	0.00355404	1	10	4	1	0.4
T0	C21	R1	r1	Image003--C00.tif	488	14418	0	0	0	0	0	0	0	0	0
T0	C21	R1	r1	Image003--C00.tif	489	13737	0	0	0	0	0	0	0	0	0
T0	C21	R1	r1	Image003--C00.tif	490	14376	0	0	0	0	0	0	0	0	0
T0	C21	R1	r1	Image003--C00.tif	491	14387	0	0	0	0	0	0	0	0	0
T0	C21	R1	r1	Image003--C00.tif	492	14361	0	0	0	0	0	0	0	0	0
T0	C21	R1	r1	Image003--C00.tif	493	14293	0	0	0	0	0	0	0	0	0
T0	C21	R1	r1	Image003--C00.tif	494	14336	0	0	0	0	0	0	0	0	0
T0	C21	R1	r1	Image003--C00.tif	495	14355	0	0	0	0	0	0	0	0	0
T0	C21	R1	r1	Image003--C00.tif	496	14233	0	0	0	0	0	0	0	0	0
T0	C21	R1	r1	Image003--C00.tif	497	14311	0	0	0	0	0	0	0	0	0
T0	C21	R1	r1	Image003--C00.tif	498	14285	0	0	0	0	0	0	0	0	0
T0	C21	R1	r1	Image003--C00.tif	499	14329	0	0	0	0	0	0	0	0	0
T0	C21	R1	r1	Image003--C00.tif	500	14308	0	0	0	0	0	0	0	0	0
T0	C21	R1	r1	Image003--C00.tif	501	14284	0	0	0	0	0	0	0	0	0
T0	C21	R1	r1	Image003--C00.tif	502	14264	0	0	0	0	0	0	0	0	0
T0	C21	R1	r1	Image003--C00.tif	503	14263	0	0	0	0	0	0	0	0	0
T0	C21	R1	r1	Image003--C00.tif	504	14260	0	0	0	0	0	0	0	0	0
T0	C21	R1	r1	Image003--C00.tif	505	14266	0	0	0	0	0	0	0	0	0
T0	C21	R1	r1	Image003--C00.tif	506	14311	0	0	0	0	0	0	0	0	0
T0	C21	R1	r1	Image003--C00.tif	507	14223	0	0	0	0.00296609	1	5	0	0	0
T0	C21	R1	r1	Image003--C00.tif	508	14280	0	0	0	0	0	0	0	0	0
T0	C21	R1	r1	Image003--C00.tif	509	14262	0	0	0	0	0	0	0	0	0
T0	C21	R1	r1	Image003--C00.tif	510	14367	0	0	0	0	0	0	0	0	0
T0	C21	R1	r1	Image003--C00.tif	511	14240	0	0	0	0	0	0	0	0	0
T0	C21	R1	r1	Image003--C00.tif	512	14265	0	0	0	0	0	0	0	0	0
T0	C21	R1	r1	Image003--C00.tif	513	14171	0	0	0	0	0	0	0	0	0
T0	C21	R1	r1	Image003--C00.tif	514	14187	0	0	0	0	0	0	0	0	0
T0	C21	R1	r1	Image003--C00.tif	515	13715	0	0	0	0	0	0	0	0	0
T0	C21	R1	r1	Image003--C00.tif	516	14141	0	0	0	0	0	0	0	0	0
T0	C21	R1	r1	Image003--C00.tif	517	14130	0	0	0	0	0	0	0	0	0
T0	C21	R1	r1	Image003--C00.tif	518	14198	0	0	0	0	0	0	0	0	0
T0	C21	R1	r1	Image003--C00.tif	519	14112	0	0	0	0	0	0	0	0	0
T0	C21	R1	r1	Image003--C00.tif	520	14100	0	0	0	0	0	0	0	0	0
T0	C21	R1	r1	Image003--C00.tif	521	14154	0	0	0	0	0	0	0	0	0
T0	C21	R1	r1	Image003--C00.tif	522	14071	0	0	0	0.00201555	1	5	0	0	0
T0	C21	R1	r1	Image003--C00.tif	523	14080	0	0	0	0.00445023	1	10	0	0	0
T0	C21	R1	r1	Image003--C00.tif	524	14022	0	0	0	0	0	0	0	0	0
T0	C21	R1	r1	Image003--C00.tif	525	14021	0	0	0	0	0	0	0	0	0
T0	C21	R1	r1	Image003--C00.tif	526	14010	0	0	0	0	0	0	0	0	0
T0	C21	R1	r1	Image003--C00.tif	527	13912	0	0	0	0	0	0	0	0	0
T0	C21	R1	r1	Image003--C00.tif	528	14001	0	0	0	0	0	0	0	0	0
T0	C21	R1	r1	Image003--C00.tif	529	13977	0	0	0	0	0	0	0	0	0
T0	C21	R1	r1	Image003--C00.tif	530	14003	0	0	0	0	0	0	0	0	0
T0	C21	R1	r1	Image003--C00.tif	531	13963	0	0	0	0	0	0	0	0	0
T0	C21	R1	r1	Image003--C00.tif	532	13964	0	0	0	0	0	0	0	0	0
T0	C21	R1	r1	Image003--C00.tif	533	13964	0	0	0	0	0	0	0	0	0
T0	C21	R1	r1	Image003--C00.tif	534	13968	0	0	0	0	0	0	0	0	0
T0	C21	R1	r1	Image003--C00.tif	535	13915	0	0	0	0	0	0	0	0	0
T0	C21	R1	r1	Image003--C00.tif	536	13944	0	0	0	0	0	0	0	0	0
T0	C21	R1	r1	Image003--C00.tif	537	13941	0	0	0	0	0	0	0	0	0
T0	C21	R1	r1	Image003--C00.tif	538	13905	0	0	0	0	0	0	0	0	0
T0	C21	R1	r1	Image003--C00.tif	539	13907	0	0	0	0	0	0	0	0	0
T0	C21	R1	r1	Image003--C00.tif	540	13865	0	0	0	0	0	0	0	0	0
T0	C21	R1	r1	Image003--C00.tif	541	13901	0	0	0	0	0	0	0	0	0
T0	C21	R1	r1	Image003--C00.tif	542	13869	0	0	0	0	0	0	0	0	0
T0	C21	R1	r1	Image003--C00.tif	543	13852	0.00549379	2	8	0.00404856	1	11	4	0.5	0.363636
T0	C21	R1	r1	Image003--C00.tif	544	13872	0	0	0	0	0	0	0	0	0
T0	C21	R1	r1	Image003--C00.tif	545	13849	0	0	0	0	0	0	0	0	0
T0	C21	R1	r1	Image003--C00.tif	546	13852	0	0	0	0	0	0	0	0	0
T0	C21	R1	r1	Image003--C00.tif	547	13866	0	0	0	0	0	0	0	0	0
T0	C21	R1	r1	Image003--C00.tif	548	13849	0	0	0	0	0	0	0	0	0
T0	C21	R1	r1	Image003--C00.tif	549	13849	0	0	0	0	0	0	0	0	0
T0	C21	R1	r1	Image003--C00.tif	550	13674	0	0	0	0	0	0	0	0	0
T0	C21	R1	r1	Image003--C00.tif	551	13826	0	0	0	0	0	0	0	0	0
T0	C21	R1	r1	Image003--C00.tif	552	13807	0	0	0	0	0	0	0	0	0
T0	C21	R1	r1	Image003--C00.tif	553	13799	0	0	0	0	0	0	0	0	0
T0	C21	R1	r1	Image003--C00.tif	554	13818	0	0	0	0	0	0	0	0	0
T0	C21	R1	r1	Image003--C00.tif	555	13782	0	0	0	0	0	0	0	0	0
T0	C21	R1	r1	Image003--C00.tif	556	13832	0	0	0	0	0	0	0	0	0
T0	C21	R1	r1	Image003--C00.tif	557	13806	0	0	0	0	0	0	0	0	0
T0	C21	R1	r1	Image003--C00.tif	558	13736	0	0	0	0	0	0	0	0	0
T0	C21	R1	r1	Image003--C00.tif	559	13760	0	0	0	0	0	0	0	0	0
T0	C21	R1	r1	Image003--C00.tif	560	13748	0	0	0	0	0	0	0	0	0
T0	C21	R1	r1	Image003--C00.tif	561	13765	0	0	0	0	0	0	0	0	0
T0	C21	R1	r1	Image003--C00.tif	562	13771	0	0	0	0	0	0	0	0	0
T0	C21	R1	r1	Image003--C00.tif	563	13756	0	0	0	0	0	0	0	0	0
T0	C21	R1	r1	Image003--C00.tif	564	13758	0	0	0	0	0	0	0	0	0
T0	C21	R1	r1	Image003--C00.tif	565	13753	0	0	0	0	0	0	0	0	0
T0	C21	R1	r1	Image003--C00.tif	566	13757	0.00202738	1	3	0.00370828	1	9	3	1	0.333333
T0	C21	R1	r1	Image003--C00.tif	567	13714	0	0	0	0	0	0	0	0	0
T0	C21	R1	r1	Image003--C00.tif	568	13744	0	0	0	0	0	0	0	0	0
T0	C21	R1	r1	Image003--C00.tif	569	13733	0	0	0	0	0	0	0	0	0
T0	C21	R1	r1	Image003--C00.tif	570	13727	0	0	0	0	0	0	0	0	0
T0	C21	R1	r1	Image003--C00.tif	571	13726	0	0	0	0	0	0	0	0	0
T0	C21	R1	r1	Image003--C00.tif	572	13724	0	0	0	0	0	0	0	0	0
T0	C21	R1	r1	Image003--C00.tif	573	13687	0	0	0	0	0	0	0	0	0
T0	C21	R1	r1	Image003--C00.tif	574	13726	0	0	0	0	0	0	0	0	0
T0	C21	R1	r1	Image003--C00.tif	575	13692	0	0	0	0	0	0	0	0	0
T0	C21	R1	r1	Image003--C00.tif	576	13688	0	0	0	0	0	0	0	0	0
T0	C21	R1	r1	Image003--C00.tif	577	13681	0	0	0	0	0	0	0	0	0
T0	C21	R1	r1	Image003--C00.tif	578	13661	0	0	0	0	0	0	0	0	0
T0	C21	R1	r1	Image003--C00.tif	579	13655	0	0	0	0	0	0	0	0	0
T0	C21	R1	r1	Image003--C00.tif	580	13625	0	0	0	0	0	0	0	0	0
T0	C21	R1	r1	Image003--C00.tif	581	13646	0	0	0	0	0	0	0	0	0
T0	C21	R1	r1	Image003--C00.tif	582	13627	0	0	0	0	0	0	0	0	0
T0	C21	R1	r1	Image003--C00.tif	583	13629	0	0	0	0	0	0	0	0	0
T0	C21	R1	r1	Image003--C00.tif	584	13592	0	0	0	0	0	0	0	0	0
T0	C21	R1	r1	Image003--C00.tif	585	13589	0	0	0	0	0	0	0	0	0
T0	C21	R1	r1	Image003--C00.tif	586	13601	0	0	0	0	0	0	0	0	0
T0	C21	R1	r1	Image003--C00.tif	587	13629	0	0	0	0	0	0	0	0	0
T0	C21	R1	r1	Image003--C00.tif	588	13574	0	0	0	0	0	0	0	0	0
T0	C21	R1	r1	Image003--C00.tif	589	13568	0	0	0	0	0	0	0	0	0
T0	C21	R1	r1	Image003--C00.tif	590	13568	0	0	0	0	0	0	0	0	0
T0	C21	R1	r1	Image003--C00.tif	591	13558	0	0	0	0	0	0	0	0	0
T0	C21	R1	r1	Image003--C00.tif	592	13573	0	0	0	0	0	0	0	0	0
T0	C21	R1	r1	Image003--C00.tif	593	13548	0	0	0	0	0	0	0	0	0
T0	C21	R1	r1	Image003--C00.tif	594	13559	0	0	0	0	0	0	0	0	0
T0	C21	R1	r1	Image003--C00.tif	595	13522	0	0	0	0	0	0	0	0	0
T0	C21	R1	r1	Image003--C00.tif	596	13520	0	0	0	0	0	0	0	0	0
T0	C21	R1	r1	Image003--C00.tif	597	13535	0	0	0	0	0	0	0	0	0
T0	C21	R1	r1	Image003--C00.tif	598	13537	0	0	0	0	0	0	0	0	0
T0	C21	R1	r1	Image003--C00.tif	599	13525	0	0	0	0	0	0	0	0	0
T0	C21	R1	r1	Image003--C00.tif	600	13524	0.00720364	1	11	0.0114978	1	14	11	1	0.785714
T0	C21	R1	r1	Image003--C00.tif	601	13526	0	0	0	0	0	0	0	0	0
T0	C21	R1	r1	Image003--C00.tif	602	13510	0	0	0	0	0	0	0	0	0
T0	C21	R1	r1	Image003--C00.tif	603	13508	0	0	0	0	0	0	0	0	0
T0	C21	R1	r1	Image003--C00.tif	604	13516	0	0	0	0	0	0	0	0	0
T0	C21	R1	r1	Image003--C00.tif	605	13500	0	0	0	0	0	0	0	0	0
T0	C21	R1	r1	Image003--C00.tif	606	13478	0	0	0	0	0	0	0	0	0
T0	C21	R1	r1	Image003--C00.tif	607	13486	0	0	0	0	0	0	0	0	0
T0	C21	R1	r1	Image003--C00.tif	608	13467	0	0	0	0	0	0	0	0	0
T0	C21	R1	r1	Image003--C00.tif	609	13468	0	0	0	0	0	0	0	0	0
T0	C21	R1	r1	Image003--C00.tif	610	13464	0	0	0	0	0	0	0	0	0
T0	C21	R1	r1	Image003--C00.tif	611	13471	0	0	0	0	0	0	0	0	0
T0	C21	R1	r1	Image003--C00.tif	612	13434	0	0	0	0	0	0	0	0	0
T0	C21	R1	r1	Image003--C00.tif	613	13413	0	0	0	0	0	0	0	0	0
T0	C21	R1	r1	Image003--C00.tif	614	13423	0	0	0	0	0	0	0	0	0
T0	C21	R1	r1	Image003--C00.tif	615	13404	0	0	0	0	0	0	0	0	0
T0	C21	R1	r1	Image003--C00.tif	616	13406	0	0	0	0	0	0	0	0	0
T0	C21	R1	r1	Image003--C00.tif	617	13383	0	0	0	0	0	0	0	0	0
T0	C21	R1	r1	Image003--C00.tif	618	13374	0	0	0	0	0	0	0	0	0
T0	C21	R1	r1	Image003--C00.tif	619	13363	0	0	0	0	0	0	0	0	0
T0	C21	R1	r1	Image003--C00.tif	620	13367	0	0	0	0	0	0	0	0	0
T0	C21	R1	r1	Image003--C00.tif	621	13339	0.00500359	2	7	0.00375037	1	10	3	0.428571	0.3
T0	C21	R1	r1	Image003--C00.tif	622	13334	0	0	0	0	0	0	0	0	0
T0	C21	R1	r1	Image003--C00.tif	623	13323	0	0	0	0	0	0	0	0	0
T0	C21	R1	r1	Image003--C00.tif	624	13332	0	0	0	0	0	0	0	0	0
T0	C21	R1	r1	Image003--C00.tif	625	13314	0	0	0	0	0	0	0	0	0
T0	C21	R1	r1	Image003--C00.tif	626	13317	0	0	0	0	0	0	0	0	0
T0	C21	R1	r1	Image003--C00.tif	627	13312	0	0	0	0	0	0	0	0	0
T0	C21	R1	r1	Image003--C00.tif	628	13338	0	0	0	0	0	0	0	0	0
T0	C21	R1	r1	Image003--C00.tif	629	13396	0	0	0	0	0	0	0	0	0
T0	C21	R1	r1	Image003--C00.tif	630	13298	0	0	0	0	0	0	0	0	0
T0	C21	R1	r1	Image003--C00.tif	631	13293	0	0	0	0	0	0	0	0	0
T0	C21	R1	r1	Image003--C00.tif	632	13272	0	0	0	0	0	0	0	0	0
T0	C21	R1	r1	Image003--C00.tif	633	13270	0	0	0	0	0	0	0	0	0
T0	C21	R1	r1	Image003--C00.tif	634	13266	0	0	0	0	0	0	0	0	0
T0	C21	R1	r1	Image003--C00.tif	635	13221	0	0	0	0	0	0	0	0	0
T0	C21	R1	r1	Image003--C00.tif	636	13222	0	0	0	0	0	0	0	0	0
T0	C21	R1	r1	Image003--C00.tif	637	13224	0.00250682	1	4	0	0	0	0	0	0
T0	C21	R1	r1	Image003--C00.tif	638	13205	0	0	0	0	0	0	0	0	0
T0	C21	R1	r1	Image003--C00.tif	639	13221	0	0	0	0	0	0	0	0	0
T0	C21	R1	r1	Image003--C00.tif	640	13201	0	0	0	0	0	0	0	0	0
T0	C21	R1	r1	Image003--C00.tif	641	13186	0	0	0	0	0	0	0	0	0
T0	C21	R1	r1	Image003--C00.tif	642	13195	0	0	0	0	0	0	0	0	0
T0	C21	R1	r1	Image003--C00.tif	643	13188	0	0	0	0	0	0	0	0	0
T0	C21	R1	r1	Image003--C00.tif	644	13142	0	0	0	0	0	0	0	0	0
T0	C21	R1	r1	Image003--C00.tif	645	13124	0	0	0	0	0	0	0	0	0
T0	C21	R1	r1	Image003--C00.tif	646	13124	0	0	0	0	0	0	0	0	0
T0	C21	R1	r1	Image003--C00.tif	647	13125	0	0	0	0	0	0	0	0	0
T0	C21	R1	r1	Image003--C00.tif	648	13086	0	0	0	0	0	0	0	0	0
T0	C21	R1	r1	Image003--C00.tif	649	13056	0	0	0	0	0	0	0	0	0
T0	C21	R1	r1	Image003--C00.tif	650	13040	0	0	0	0	0	0	0	0	0
T0	C21	R1	r1	Image003--C00.tif	651	13018	0	0	0	0	0	0	0	0	0
T0	C21	R1	r1	Image003--C00.tif	652	12964	0	0	0	0	0	0	0	0	0
T0	C21	R1	r1	Image003--C00.tif	653	12973	0	0	0	0	0	0	0	0	0
T0	C21	R1	r1	Image003--C00.tif	654	12823	0	0	0	0	0	0	0	0	0
T0	C21	R1	r1	Image003--C00.tif	655	12655	0.00301732	1	4	0.00408365	1	9	4	1	0.444444
T0	C21	R1	r1	Image003--C00.tif	656	12076	0	0	0	0	0	0	0	0	0
T0	C21	R1	r1	Image003--C00.tif	657	11751	0	0	0	0	0	0	0	0	0
T0	C21	R1	r1	Image003--C00.tif	658	10196	0	0	0	0.00345675	1	7	0	0	0
T0	C21	R2	r1	Image001--C00.tif	659	15268	0	0	0	0.00321367	1	6	0	0	0
T0	C21	R2	r1	Image001--C00.tif	660	15052	0	0	0	0	0	0	0	0	0
T0	C21	R2	r1	Image001--C00.tif	661	15043	0	0	0	0	0	0	0	0	0
T0	C21	R2	r1	Image001--C00.tif	662	15023	0	0	0	0	0	0	0	0	0
T0	C21	R2	r1	Image001--C00.tif	663	14974	0	0	0	0	0	0	0	0	0
T0	C21	R2	r1	Image001--C00.tif	664	14961	0	0	0	0	0	0	0	0	0
T0	C21	R2	r1	Image001--C00.tif	665	15008	0	0	0	0	0	0	0	0	0
T0	C21	R2	r1	Image001--C00.tif	666	14951	0	0	0	0	0	0	0	0	0
T0	C21	R2	r1	Image001--C00.tif	667	14967	0	0	0	0	0	0	0	0	0
T0	C21	R2	r1	Image001--C00.tif	668	14879	0	0	0	0	0	0	0	0	0
T0	C21	R2	r1	Image001--C00.tif	669	14837	0	0	0	0	0	0	0	0	0
T0	C21	R2	r1	Image001--C00.tif	670	14803	0	0	0	0	0	0	0	0	0
T0	C21	R2	r1	Image001--C00.tif	671	14761	0	0	0	0	0	0	0	0	0
T0	C21	R2	r1	Image001--C00.tif	672	14743	0	0	0	0	0	0	0	0	0
T0	C21	R2	r1	Image001--C00.tif	673	14692	0	0	0	0	0	0	0	0	0
T0	C21	R2	r1	Image001--C00.tif	674	14663	0	0	0	0	0	0	0	0	0
T0	C21	R2	r1	Image001--C00.tif	675	14686	0	0	0	0	0	0	0	0	0
T0	C21	R2	r1	Image001--C00.tif	676	14704	0	0	0	0	0	0	0	0	0
T0	C21	R2	r1	Image001--C00.tif	677	14634	0	0	0	0	0	0	0	0	0
T0	C21	R2	r1	Image001--C00.tif	678	14641	0	0	0	0	0	0	0	0	0
T0	C21	R2	r1	Image001--C00.tif	679	14636	0	0	0	0	0	0	0	0	0
T0	C21	R2	r1	Image001--C00.tif	680	14640	0	0	0	0	0	0	0	0	0
T0	C21	R2	r1	Image001--C00.tif	681	14614	0	0	0	0	0	0	0	0	0
T0	C21	R2	r1	Image001--C00.tif	682	14577	0	0	0	0	0	0	0	0	0
T0	C21	R2	r1	Image001--C00.tif	683	14595	0	0	0	0	0	0	0	0	0
T0	C21	R2	r1	Image001--C00.tif	684	14608	0	0	0	0	0	0	0	0	0
T0	C21	R2	r1	Image001--C00.tif	685	14690	0	0	0	0	0	0	0	0	0
T0	C21	R2	r1	Image001--C00.tif	686	14511	0	0	0	0	0	0	0	0	0
T0	C21	R2	r1	Image001--C00.tif	687	14537	0	0	0	0	0	0	0	0	0
T0	C21	R2	r1	Image001--C00.tif	688	14539	0	0	0	0	0	0	0	0	0
T0	C21	R2	r1	Image001--C00.tif	689	14539	0	0	0	0	0	0	0	0	0
T0	C21	R2	r1	Image001--C00.tif	690	14488	0	0	0	0	0	0	0	0	0
T0	C21	R2	r1	Image001--C00.tif	691	14466	0	0	0	0	0	0	0	0	0
T0	C21	R2	r1	Image001--C00.tif	692	14495	0	0	0	0	0	0	0	0	0
T0	C21	R2	r1	Image001--C00.tif	693	14494	0	0	0	0	0	0	0	0	0
T0	C21	R2	r1	Image001--C00.tif	694	14461	0.0028429	1	4	0.00525344	1	12	4	1	0.333333
T0	C21	R2	r1	Image001--C00.tif	695	14469	0	0	0	0	0	0	0	0	0
T0	C21	R2	r1	Image001--C00.tif	696	14485	0	0	0	0	0	0	0	0	0
T0	C21	R2	r1	Image001--C00.tif	697	14438	0	0	0	0	0	0	0	0	0
T0	C21	R2	r1	Image001--C00.tif	698	14458	0	0	0	0	0	0	0	0	0
T0	C21	R2	r1	Image001--C00.tif	699	14493	0	0	0	0	0	0	0	0	0
T0	C21	R2	r1	Image001--C00.tif	700	14461	0	0	0	0	0	0	0	0	0
T0	C21	R2	r1	Image001--C00.tif	701	14467	0	0	0	0	0	0	0	0	0
T0	C21	R2	r1	Image001--C00.tif	702	14428	0	0	0	0	0	0	0	0	0
T0	C21	R2	r1	Image001--C00.tif	703	14474	0	0	0	0	0	0	0	0	0
T0	C21	R2	r1	Image001--C00.tif	704	14428	0	0	0	0	0	0	0	0	0
T0	C21	R2	r1	Image001--C00.tif	705	14441	0	0	0	0	0	0	0	0	0
T0	C21	R2	r1	Image001--C00.tif	706	14443	0	0	0	0	0	0	0	0	0
T0	C21	R2	r1	Image001--C00.tif	707	14443	0	0	0	0	0	0	0	0	0
T0	C21	R2	r1	Image001--C00.tif	708	14459	0	0	0	0	0	0	0	0	0
T0	C21	R2	r1	Image001--C00.tif	709	14436	0	0	0	0	0	0	0	0	0
T0	C21	R2	r1	Image001--C00.tif	710	14409	0	0	0	0	0	0	0	0	0
T0	C21	R2	r1	Image001--C00.tif	711	14428	0	0	0	0	0	0	0	0	0
T0	C21	R2	r1	Image001--C00.tif	712	14397	0	0	0	0	0	0	0	0	0
T0	C21	R2	r1	Image001--C00.tif	713	14423	0	0	0	0	0	0	0	0	0
T0	C21	R2	r1	Image001--C00.tif	714	14419	0	0	0	0	0	0	0	0	0
T0	C21	R2	r1	Image001--C00.tif	715	14401	0	0	0	0	0	0	0	0	0
T0	C21	R2	r1	Image001--C00.tif	716	14354	0	0	0	0	0	0	0	0	0
T0	C21	R2	r1	Image001--C00.tif	717	14395	0	0	0	0	0	0	0	0	0
T0	C21	R2	r1	Image001--C00.tif	718	14394	0	0	0	0	0	0	0	0	0
T0	C21	R2	r1	Image001--C00.tif	719	14393	0	0	0	0	0	0	0	0	0
T0	C21	R2	r1	Image001--C00.tif	720	14368	0	0	0	0	0	0	0	0	0
T0	C21	R2	r1	Image001--C00.tif	721	14372	0	0	0	0	0	0	0	0	0
T0	C21	R2	r1	Image001--C00.tif	722	14354	0	0	0	0	0	0	0	0	0
T0	C21	R2	r1	Image001--C00.tif	723	14355	0	0	0	0	0	0	0	0	0
T0	C21	R2	r1	Image001--C00.tif	724	14347	0	0	0	0	0	0	0	0	0
T0	C21	R2	r1	Image001--C00.tif	725	14288	0	0	0	0	0	0	0	0	0
T0	C21	R2	r1	Image001--C00.tif	726	14312	0	0	0	0	0	0	0	0	0
T0	C21	R2	r1	Image001--C00.tif	727	14326	0	0	0	0	0	0	0	0	0
T0	C21	R2	r1	Image001--C00.tif	728	14301	0	0	0	0	0	0	0	0	0
T0	C21	R2	r1	Image001--C00.tif	729	14300	0	0	0	0	0	0	0	0	0
T0	C21	R2	r1	Image001--C00.tif	730	14307	0	0	0	0	0	0	0	0	0
T0	C21	R2	r1	Image001--C00.tif	731	14301	0	0	0	0	0	0	0	0	0
T0	C21	R2	r1	Image001--C00.tif	732	14287	0	0	0	0	0	0	0	0	0
T0	C21	R2	r1	Image001--C00.tif	733	14280	0	0	0	0	0	0	0	0	0
T0	C21	R2	r1	Image001--C00.tif	734	14265	0.0042292	1	4	0.00730158	1	12	4	1	0.333333
T0	C21	R2	r1	Image001--C00.tif	735	14271	0	0	0	0	0	0	0	0	0
T0	C21	R2	r1	Image001--C00.tif	736	14258	0	0	0	0	0	0	0	0	0
T0	C21	R2	r1	Image001--C00.tif	737	14234	0	0	0	0	0	0	0	0	0
T0	C21	R2	r1	Image001--C00.tif	738	14211	0	0	0	0	0	0	0	0	0
T0	C21	R2	r1	Image001--C00.tif	739	14241	0	0	0	0	0	0	0	0	0
T0	C21	R2	r1	Image001--C00.tif	740	14240	0	0	0	0	0	0	0	0	0
T0	C21	R2	r1	Image001--C00.tif	741	14232	0	0	0	0	0	0	0	0	0
T0	C21	R2	r1	Image001--C00.tif	742	14223	0	0	0	0	0	0	0	0	0
T0	C21	R2	r1	Image001--C00.tif	743	14222	0	0	0	0	0	0	0	0	0
T0	C21	R2	r1	Image001--C00.tif	744	14242	0	0	0	0	0	0	0	0	0
T0	C21	R2	r1	Image001--C00.tif	745	14273	0	0	0	0	0	0	0	0	0
T0	C21	R2	r1	Image001--C00.tif	746	14220	0	0	0	0	0	0	0	0	0
T0	C21	R2	r1	Image001--C00.tif	747	14214	0	0	0	0	0	0	0	0	0
T0	C21	R2	r1	Image001--C00.tif	748	14169	0	0	0	0	0	0	0	0	0
T0	C21	R2	r1	Image001--C00.tif	749	14214	0	0	0	0	0	0	0	0	0
T0	C21	R2	r1	Image001--C00.tif	750	14189	0	0	0	0	0	0	0	0	0
T0	C21	R2	r1	Image001--C00.tif	751	14239	0	0	0	0	0	0	0	0	0
T0	C21	R2	r1	Image001--C00.tif	752	14130	0	0	0	0	0	0	0	0	0
T0	C21	R2	r1	Image001--C00.tif	753	14188	0.00275337	1	4	0.00404262	1	9	4	1	0.444444
T0	C21	R2	r1	Image001--C00.tif	754	14177	0	0	0	0	0	0	0	0	0
T0	C21	R2	r1	Image001--C00.tif	755	14216	0.00656392	1	9	0.0107196	1	13	9	1	0.692308
T0	C21	R2	r1	Image001--C00.tif	756	14177	0	0	0	0	0	0	0	0	0
T0	C21	R2	r1	Image001--C00.tif	757	14152	0	0	0	0	0	0	0	0	0
T0	C21	R2	r1	Image001--C00.tif	758	14148	0	0	0	0	0	0	0	0	0
T0	C21	R2	r1	Image001--C00.tif	759	14122	0	0	0	0	0	0	0	0	0
T0	C21	R2	r1	Image001--C00.tif	760	14135	0.00263816	1	4	0	0	0	0	0	0
T0	C21	R2	r1	Image001--C00.tif	761	14130	0	0	0	0	0	0	0	0	0
T0	C21	R2	r1	Image001--C00.tif	762	14191	0	0	0	0	0	0	0	0	0
T0	C21	R2	r1	Image001--C00.tif	763	14113	0	0	0	0	0	0	0	0	0
T0	C21	R2	r1	Image001--C00.tif	764	14099	0	0	0	0	0	0	0	0	0
T0	C21	R2	r1	Image001--C00.tif	765	14103	0	0	0	0	0	0	0	0	0
T0	C21	R2	r1	Image001--C00.tif	766	14066	0	0	0	0	0	0	0	0	0
T0	C21	R2	r1	Image001--C00.tif	767	14070	0	0	0	0	0	0	0	0	0
T0	C21	R2	r1	Image001--C00.tif	768	14037	0	0	0	0	0	0	0	0	0
T0	C21	R2	r1	Image001--C00.tif	769	14060	0	0	0	0	0	0	0	0	0
T0	C21	R2	r1	Image001--C00.tif	770	13629	0	0	0	0	0	0	0	0	0
T0	C21	R2	r1	Image001--C00.tif	771	14036	0	0	0	0	0	0	0	0	0
T0	C21	R2	r1	Image001--C00.tif	772	14011	0	0	0	0	0	0	0	0	0
T0	C21	R2	r1	Image001--C00.tif	773	14023	0	0	0	0	0	0	0	0	0
T0	C21	R2	r1	Image001--C00.tif	774	14009	0	0	0	0	0	0	0	0	0
T0	C21	R2	r1	Image001--C00.tif	775	14007	0	0	0	0	0	0	0	0	0
T0	C21	R2	r1	Image001--C00.tif	776	13993	0	0	0	0	0	0	0	0	0
T0	C21	R2	r1	Image001--C00.tif	777	14003	0	0	0	0	0	0	0	0	0
T0	C21	R2	r1	Image001--C00.tif	778	14017	0	0	0	0	0	0	0	0	0
T0	C21	R2	r1	Image001--C00.tif	779	14002	0	0	0	0	0	0	0	0	0
T0	C21	R2	r1	Image001--C00.tif	780	14015	0	0	0	0	0	0	0	0	0
T0	C21	R2	r1	Image001--C00.tif	781	13983	0	0	0	0	0	0	0	0	0
T0	C21	R2	r1	Image001--C00.tif	782	13983	0	0	0	0	0	0	0	0	0
T0	C21	R2	r1	Image001--C00.tif	783	13994	0	0	0	0	0	0	0	0	0
T0	C21	R2	r1	Image001--C00.tif	784	13976	0	0	0	0	0	0	0	0	0
T0	C21	R2	r1	Image001--C00.tif	785	13795	0	0	0	0	0	0	0	0	0
T0	C21	R2	r1	Image001--C00.tif	786	13970	0	0	0	0	0	0	0	0	0
T0	C21	R2	r1	Image001--C00.tif	787	13933	0	0	0	0	0	0	0	0	0
T0	C21	R2	r1	Image001--C00.tif	788	13961	0	0	0	0	0	0	0	0	0
T0	C21	R2	r1	Image001--C00.tif	789	13960	0.00215977	1	3	0	0	0	0	0	0
T0	C21	R2	r1	Image001--C00.tif	790	13935	0	0	0	0	0	0	0	0	0
T0	C21	R2	r1	Image001--C00.tif	791	13935	0	0	0	0	0	0	0	0	0
T0	C21	R2	r1	Image001--C00.tif	792	13961	0	0	0	0	0	0	0	0	0
T0	C21	R2	r1	Image001--C00.tif	793	13764	0	0	0	0	0	0	0	0	0
T0	C21	R2	r1	Image001--C00.tif	794	13926	0	0	0	0	0	0	0	0	0
T0	C21	R2	r1	Image001--C00.tif	795	13904	0	0	0	0	0	0	0	0	0
T0	C21	R2	r1	Image001--C00.tif	796	13904	0	0	0	0	0	0	0	0	0
T0	C21	R2	r1	Image001--C00.tif	797	13875	0	0	0	0	0	0	0	0	0
T0	C21	R2	r1	Image001--C00.tif	798	13863	0	0	0	0	0	0	0	0	0
T0	C21	R2	r1	Image001--C00.tif	799	13870	0	0	0	0	0	0	0	0	0
T0	C21	R2	r1	Image001--C00.tif	800	13865	0	0	0	0	0	0	0	0	0
T0	C21	R2	r1	Image001--C00.tif	801	13846	0	0	0	0	0	0	0	0	0
T0	C21	R2	r1	Image001--C00.tif	802	13829	0	0	0	0	0	0	0	0	0
T0	C21	R2	r1	Image001--C00.tif	803	13793	0	0	0	0	0	0	0	0	0
T0	C21	R2	r1	Image001--C00.tif	804	13814	0.00287388	1	4	0.00488535	1	11	4	1	0.363636
T0	C21	R2	r1	Image001--C00.tif	805	13790	0	0	0	0	0	0	0	0	0
T0	C21	R2	r1	Image001--C00.tif	806	13746	0	0	0	0	0	0	0	0	0
T0	C21	R2	r1	Image001--C00.tif	807	13749	0	0	0	0	0	0	0	0	0
T0	C21	R2	r1	Image001--C00.tif	808	13742	0	0	0	0	0	0	0	0	0
T0	C21	R2	r1	Image001--C00.tif	809	13738	0	0	0	0	0	0	0	0	0
T0	C21	R2	r1	Image001--C00.tif	810	13723	0	0	0	0	0	0	0	0	0
T0	C21	R2	r1	Image001--C00.tif	811	13697	0	0	0	0	0	0	0	0	0
T0	C21	R2	r1	Image001--C00.tif	812	13690	0	0	0	0	0	0	0	0	0
T0	C21	R2	r1	Image001--C00.tif	813	13674	0	0	0	0	0	0	0	0	0
T0	C21	R2	r1	Image001--C00.tif	814	13697	0	0	0	0	0	0	0	0	0
T0	C21	R2	r1	Image001--C00.tif	815	13656	0	0	0	0	0	0	0	0	0
T0	C21	R2	r1	Image001--C00.tif	816	13659	0	0	0	0	0	0	0	0	0
T0	C21	R2	r1	Image001--C00.tif	817	13659	0	0	0	0	0	0	0	0	0
T0	C21	R2	r1	Image001--C00.tif	818	13629	0	0	0	0	0	0	0	0	0
T0	C21	R2	r1	Image001--C00.tif	819	13612	0	0	0	0	0	0	0	0	0
T0	C21	R2	r1	Image001--C00.tif	820	13577	0	0	0	0	0	0	0	0	0
T0	C21	R2	r1	Image001--C00.tif	821	13533	0	0	0	0	0	0	0	0	0
T0	C21	R2	r1	Image001--C00.tif	822	13509	0	0	0	0	0	0	0	0	0
T0	C21	R2	r1	Image001--C00.tif	823	13473	0	0	0	0	0	0	0	0	0
T0	C21	R2	r1	Image001--C00.tif	824	13417	0	0	0	0	0	0	0	0	0
T0	C21	R2	r1	Image001--C00.tif	825	13421	0	0	0	0	0	0	0	0	0
T0	C21	R2	r1	Image001--C00.tif	826	13373	0	0	0	0	0	0	0	0	0
T0	C21	R2	r1	Image001--C00.tif	827	13372	0	0	0	0	0	0	0	0	0
T0	C21	R2	r1	Image001--C00.tif	828	13198	0	0	0	0	0	0	0	0	0
T0	C21	R2	r1	Image001--C00.tif	829	13114	0	0	0	0	0	0	0	0	0
T0	C21	R2	r1	Image001--C00.tif	830	12269	0	0	0	0	0	0	0	0	0
T0	C21	R2	r1	Image001--C00.tif	831	11515	0	0	0	0.00329804	1	5	0	0	0
T0	C21	R2	r1	Image001--C00.tif	832	9971	0	0	0	0	0	0	0	0	0
T0	C21	R2	r1	Image001--C00.tif	833	9882	0	0	0	0	0	0	0	0	0
T0	C21	R2	r1	Image001--C00.tif	834	9848	0	0	0	0	0	0	0	0	0
T0	C21	R2	r1	Image001--C00.tif	835	9818	0	0	0	0	0	0	0	0	0
T0	C21	R2	r1	Image002--C00.tif	836	15418	0	0	0	0	0	0	0	0	0
T0	C21	R2	r1	Image002--C00.tif	837	15148	0	0	0	0	0	0	0	0	0
T0	C21	R2	r1	Image002--C00.tif	838	15034	0	0	0	0.00346522	1	8	0	0	0
T0	C21	R2	r1	Image002--C00.tif	839	14937	0	0	0	0	0	0	0	0	0
T0	C21	R2	r1	Image002--C00.tif	840	14938	0	0	0	0	0	0	0	0	0
T0	C21	R2	r1	Image002--C00.tif	841	14951	0	0	0	0	0	0	0	0	0
T0	C21	R2	r1	Image002--C00.tif	842	14947	0	0	0	0	0	0	0	0	0
T0	C21	R2	r1	Image002--C00.tif	843	14882	0	0	0	0	0	0	0	0	0
T0	C21	R2	r1	Image002--C00.tif	844	14890	0	0	0	0.00365366	1	9	0	0	0
T0	C21	R2	r1	Image002--C00.tif	845	14832	0	0	0	0	0	0	0	0	0
T0	C21	R2	r1	Image002--C00.tif	846	14844	0	0	0	0	0	0	0	0	0
T0	C21	R2	r1	Image002--C00.tif	847	14842	0	0	0	0	0	0	0	0	0
T0	C21	R2	r1	Image002--C00.tif	848	14868	0	0	0	0	0	0	0	0	0
T0	C21	R2	r1	Image002--C00.tif	849	14811	0	0	0	0	0	0	0	0	0
T0	C21	R2	r1	Image002--C00.tif	850	14747	0	0	0	0	0	0	0	0	0
T0	C21	R2	r1	Image002--C00.tif	851	14750	0	0	0	0	0	0	0	0	0
T0	C21	R2	r1	Image002--C00.tif	852	14717	0	0	0	0	0	0	0	0	0
T0	C21	R2	r1	Image002--C00.tif	853	14694	0	0	0	0	0	0	0	0	0
T0	C21	R2	r1	Image002--C00.tif	854	14712	0	0	0	0	0	0	0	0	0
T0	C21	R2	r1	Image002--C00.tif	855	14684	0	0	0	0	0	0	0	0	0
T0	C21	R2	r1	Image002--C00.tif	856	14735	0	0	0	0	0	0	0	0	0
T0	C21	R2	r1	Image002--C00.tif	857	14684	0	0	0	0	0	0	0	0	0
T0	C21	R2	r1	Image002--C00.tif	858	14594	0	0	0	0	0	0	0	0	0
T0	C21	R2	r1	Image002--C00.tif	859	14650	0	0	0	0	0	0	0	0	0
T0	C21	R2	r1	Image002--C00.tif	860	14685	0	0	0	0	0	0	0	0	0
T0	C21	R2	r1	Image002--C00.tif	861	14607	0	0	0	0	0	0	0	0	0
T0	C21	R2	r1	Image002--C00.tif	862	14665	0	0	0	0	0	0	0	0	0
T0	C21	R2	r1	Image002--C00.tif	863	14647	0	0	0	0	0	0	0	0	0
T0	C21	R2	r1	Image002--C00.tif	864	14648	0	0	0	0	0	0	0	0	0
T0	C21	R2	r1	Image002--C00.tif	865	14641	0	0	0	0	0	0	0	0	0
T0	C21	R2	r1	Image002--C00.tif	866	14623	0	0	0	0	0	0	0	0	0
T0	C21	R2	r1	Image002--C00.tif	867	14513	0	0	0	0	0	0	0	0	0
T0	C21	R2	r1	Image002--C00.tif	868	14537	0	0	0	0	0	0	0	0	0
T0	C21	R2	r1	Image002--C00.tif	869	14645	0	0	0	0	0	0	0	0	0
T0	C21	R2	r1	Image002--C00.tif	870	14536	0	0	0	0	0	0	0	0	0
T0	C21	R2	r1	Image002--C00.tif	871	14519	0.00348715	1	4	0.00666741	1	12	4	1	0.333333
T0	C21	R2	r1	Image002--C00.tif	872	14522	0	0	0	0	0	0	0	0	0
T0	C21	R2	r1	Image002--C00.tif	873	14525	0	0	0	0	0	0	0	0	0
T0	C21	R2	r1	Image002--C00.tif	874	14479	0	0	0	0	0	0	0	0	0
T0	C21	R2	r1	Image002--C00.tif	875	14521	0	0	0	0	0	0	0	0	0
T0	C21	R2	r1	Image002--C00.tif	876	14523	0	0	0	0	0	0	0	0	0
T0	C21	R2	r1	Image002--C00.tif	877	14510	0	0	0	0	0	0	0	0	0
T0	C21	R2	r1	Image002--C00.tif	878	14505	0	0	0	0	0	0	0	0	0
T0	C21	R2	r1	Image002--C00.tif	879	14513	0	0	0	0	0	0	0	0	0
T0	C21	R2	r1	Image002--C00.tif	880	14505	0	0	0	0	0	0	0	0	0
T0	C21	R2	r1	Image002--C00.tif	881	14490	0	0	0	0.00251212	1	5	0	0	0
T0	C21	R2	r1	Image002--C00.tif	882	14474	0.00215498	1	3	0.00310242	1	5	3	1	0.6
T0	C21	R2	r1	Image002--C00.tif	883	14494	0	0	0	0	0	0	0	0	0
T0	C21	R2	r1	Image002--C00.tif	884	14411	0	0	0	0	0	0	0	0	0
T0	C21	R2	r1	Image002--C00.tif	885	14484	0.0032298	1	4	0.0059142	1	12	4	1	0.333333
T0	C21	R2	r1	Image002--C00.tif	886	14472	0	0	0	0	0	0	0	0	0
T0	C21	R2	r1	Image002--C00.tif	887	14421	0	0	0	0	0	0	0	0	0
T0	C21	R2	r1	Image002--C00.tif	888	14453	0	0	0	0	0	0	0	0	0
T0	C21	R2	r1	Image002--C00.tif	889	14503	0	0	0	0	0	0	0	0	0
T0	C21	R2	r1	Image002--C00.tif	890	14443	0	0	0	0	0	0	0	0	0
T0	C21	R2	r1	Image002--C00.tif	891	14395	0	0	0	0	0	0	0	0	0
T0	C21	R2	r1	Image002--C00.tif	892	14405	0.00295764	1	4	0.00473352	1	12	4	1	0.333333
T0	C21	R2	r1	Image002--C00.tif	893	14393	0	0	0	0	0	0	0	0	0
T0	C21	R2	r1	Image002--C00.tif	894	14395	0	0	0	0	0	0	0	0	0
T0	C21	R2	r1	Image002--C00.tif	895	14396	0	0	0	0	0	0	0	0	0
T0	C21	R2	r1	Image002--C00.tif	896	14388	0	0	0	0	0	0	0	0	0
T0	C21	R2	r1	Image002--C00.tif	897	14324	0	0	0	0	0	0	0	0	0
T0	C21	R2	r1	Image002--C00.tif	898	14333	0	0	0	0	0	0	0	0	0
T0	C21	R2	r1	Image002--C00.tif	899	14318	0	0	0	0	0	0	0	0	0
T0	C21	R2	r1	Image002--C00.tif	900	14364	0	0	0	0.00185743	1	5	0	0	0
T0	C21	R2	r1	Image002--C00.tif	901	14384	0	0	0	0	0	0	0	0	0
T0	C21	R2	r1	Image002--C00.tif	902	14359	0	0	0	0	0	0	0	0	0
T0	C21	R2	r1	Image002--C00.tif	903	14356	0	0	0	0	0	0	0	0	0
T0	C21	R2	r1	Image002--C00.tif	904	14363	0	0	0	0	0	0	0	0	0
T0	C21	R2	r1	Image002--C00.tif	905	14360	0	0	0	0	0	0	0	0	0
T0	C21	R2	r1	Image002--C00.tif	906	14335	0	0	0	0	0	0	0	0	0
T0	C21	R2	r1	Image002--C00.tif	907	14353	0	0	0	0	0	0	0	0	0
T0	C21	R2	r1	Image002--C00.tif	908	14351	0	0	0	0	0	0	0	0	0
T0	C21	R2	r1	Image002--C00.tif	909	14310	0	0	0	0	0	0	0	0	0
T0	C21	R2	r1	Image002--C00.tif	910	14308	0	0	0	0	0	0	0	0	0
T0	C21	R2	r1	Image002--C00.tif	911	14347	0	0	0	0	0	0	0	0	0
T0	C21	R2	r1	Image002--C00.tif	912	14339	0	0	0	0	0	0	0	0	0
T0	C21	R2	r1	Image002--C00.tif	913	14336	0	0	0	0	0	0	0	0	0
T0	C21	R2	r1	Image002--C00.tif	914	14329	0	0	0	0	0	0	0	0	0
T0	C21	R2	r1	Image002--C00.tif	915	14321	0	0	0	0	0	0	0	0	0
T0	C21	R2	r1	Image002--C00.tif	916	14305	0	0	0	0	0	0	0	0	0
T0	C21	R2	r1	Image002--C00.tif	917	14314	0	0	0	0	0	0	0	0	0
T0	C21	R2	r1	Image002--C00.tif	918	14292	0	0	0	0	0	0	0	0	0
T0	C21	R2	r1	Image002--C00.tif	919	14280	0	0	0	0	0	0	0	0	0
T0	C21	R2	r1	Image002--C00.tif	920	14301	0	0	0	0	0	0	0	0	0
T0	C21	R2	r1	Image002--C00.tif	921	14262	0	0	0	0	0	0	0	0	0
T0	C21	R2	r1	Image002--C00.tif	922	14270	0	0	0	0	0	0	0	0	0
T0	C21	R2	r1	Image002--C00.tif	923	14112	0	0	0	0	0	0	0	0	0
T0	C21	R2	r1	Image002--C00.tif	924	14286	0	0	0	0	0	0	0	0	0
T0	C21	R2	r1	Image002--C00.tif	925	14256	0	0	0	0	0	0	0	0	0
T0	C21	R2	r1	Image002--C00.tif	926	14262	0	0	0	0	0	0	0	0	0
T0	C21	R2	r1	Image002--C00.tif	927	14239	0	0	0	0	0	0	0	0	0
T0	C21	R2	r1	Image002--C00.tif	928	14261	0	0	0	0.00309634	1	8	0	0	0
T0	C21	R2	r1	Image002--C00.tif	929	14271	0	0	0	0	0	0	0	0	0
T0	C21	R2	r1	Image002--C00.tif	930	14261	0	0	0	0	0	0	0	0	0
T0	C21	R2	r1	Image002--C00.tif	931	14248	0	0	0	0	0	0	0	0	0
T0	C21	R2	r1	Image002--C00.tif	932	14233	0	0	0	0.00432718	1	12	0	0	0
T0	C21	R2	r1	Image002--C00.tif	933	14249	0	0	0	0	0	0	0	0	0
T0	C21	R2	r1	Image002--C00.tif	934	14224	0	0	0	0	0	0	0	0	0
T0	C21	R2	r1	Image002--C00.tif	935	14183	0	0	0	0	0	0	0	0	0
T0	C21	R2	r1	Image002--C00.tif	936	14197	0	0	0	0	0	0	0	0	0
T0	C21	R2	r1	Image002--C00.tif	937	14193	0	0	0	0	0	0	0	0	0
T0	C21	R2	r1	Image002--C00.tif	938	14204	0	0	0	0	0	0	0	0	0
T0	C21	R2	r1	Image002--C00.tif	939	14184	0	0	0	0	0	0	0	0	0
T0	C21	R2	r1	Image002--C00.tif	940	14199	0	0	0	0	0	0	0	0	0
T0	C21	R2	r1	Image002--C00.tif	941	14164	0	0	0	0	0	0	0	0	0
T0	C21	R2	r1	Image002--C00.tif	942	14158	0	0	0	0	0	0	0	0	0
T0	C21	R2	r1	Image002--C00.tif	943	14128	0	0	0	0	0	0	0	0	0
T0	C21	R2	r1	Image002--C00.tif	944	14158	0	0	0	0.00244221	1	5	0	0	0
T0	C21	R2	r1	Image002--C00.tif	945	14196	0	0	0	0	0	0	0	0	0
T0	C21	R2	r1	Image002--C00.tif	946	14140	0	0	0	0	0	0	0	0	0
T0	C21	R2	r1	Image002--C00.tif	947	14146	0	0	0	0	0	0	0	0	0
T0	C21	R2	r1	Image002--C00.tif	948	14071	0	0	0	0	0	0	0	0	0
T0	C21	R2	r1	Image002--C00.tif	949	14136	0	0	0	0	0	0	0	0	0
T0	C21	R2	r1	Image002--C00.tif	950	14106	0	0	0	0	0	0	0	0	0
T0	C21	R2	r1	Image002--C00.tif	951	14091	0	0	0	0.00351724	1	6	0	0	0
T0	C21	R2	r1	Image002--C00.tif	952	14092	0	0	0	0	0	0	0	0	0
T0	C21	R2	r1	Image002--C00.tif	953	14095	0	0	0	0	0	0	0	0	0
T0	C21	R2	r1	Image002--C00.tif	954	14056	0	0	0	0	0	0	0	0	0
T0	C21	R2	r1	Image002--C00.tif	955	14066	0	0	0	0	0	0	0	0	0
T0	C21	R2	r1	Image002--C00.tif	956	14055	0	0	0	0	0	0	0	0	0
T0	C21	R2	r1	Image002--C00.tif	957	14055	0	0	0	0.00302659	1	8	0	0	0
T0	C21	R2	r1	Image002--C00.tif	958	14048	0	0	0	0	0	0	0	0	0
T0	C21	R2	r1	Image002--C00.tif	959	14058	0	0	0	0	0	0	0	0	0
T0	C21	R2	r1	Image002--C00.tif	960	14059	0	0	0	0	0	0	0	0	0
T0	C21	R2	r1	Image002--C00.tif	961	14040	0	0	0	0	0	0	0	0	0
T0	C21	R2	r1	Image002--C00.tif	962	14026	0	0	0	0	0	0	0	0	0
T0	C21	R2	r1	Image002--C00.tif	963	14021	0	0	0	0	0	0	0	0	0
T0	C21	R2	r1	Image002--C00.tif	964	14054	0	0	0	0.00242644	1	5	0	0	0
T0	C21	R2	r1	Image002--C00.tif	965	14009	0	0	0	0	0	0	0	0	0
T0	C21	R2	r1	Image002--C00.tif	966	14005	0	0	0	0	0	0	0	0	0
T0	C21	R2	r1	Image002--C00.tif	967	14016	0	0	0	0.00217944	1	5	0	0	0
T0	C21	R2	r1	Image002--C00.tif	968	14054	0	0	0	0	0	0	0	0	0
T0	C21	R2	r1	Image002--C00.tif	969	14005	0	0	0	0	0	0	0	0	0
T0	C21	R2	r1	Image002--C00.tif	970	13985	0	0	0	0	0	0	0	0	0
T0	C21	R2	r1	Image002--C00.tif	971	13983	0	0	0	0	0	0	0	0	0
T0	C21	R2	r1	Image002--C00.tif	972	13980	0	0	0	0	0	0	0	0	0
T0	C21	R2	r1	Image002--C00.tif	973	13976	0	0	0	0	0	0	0	0	0
T0	C21	R2	r1	Image002--C00.tif	974	13987	0	0	0	0	0	0	0	0	0
T0	C21	R2	r1	Image002--C00.tif	975	13960	0	0	0	0	0	0	0	0	0
T0	C21	R2	r1	Image002--C00.tif	976	13970	0	0	0	0	0	0	0	0	0
T0	C21	R2	r1	Image002--C00.tif	977	13995	0	0	0	0	0	0	0	0	0
T0	C21	R2	r1	Image002--C00.tif	978	14024	0	0	0	0	0	0	0	0	0
T0	C21	R2	r1	Image002--C00.tif	979	13939	0	0	0	0	0	0	0	0	0
T0	C21	R2	r1	Image002--C00.tif	980	13949	0	0	0	0	0	0	0	0	0
T0	C21	R2	r1	Image002--C00.tif	981	14012	0	0	0	0	0	0	0	0	0
T0	C21	R2	r1	Image002--C00.tif	982	13928	0	0	0	0	0	0	0	0	0
T0	C21	R2	r1	Image002--C00.tif	983	13919	0	0	0	0	0	0	0	0	0
T0	C21	R2	r1	Image002--C00.tif	984	13909	0	0	0	0	0	0	0	0	0
T0	C21	R2	r1	Image002--C00.tif	985	13912	0.00318573	1	4	0.00516118	1	11	4	1	0.363636
T0	C21	R2	r1	Image002--C00.tif	986	13896	0	0	0	0	0	0	0	0	0
T0	C21	R2	r1	Image002--C00.tif	987	13873	0	0	0	0	0	0	0	0	0
T0	C21	R2	r1	Image002--C00.tif	988	13816	0	0	0	0	0	0	0	0	0
T0	C21	R2	r1	Image002--C00.tif	989	13796	0	0	0	0.00353361	1	9	0	0	0
T0	C21	R2	r1	Image002--C00.tif	990	13828	0	0	0	0	0	0	0	0	0
T0	C21	R2	r1	Image002--C00.tif	991	13822	0	0	0	0	0	0	0	0	0
T0	C21	R2	r1	Image002--C00.tif	992	13795	0	0	0	0	0	0	0	0	0
T0	C21	R2	r1	Image002--C00.tif	993	13804	0	0	0	0	0	0	0	0	0
T0	C21	R2	r1	Image002--C00.tif	994	13779	0	0	0	0.00318366	1	7	0	0	0
T0	C21	R2	r1	Image002--C00.tif	995	13773	0	0	0	0	0	0	0	0	0
T0	C21	R2	r1	Image002--C00.tif	996	13866	0	0	0	0	0	0	0	0	0
T0	C21	R2	r1	Image002--C00.tif	997	13768	0	0	0	0	0	0	0	0	0
T0	C21	R2	r1	Image002--C00.tif	998	13758	0	0	0	0	0	0	0	0	0
T0	C21	R2	r1	Image002--C00.tif	999	13747	0	0	0	0	0	0	0	0	0
T0	C21	R2	r1	Image002--C00.tif	1000	13738	0.00301844	1	4	0.00443297	1	11	4	1	0.363636
T0	C21	R2	r1	Image002--C00.tif	1001	13688	0	0	0	0	0	0	0	0	0
T0	C21	R2	r1	Image002--C00.tif	1002	13666	0	0	0	0	0	0	0	0	0
T0	C21	R2	r1	Image002--C00.tif	1003	13636	0	0	0	0	0	0	0	0	0
T0	C21	R2	r1	Image002--C00.tif	1004	13613	0	0	0	0	0	0	0	0	0
T0	C21	R2	r1	Image002--C00.tif	1005	13567	0	0	0	0	0	0	0	0	0
T0	C21	R2	r1	Image002--C00.tif	1006	13230	0	0	0	0	0	0	0	0	0
T0	C21	R2	r1	Image002--C00.tif	1007	11936	0	0	0	0	0	0	0	0	0
T0	C21	R2	r1	Image002--C00.tif	1008	11332	0	0	0	0	0	0	0	0	0
T0	C21	R2	r1	Image002--C00.tif	1009	10493	0	0	0	0	0	0	0	0	0
T0	C21	R2	r1	Image002--C00.tif	1010	9503	0	0	0	0.00165165	1	5	0	0	0
T0	C21	R2	r1	Image002--C00.tif	1011	9330	0	0	0	0	0	0	0	0	0
T0	C21	R2	r1	Image003--C00.tif	1012	15014	0	0	0	0	0	0	0	0	0
T0	C21	R2	r1	Image003--C00.tif	1013	15035	0	0	0	0	0	0	0	0	0
T0	C21	R2	r1	Image003--C00.tif	1014	14953	0	0	0	0	0	0	0	0	0
T0	C21	R2	r1	Image003--C00.tif	1015	14918	0	0	0	0	0	0	0	0	0
T0	C21	R2	r1	Image003--C00.tif	1016	14916	0	0	0	0	0	0	0	0	0
T0	C21	R2	r1	Image003--C00.tif	1017	14844	0	0	0	0	0	0	0	0	0
T0	C21	R2	r1	Image003--C00.tif	1018	14872	0	0	0	0.0032618	1	8	0	0	0
T0	C21	R2	r1	Image003--C00.tif	1019	14825	0	0	0	0	0	0	0	0	0
T0	C21	R2	r1	Image003--C00.tif	1020	14776	0	0	0	0	0	0	0	0	0
T0	C21	R2	r1	Image003--C00.tif	1021	14754	0	0	0	0	0	0	0	0	0
T0	C21	R2	r1	Image003--C00.tif	1022	14796	0	0	0	0	0	0	0	0	0
T0	C21	R2	r1	Image003--C00.tif	1023	14753	0	0	0	0	0	0	0	0	0
T0	C21	R2	r1	Image003--C00.tif	1024	14748	0	0	0	0	0	0	0	0	0
T0	C21	R2	r1	Image003--C00.tif	1025	14793	0	0	0	0	0	0	0	0	0
T0	C21	R2	r1	Image003--C00.tif	1026	14733	0	0	0	0	0	0	0	0	0
T0	C21	R2	r1	Image003--C00.tif	1027	14711	0	0	0	0	0	0	0	0	0
T0	C21	R2	r1	Image003--C00.tif	1028	14620	0	0	0	0	0	0	0	0	0
T0	C21	R2	r1	Image003--C00.tif	1029	14690	0	0	0	0	0	0	0	0	0
T0	C21	R2	r1	Image003--C00.tif	1030	14636	0	0	0	0	0	0	0	0	0
T0	C21	R2	r1	Image003--C00.tif	1031	14672	0	0	0	0	0	0	0	0	0
T0	C21	R2	r1	Image003--C00.tif	1032	14645	0	0	0	0	0	0	0	0	0
T0	C21	R2	r1	Image003--C00.tif	1033	14615	0	0	0	0	0	0	0	0	0
T0	C21	R2	r1	Image003--C00.tif	1034	14622	0	0	0	0	0	0	0	0	0
T0	C21	R2	r1	Image003--C00.tif	1035	14622	0	0	0	0	0	0	0	0	0
T0	C21	R2	r1	Image003--C00.tif	1036	14608	0	0	0	0	0	0	0	0	0
T0	C21	R2	r1	Image003--C00.tif	1037	14578	0	0	0	0	0	0	0	0	0
T0	C21	R2	r1	Image003--C00.tif	1038	14585	0	0	0	0	0	0	0	0	0
T0	C21	R2	r1	Image003--C00.tif	1039	14544	0	0	0	0	0	0	0	0	0
T0	C21	R2	r1	Image003--C00.tif	1040	14605	0	0	0	0	0	0	0	0	0
T0	C21	R2	r1	Image003--C00.tif	1041	14545	0	0	0	0	0	0	0	0	0
T0	C21	R2	r1	Image003--C00.tif	1042	14455	0	0	0	0	0	0	0	0	0
T0	C21	R2	r1	Image003--C00.tif	1043	14495	0	0	0	0	0	0	0	0	0
T0	C21	R2	r1	Image003--C00.tif	1044	14515	0.00437115	1	4	0.00680277	1	12	4	1	0.333333
T0	C21	R2	r1	Image003--C00.tif	1045	14443	0	0	0	0	0	0	0	0	0
T0	C21	R2	r1	Image003--C00.tif	1046	14492	0	0	0	0	0	0	0	0	0
T0	C21	R2	r1	Image003--C00.tif	1047	14472	0	0	0	0	0	0	0	0	0
T0	C21	R2	r1	Image003--C00.tif	1048	14459	0	0	0	0	0	0	0	0	0
T0	C21	R2	r1	Image003--C00.tif	1049	14479	0	0	0	0	0	0	0	0	0
T0	C21	R2	r1	Image003--C00.tif	1050	14449	0	0	0	0	0	0	0	0	0
T0	C21	R2	r1	Image003--C00.tif	1051	14443	0	0	0	0	0	0	0	0	0
T0	C21	R2	r1	Image003--C00.tif	1052	14456	0	0	0	0	0	0	0	0	0
T0	C21	R2	r1	Image003--C00.tif	1053	14461	0	0	0	0.00663237	2	16	0	0	0
T0	C21	R2	r1	Image003--C00.tif	1054	14449	0	0	0	0	0	0	0	0	0
T0	C21	R2	r1	Image003--C00.tif	1055	14470	0	0	0	0.00265769	1	6	0	0	0
T0	C21	R2	r1	Image003--C00.tif	1056	14407	0	0	0	0	0	0	0	0	0
T0	C21	R2	r1	Image003--C00.tif	1057	14439	0	0	0	0	0	0	0	0	0
T0	C21	R2	r1	Image003--C00.tif	1058	14439	0	0	0	0	0	0	0	0	0
T0	C21	R2	r1	Image003--C00.tif	1059	14419	0	0	0	0	0	0	0	0	0
T0	C21	R2	r1	Image003--C00.tif	1060	14430	0	0	0	0	0	0	0	0	0
T0	C21	R2	r1	Image003--C00.tif	1061	14404	0	0	0	0	0	0	0	0	0
T0	C21	R2	r1	Image003--C00.tif	1062	14375	0	0	0	0	0	0	0	0	0
T0	C21	R2	r1	Image003--C00.tif	1063	14379	0	0	0	0	0	0	0	0	0
T0	C21	R2	r1	Image003--C00.tif	1064	14367	0	0	0	0	0	0	0	0	0
T0	C21	R2	r1	Image003--C00.tif	1065	14330	0	0	0	0	0	0	0	0	0
T0	C21	R2	r1	Image003--C00.tif	1066	14392	0	0	0	0	0	0	0	0	0
T0	C21	R2	r1	Image003--C00.tif	1067	14365	0	0	0	0	0	0	0	0	0
T0	C21	R2	r1	Image003--C00.tif	1068	14378	0	0	0	0	0	0	0	0	0
T0	C21	R2	r1	Image003--C00.tif	1069	14372	0	0	0	0	0	0	0	0	0
T0	C21	R2	r1	Image003--C00.tif	1070	14365	0	0	0	0	0	0	0	0	0
T0	C21	R2	r1	Image003--C00.tif	1071	14325	0	0	0	0	0	0	0	0	0
T0	C21	R2	r1	Image003--C00.tif	1072	14306	0.00304652	1	4	0.00552868	1	12	4	1	0.333333
T0	C21	R2	r1	Image003--C00.tif	1073	14301	0	0	0	0	0	0	0	0	0
T0	C21	R2	r1	Image003--C00.tif	1074	14350	0	0	0	0	0	0	0	0	0
T0	C21	R2	r1	Image003--C00.tif	1075	14323	0	0	0	0	0	0	0	0	0
T0	C21	R2	r1	Image003--C00.tif	1076	14325	0	0	0	0	0	0	0	0	0
T0	C21	R2	r1	Image003--C00.tif	1077	14319	0	0	0	0	0	0	0	0	0
T0	C21	R2	r1	Image003--C00.tif	1078	14303	0	0	0	0	0	0	0	0	0
T0	C21	R2	r1	Image003--C00.tif	1079	14295	0	0	0	0	0	0	0	0	0
T0	C21	R2	r1	Image003--C00.tif	1080	14284	0	0	0	0	0	0	0	0	0
T0	C21	R2	r1	Image003--C00.tif	1081	13087	0	0	0	0	0	0	0	0	0
T0	C21	R2	r1	Image003--C00.tif	1082	14211	0	0	0	0	0	0	0	0	0
T0	C21	R2	r1	Image003--C00.tif	1083	14257	0.00298213	1	4	0.00510754	1	12	4	1	0.333333
T0	C21	R2	r1	Image003--C00.tif	1084	14241	0	0	0	0	0	0	0	0	0
T0	C21	R2	r1	Image003--C00.tif	1085	14224	0	0	0	0	0	0	0	0	0
T0	C21	R2	r1	Image003--C00.tif	1086	14211	0	0	0	0	0	0	0	0	0
T0	C21	R2	r1	Image003--C00.tif	1087	14220	0	0	0	0	0	0	0	0	0
T0	C21	R2	r1	Image003--C00.tif	1088	14169	0	0	0	0	0	0	0	0	0
T0	C21	R2	r1	Image003--C00.tif	1089	14201	0	0	0	0	0	0	0	0	0
T0	C21	R2	r1	Image003--C00.tif	1090	14230	0	0	0	0	0	0	0	0	0
T0	C21	R2	r1	Image003--C00.tif	1091	14161	0	0	0	0	0	0	0	0	0
T0	C21	R2	r1	Image003--C00.tif	1092	14219	0	0	0	0	0	0	0	0	0
T0	C21	R2	r1	Image003--C00.tif	1093	14185	0	0	0	0	0	0	0	0	0
T0	C21	R2	r1	Image003--C00.tif	1094	14199	0	0	0	0	0	0	0	0	0
T0	C21	R2	r1	Image003--C00.tif	1095	14199	0	0	0	0	0	0	0	0	0
T0	C21	R2	r1	Image003--C00.tif	1096	14182	0	0	0	0	0	0	0	0	0
T0	C21	R2	r1	Image003--C00.tif	1097	14177	0	0	0	0	0	0	0	0	0
T0	C21	R2	r1	Image003--C00.tif	1098	14179	0	0	0	0	0	0	0	0	0
T0	C21	R2	r1	Image003--C00.tif	1099	14158	0	0	0	0	0	0	0	0	0
T0	C21	R2	r1	Image003--C00.tif	1100	14139	0	0	0	0	0	0	0	0	0
T0	C21	R2	r1	Image003--C00.tif	1101	14177	0	0	0	0	0	0	0	0	0
T0	C21	R2	r1	Image003--C00.tif	1102	14134	0	0	0	0	0	0	0	0	0
T0	C21	R2	r1	Image003--C00.tif	1103	14166	0	0	0	0	0	0	0	0	0
T0	C21	R2	r1	Image003--C00.tif	1104	14175	0	0	0	0	0	0	0	0	0
T0	C21	R2	r1	Image003--C00.tif	1105	14152	0	0	0	0	0	0	0	0	0
T0	C21	R2	r1	Image003--C00.tif	1106	14142	0	0	0	0	0	0	0	0	0
T0	C21	R2	r1	Image003--C00.tif	1107	14166	0	0	0	0	0	0	0	0	0
T0	C21	R2	r1	Image003--C00.tif	1108	14132	0	0	0	0	0	0	0	0	0
T0	C21	R2	r1	Image003--C00.tif	1109	14125	0	0	0	0	0	0	0	0	0
T0	C21	R2	r1	Image003--C00.tif	1110	14153	0	0	0	0	0	0	0	0	0
T0	C21	R2	r1	Image003--C00.tif	1111	14094	0	0	0	0	0	0	0	0	0
T0	C21	R2	r1	Image003--C00.tif	1112	14115	0	0	0	0	0	0	0	0	0
T0	C21	R2	r1	Image003--C00.tif	1113	14109	0	0	0	0	0	0	0	0	0
T0	C21	R2	r1	Image003--C00.tif	1114	14096	0	0	0	0	0	0	0	0	0
T0	C21	R2	r1	Image003--C00.tif	1115	14120	0	0	0	0	0	0	0	0	0
T0	C21	R2	r1	Image003--C00.tif	1116	14080	0	0	0	0	0	0	0	0	0
T0	C21	R2	r1	Image003--C00.tif	1117	14065	0	0	0	0	0	0	0	0	0
T0	C21	R2	r1	Image003--C00.tif	1118	14064	0	0	0	0	0	0	0	0	0
T0	C21	R2	r1	Image003--C00.tif	1119	14083	0	0	0	0	0	0	0	0	0
T0	C21	R2	r1	Image003--C00.tif	1120	14050	0	0	0	0	0	0	0	0	0
T0	C21	R2	r1	Image003--C00.tif	1121	14062	0	0	0	0	0	0	0	0	0
T0	C21	R2	r1	Image003--C00.tif	1122	14004	0	0	0	0	0	0	0	0	0
T0	C21	R2	r1	Image003--C00.tif	1123	14073	0	0	0	0.00322504	1	6	0	0	0
T0	C21	R2	r1	Image003--C00.tif	1124	14003	0	0	0	0	0	0	0	0	0
T0	C21	R2	r1	Image003--C00.tif	1125	14038	0	0	0	0	0	0	0	0	0
T0	C21	R2	r1	Image003--C00.tif	1126	14032	0	0	0	0	0	0	0	0	0
T0	C21	R2	r1	Image003--C00.tif	1127	14074	0	0	0	0	0	0	0	0	0
T0	C21	R2	r1	Image003--C00.tif	1128	14046	0	0	0	0.00264521	1	5	0	0	0
T0	C21	R2	r1	Image003--C00.tif	1129	14012	0	0	0	0.00386842	1	10	0	0	0
T0	C21	R2	r1	Image003--C00.tif	1130	14036	0	0	0	0	0	0	0	0	0
T0	C21	R2	r1	Image003--C00.tif	1131	14004	0	0	0	0	0	0	0	0	0
T0	C21	R2	r1	Image003--C00.tif	1132	14009	0	0	0	0	0	0	0	0	0
T0	C21	R2	r1	Image003--C00.tif	1133	14019	0	0	0	0	0	0	0	0	0
T0	C21	R2	r1	Image003--C00.tif	1134	14063	0	0	0	0	0	0	0	0	0
T0	C21	R2	r1	Image003--C00.tif	1135	14001	0	0	0	0	0	0	0	0	0
T0	C21	R2	r1	Image003--C00.tif	1136	13986	0	0	0	0	0	0	0	0	0
T0	C21	R2	r1	Image003--C00.tif	1137	13972	0	0	0	0	0	0	0	0	0
T0	C21	R2	r1	Image003--C00.tif	1138	13962	0	0	0	0	0	0	0	0	0
T0	C21	R2	r1	Image003--C00.tif	1139	13975	0	0	0	0.00270524	1	6	0	0	0
T0	C21	R2	r1	Image003--C00.tif	1140	13972	0	0	0	0	0	0	0	0	0
T0	C21	R2	r1	Image003--C00.tif	1141	13975	0	0	0	0	0	0	0	0	0
T0	C21	R2	r1	Image003--C00.tif	1142	13956	0	0	0	0	0	0	0	0	0
T0	C21	R2	r1	Image003--C00.tif	1143	13945	0	0	0	0	0	0	0	0	0
T0	C21	R2	r1	Image003--C00.tif	1144	13943	0	0	0	0	0	0	0	0	0
T0	C21	R2	r1	Image003--C00.tif	1145	13951	0	0	0	0	0	0	0	0	0
T0	C21	R2	r1	Image003--C00.tif	1146	13924	0	0	0	0	0	0	0	0	0
T0	C21	R2	r1	Image003--C00.tif	1147	13903	0	0	0	0	0	0	0	0	0
T0	C21	R2	r1	Image003--C00.tif	1148	13907	0	0	0	0	0	0	0	0	0
T0	C21	R2	r1	Image003--C00.tif	1149	13889	0	0	0	0.00298838	1	7	0	0	0
T0	C21	R2	r1	Image003--C00.tif	1150	13911	0	0	0	0	0	0	0	0	0
T0	C21	R2	r1	Image003--C00.tif	1151	13890	0	0	0	0	0	0	0	0	0
T0	C21	R2	r1	Image003--C00.tif	1152	13908	0	0	0	0	0	0	0	0	0
T0	C21	R2	r1	Image003--C00.tif	1153	13847	0	0	0	0	0	0	0	0	0
T0	C21	R2	r1	Image003--C00.tif	1154	13487	0	0	0	0	0	0	0	0	0
T0	C21	R2	r1	Image003--C00.tif	1155	13844	0	0	0	0	0	0	0	0	0
T0	C21	R2	r1	Image003--C00.tif	1156	13843	0	0	0	0	0	0	0	0	0
T0	C21	R2	r1	Image003--C00.tif	1157	13808	0	0	0	0	0	0	0	0	0
T0	C21	R2	r1	Image003--C00.tif	1158	13842	0	0	0	0	0	0	0	0	0
T0	C21	R2	r1	Image003--C00.tif	1159	13823	0	0	0	0	0	0	0	0	0
T0	C21	R2	r1	Image003--C00.tif	1160	13832	0	0	0	0	0	0	0	0	0
T0	C21	R2	r1	Image003--C00.tif	1161	13811	0	0	0	0	0	0	0	0	0
T0	C21	R2	r1	Image003--C00.tif	1162	13819	0	0	0	0	0	0	0	0	0
T0	C21	R2	r1	Image003--C00.tif	1163	13842	0	0	0	0.00400782	1	11	0	0	0
T0	C21	R2	r1	Image003--C00.tif	1164	13788	0	0	0	0.00406693	1	11	0	0	0
T0	C21	R2	r1	Image003--C00.tif	1165	13749	0	0	0	0	0	0	0	0	0
T0	C21	R2	r1	Image003--C00.tif	1166	13763	0	0	0	0	0	0	0	0	0
T0	C21	R2	r1	Image003--C00.tif	1167	13754	0	0	0	0.00299482	1	8	0	0	0
T0	C21	R2	r1	Image003--C00.tif	1168	13759	0	0	0	0	0	0	0	0	0
T0	C21	R2	r1	Image003--C00.tif	1169	13744	0	0	0	0	0	0	0	0	0
T0	C21	R2	r1	Image003--C00.tif	1170	13742	0	0	0	0	0	0	0	0	0
T0	C21	R2	r1	Image003--C00.tif	1171	13733	0	0	0	0	0	0	0	0	0
T0	C21	R2	r1	Image003--C00.tif	1172	13705	0	0	0	0	0	0	0	0	0
T0	C21	R2	r1	Image003--C00.tif	1173	13718	0	0	0	0	0	0	0	0	0
T0	C21	R2	r1	Image003--C00.tif	1174	13710	0	0	0	0	0	0	0	0	0
T0	C21	R2	r1	Image003--C00.tif	1175	13685	0	0	0	0	0	0	0	0	0
T0	C21	R2	r1	Image003--C00.tif	1176	13632	0	0	0	0	0	0	0	0	0
T0	C21	R2	r1	Image003--C00.tif	1177	13645	0	0	0	0.00276254	1	6	0	0	0
T0	C21	R2	r1	Image003--C00.tif	1178	13627	0	0	0	0	0	0	0	0	0
T0	C21	R2	r1	Image003--C00.tif	1179	13606	0	0	0	0	0	0	0	0	0
T0	C21	R2	r1	Image003--C00.tif	1180	13596	0	0	0	0	0	0	0	0	0
T0	C21	R2	r1	Image003--C00.tif	1181	13596	0	0	0	0	0	0	0	0	0
T0	C21	R2	r1	Image003--C00.tif	1182	13604	0.00321056	1	4	0.00503435	1	12	4	1	0.333333
T0	C21	R2	r1	Image003--C00.tif	1183	13573	0	0	0	0	0	0	0	0	0
T0	C21	R2	r1	Image003--C00.tif	1184	13547	0	0	0	0	0	0	0	0	0
T0	C21	R2	r1	Image003--C00.tif	1185	13564	0	0	0	0	0	0	0	0	0
T0	C21	R2	r1	Image003--C00.tif	1186	13527	0	0	0	0	0	0	0	0	0
T0	C21	R2	r1	Image003--C00.tif	1187	13510	0	0	0	0	0	0	0	0	0
T0	C21	R2	r1	Image003--C00.tif	1188	13512	0	0	0	0	0	0	0	0	0
T0	C21	R2	r1	Image003--C00.tif	1189	13447	0	0	0	0	0	0	0	0	0
T0	C21	R2	r1	Image003--C00.tif	1190	13424	0	0	0	0.00216304	1	6	0	0	0
T0	C21	R2	r1	Image003--C00.tif	1191	13388	0	0	0	0	0	0	0	0	0
T0	C21	R2	r1	Image003--C00.tif	1192	13399	0	0	0	0	0	0	0	0	0
T0	C21	R2	r1	Image003--C00.tif	1193	13361	0	0	0	0	0	0	0	0	0
T0	C21	R2	r1	Image003--C00.tif	1194	13341	0	0	0	0	0	0	0	0	0
T0	C21	R2	r1	Image003--C00.tif	1195	13282	0	0	0	0	0	0	0	0	0
T0	C21	R2	r1	Image003--C00.tif	1196	13297	0	0	0	0	0	0	0	0	0
T0	C21	R2	r1	Image003--C00.tif	1197	13165	0	0	0	0.00342855	1	11	0	0	0
T0	C21	R2	r1	Image003--C00.tif	1198	13072	0	0	0	0	0	0	0	0	0
T0	C21	R2	r1	Image003--C00.tif	1199	13067	0	0	0	0	0	0	0	0	0
T0	C21	R2	r1	Image003--C00.tif	1200	13039	0	0	0	0	0	0	0	0	0
T0	C21	R2	r1	Image003--C00.tif	1201	12888	0	0	0	0	0	0	0	0	0
T0	C21	R2	r1	Image003--C00.tif	1202	12861	0	0	0	0	0	0	0	0	0
T0	C21	R2	r1	Image003--C00.tif	1203	12812	0	0	0	0	0	0	0	0	0
T0	C21	R2	r1	Image003--C00.tif	1204	12701	0	0	0	0	0	0	0	0	0
T0	C21	R2	r1	Image003--C00.tif	1205	12603	0	0	0	0	0	0	0	0	0
T0	C21	R2	r1	Image003--C00.tif	1206	12495	0	0	0	0	0	0	0	0	0
T0	C21	R2	r1	Image003--C00.tif	1207	12066	0	0	0	0	0	0	0	0	0
T0	C21	R2	r1	Image003--C00.tif	1208	11385	0	0	0	0	0	0	0	0	0
T0	C21	R2	r1	Image003--C00.tif	1209	11322	0	0	0	0	0	0	0	0	0
T0	C21	R2	r1	Image003--C00.tif	1210	10690	0	0	0	0	0	0	0	0	0
T0	C21	R2	r1	Image003--C00.tif	1211	10485	0	0	0	0	0	0	0	0	0
T0	C21	R2	r1	Image003--C00.tif	1212	10436	0	0	0	0	0	0	0	0	0
T0	C21	R2	r1	Image003--C00.tif	1213	10371	0	0	0	0	0	0	0	0	0
T0	C21	R2	r1	Image003--C00.tif	1214	10163	0	0	0	0	0	0	0	0	0
T0	C21	R2	r1	Image003--C00.tif	1215	9784	0	0	0	0	0	0	0	0	0
T0	Ppu	R1	r1	Image001--C00.tif	1216	13417	0	0	0	0	0	0	0	0	0
T0	Ppu	R1	r1	Image001--C00.tif	1217	14680	0	0	0	0.0159307	2	45	0	0	0
T0	Ppu	R1	r1	Image001--C00.tif	1218	14600	0	0	0	0	0	0	0	0	0
T0	Ppu	R1	r1	Image001--C00.tif	1219	14544	0	0	0	0	0	0	0	0	0
T0	Ppu	R1	r1	Image001--C00.tif	1220	14601	0	0	0	0.0425967	2	108	0	0	0
T0	Ppu	R1	r1	Image001--C00.tif	1221	14548	0	0	0	0	0	0	0	0	0
T0	Ppu	R1	r1	Image001--C00.tif	1222	14601	0	0	0	0	0	0	0	0	0
T0	Ppu	R1	r1	Image001--C00.tif	1223	14492	0	0	0	0	0	0	0	0	0
T0	Ppu	R1	r1	Image001--C00.tif	1224	14594	0	0	0	0	0	0	0	0	0
T0	Ppu	R1	r1	Image001--C00.tif	1225	14460	0	0	0	0	0	0	0	0	0
T0	Ppu	R1	r1	Image001--C00.tif	1226	14475	0	0	0	0	0	0	0	0	0
T0	Ppu	R1	r1	Image001--C00.tif	1227	14466	0	0	0	0	0	0	0	0	0
T0	Ppu	R1	r1	Image001--C00.tif	1228	14474	0	0	0	0	0	0	0	0	0
T0	Ppu	R1	r1	Image001--C00.tif	1229	14471	0	0	0	0.158974	1	239	0	0	0
T0	Ppu	R1	r1	Image001--C00.tif	1230	14556	0	0	0	0.0866901	2	169	0	0	0
T0	Ppu	R1	r1	Image001--C00.tif	1231	14466	0	0	0	0	0	0	0	0	0
T0	Ppu	R1	r1	Image001--C00.tif	1232	14405	0	0	0	0.0371192	1	70	0	0	0
T0	Ppu	R1	r1	Image001--C00.tif	1233	14457	0	0	0	0	0	0	0	0	0
T0	Ppu	R1	r1	Image001--C00.tif	1234	14402	0	0	0	0.0274751	1	65	0	0	0
T0	Ppu	R1	r1	Image001--C00.tif	1235	14433	0	0	0	0.0271219	1	61	0	0	0
T0	Ppu	R1	r1	Image001--C00.tif	1236	14345	0	0	0	0.0312582	1	56	0	0	0
T0	Ppu	R1	r1	Image001--C00.tif	1237	14365	0	0	0	0	0	0	0	0	0
T0	Ppu	R1	r1	Image001--C00.tif	1238	14359	0	0	0	0	0	0	0	0	0
T0	Ppu	R1	r1	Image001--C00.tif	1239	14300	0	0	0	0.0406226	2	146	0	0	0
T0	Ppu	R1	r1	Image001--C00.tif	1240	14334	0.00811503	1	12	0.0598155	4	126	12	1	0.0952381
T0	Ppu	R1	r1	Image001--C00.tif	1241	14210	0	0	0	0	0	0	0	0	0
T0	Ppu	R1	r1	Image001--C00.tif	1242	14193	0	0	0	0.0134933	1	46	0	0	0
T0	Ppu	R1	r1	Image001--C00.tif	1243	14266	0	0	0	0	0	0	0	0	0
T0	Ppu	R1	r1	Image001--C00.tif	1244	14239	0	0	0	0	0	0	0	0	0
T0	Ppu	R1	r1	Image001--C00.tif	1245	14184	0	0	0	0.059617	3	154	0	0	0
T0	Ppu	R1	r1	Image001--C00.tif	1246	14226	0	0	0	0.0333852	1	69	0	0	0
T0	Ppu	R1	r1	Image001--C00.tif	1247	14263	0	0	0	0	0	0	0	0	0
T0	Ppu	R1	r1	Image001--C00.tif	1248	14232	0	0	0	0.0410725	2	114	0	0	0
T0	Ppu	R1	r1	Image001--C00.tif	1249	14228	0	0	0	0.0380544	2	94	0	0	0
T0	Ppu	R1	r1	Image001--C00.tif	1250	14143	0	0	0	0	0	0	0	0	0
T0	Ppu	R1	r1	Image001--C00.tif	1251	14217	0	0	0	0	0	0	0	0	0
T0	Ppu	R1	r1	Image001--C00.tif	1252	14183	0.00240002	1	4	0.00553636	1	28	0	0	0
T0	Ppu	R1	r1	Image001--C00.tif	1253	14189	0	0	0	0.00528283	1	23	0	0	0
T0	Ppu	R1	r1	Image001--C00.tif	1254	14225	0	0	0	0.00252741	1	12	0	0	0
T0	Ppu	R1	r1	Image001--C00.tif	1255	14175	0	0	0	0	0	0	0	0	0
T0	Ppu	R1	r1	Image001--C00.tif	1256	14176	0	0	0	0.0343696	1	92	0	0	0
T0	Ppu	R1	r1	Image001--C00.tif	1257	14081	0	0	0	0	0	0	0	0	0
T0	Ppu	R1	r1	Image001--C00.tif	1258	14191	0	0	0	0	0	0	0	0	0
T0	Ppu	R1	r1	Image001--C00.tif	1259	14104	0	0	0	0	0	0	0	0	0
T0	Ppu	R1	r1	Image001--C00.tif	1260	14145	0	0	0	0	0	0	0	0	0
T0	Ppu	R1	r1	Image001--C00.tif	1261	14106	0	0	0	0	0	0	0	0	0
T0	Ppu	R1	r1	Image001--C00.tif	1262	14158	0	0	0	0.0323052	1	92	0	0	0
T0	Ppu	R1	r1	Image001--C00.tif	1263	14101	0	0	0	0	0	0	0	0	0
T0	Ppu	R1	r1	Image001--C00.tif	1264	14094	0	0	0	0.0215101	1	73	0	0	0
T0	Ppu	R1	r1	Image001--C00.tif	1265	14082	0	0	0	0	0	0	0	0	0
T0	Ppu	R1	r1	Image001--C00.tif	1266	14105	0	0	0	0.0258057	1	58	0	0	0
T0	Ppu	R1	r1	Image001--C00.tif	1267	14095	0	0	0	0.0593131	1	137	0	0	0
T0	Ppu	R1	r1	Image001--C00.tif	1268	14111	0	0	0	0.0127828	1	58	0	0	0
T0	Ppu	R1	r1	Image001--C00.tif	1269	14072	0	0	0	0.0302709	1	61	0	0	0
T0	Ppu	R1	r1	Image001--C00.tif	1270	14084	0	0	0	0.016347	1	49	0	0	0
T0	Ppu	R1	r1	Image001--C00.tif	1271	14038	0	0	0	0	0	0	0	0	0
T0	Ppu	R1	r1	Image001--C00.tif	1272	14037	0.00325696	1	4	0.00430936	1	11	4	1	0.363636
T0	Ppu	R1	r1	Image001--C00.tif	1273	14041	0	0	0	0	0	0	0	0	0
T0	Ppu	R1	r1	Image001--C00.tif	1274	14049	0	0	0	0.00380809	1	6	0	0	0
T0	Ppu	R1	r1	Image001--C00.tif	1275	14023	0	0	0	0	0	0	0	0	0
T0	Ppu	R1	r1	Image001--C00.tif	1276	14034	0	0	0	0.0185052	1	47	0	0	0
T0	Ppu	R1	r1	Image001--C00.tif	1277	13990	0	0	0	0.0368074	1	86	0	0	0
T0	Ppu	R1	r1	Image001--C00.tif	1278	14034	0	0	0	0.0150786	1	49	0	0	0
T0	Ppu	R1	r1	Image001--C00.tif	1279	14007	0	0	0	0.0768167	3	155	0	0	0
T0	Ppu	R1	r1	Image001--C00.tif	1280	13948	0	0	0	0	0	0	0	0	0
T0	Ppu	R1	r1	Image001--C00.tif	1281	14034	0	0	0	0	0	0	0	0	0
T0	Ppu	R1	r1	Image001--C00.tif	1282	14030	0	0	0	0	0	0	0	0	0
T0	Ppu	R1	r1	Image001--C00.tif	1283	14004	0	0	0	0	0	0	0	0	0
T0	Ppu	R1	r1	Image001--C00.tif	1284	14019	0	0	0	0	0	0	0	0	0
T0	Ppu	R1	r1	Image001--C00.tif	1285	13960	0	0	0	0	0	0	0	0	0
T0	Ppu	R1	r1	Image001--C00.tif	1286	13989	0	0	0	0	0	0	0	0	0
T0	Ppu	R1	r1	Image001--C00.tif	1287	13957	0	0	0	0.0392548	1	81	0	0	0
T0	Ppu	R1	r1	Image001--C00.tif	1288	13949	0	0	0	0.00965401	1	33	0	0	0
T0	Ppu	R1	r1	Image001--C00.tif	1289	13946	0	0	0	0.0393261	2	160	0	0	0
T0	Ppu	R1	r1	Image001--C00.tif	1290	13963	0	0	0	0.00385743	1	10	0	0	0
T0	Ppu	R1	r1	Image001--C00.tif	1291	13940	0	0	0	0.0489774	1	109	0	0	0
T0	Ppu	R1	r1	Image001--C00.tif	1292	13978	0	0	0	0.0712251	1	83	0	0	0
T0	Ppu	R1	r1	Image001--C00.tif	1293	13916	0	0	0	0.0024615	1	5	0	0	0
T0	Ppu	R1	r1	Image001--C00.tif	1294	13957	0	0	0	0.0574659	2	125	0	0	0
T0	Ppu	R1	r1	Image001--C00.tif	1295	13909	0	0	0	0.0395827	1	70	0	0	0
T0	Ppu	R1	r1	Image001--C00.tif	1296	13920	0	0	0	0	0	0	0	0	0
T0	Ppu	R1	r1	Image001--C00.tif	1297	13901	0	0	0	0.0843932	3	277	0	0	0
T0	Ppu	R1	r1	Image001--C00.tif	1298	13926	0	0	0	0	0	0	0	0	0
T0	Ppu	R1	r1	Image001--C00.tif	1299	13852	0	0	0	0.0899081	3	205	0	0	0
T0	Ppu	R1	r1	Image001--C00.tif	1300	13907	0	0	0	0	0	0	0	0	0
T0	Ppu	R1	r1	Image001--C00.tif	1301	13878	0	0	0	0	0	0	0	0	0
T0	Ppu	R1	r1	Image001--C00.tif	1302	13880	0	0	0	0	0	0	0	0	0
T0	Ppu	R1	r1	Image001--C00.tif	1303	13887	0	0	0	0.00111349	1	5	0	0	0
T0	Ppu	R1	r1	Image001--C00.tif	1304	13882	0	0	0	0	0	0	0	0	0
T0	Ppu	R1	r1	Image001--C00.tif	1305	13870	0	0	0	0	0	0	0	0	0
T0	Ppu	R1	r1	Image001--C00.tif	1306	13854	0	0	0	0.0365225	2	146	0	0	0
T0	Ppu	R1	r1	Image001--C00.tif	1307	13883	0	0	0	0	0	0	0	0	0
T0	Ppu	R1	r1	Image001--C00.tif	1308	13874	0	0	0	0.024926	1	55	0	0	0
T0	Ppu	R1	r1	Image001--C00.tif	1309	13830	0	0	0	0.0107229	1	32	0	0	0
T0	Ppu	R1	r1	Image001--C00.tif	1310	13862	0	0	0	0	0	0	0	0	0
T0	Ppu	R1	r1	Image001--C00.tif	1311	13778	0	0	0	0.0285925	2	82	0	0	0
T0	Ppu	R1	r1	Image001--C00.tif	1312	13808	0	0	0	0.0137587	1	37	0	0	0
T0	Ppu	R1	r1	Image001--C00.tif	1313	13824	0	0	0	0.0360133	2	101	0	0	0
T0	Ppu	R1	r1	Image001--C00.tif	1314	13838	0	0	0	0	0	0	0	0	0
T0	Ppu	R1	r1	Image001--C00.tif	1315	13783	0	0	0	0	0	0	0	0	0
T0	Ppu	R1	r1	Image001--C00.tif	1316	13793	0	0	0	0	0	0	0	0	0
T0	Ppu	R1	r1	Image001--C00.tif	1317	13788	0	0	0	0	0	0	0	0	0
T0	Ppu	R1	r1	Image001--C00.tif	1318	13827	0	0	0	0.0257159	2	69	0	0	0
T0	Ppu	R1	r1	Image001--C00.tif	1319	13763	0	0	0	0	0	0	0	0	0
T0	Ppu	R1	r1	Image001--C00.tif	1320	13780	0	0	0	0	0	0	0	0	0
T0	Ppu	R1	r1	Image001--C00.tif	1321	13791	0	0	0	0	0	0	0	0	0
T0	Ppu	R1	r1	Image001--C00.tif	1322	13761	0	0	0	0.0396018	2	115	0	0	0
T0	Ppu	R1	r1	Image001--C00.tif	1323	13745	0	0	0	0	0	0	0	0	0
T0	Ppu	R1	r1	Image001--C00.tif	1324	13719	0	0	0	0.0043698	2	19	0	0	0
T0	Ppu	R1	r1	Image001--C00.tif	1325	13733	0	0	0	0	0	0	0	0	0
T0	Ppu	R1	r1	Image001--C00.tif	1326	13694	0	0	0	0.0149768	1	58	0	0	0
T0	Ppu	R1	r1	Image001--C00.tif	1327	13674	0	0	0	0.0270383	1	50	0	0	0
T0	Ppu	R1	r1	Image001--C00.tif	1328	13676	0	0	0	0.00807595	1	29	0	0	0
T0	Ppu	R1	r1	Image001--C00.tif	1329	13666	0	0	0	0.0541581	2	122	0	0	0
T0	Ppu	R1	r1	Image001--C00.tif	1330	13665	0	0	0	0.0216814	1	71	0	0	0
T0	Ppu	R1	r1	Image001--C00.tif	1331	13661	0	0	0	0.0382412	2	114	0	0	0
T0	Ppu	R1	r1	Image001--C00.tif	1332	13654	0	0	0	0.020295	1	58	0	0	0
T0	Ppu	R1	r1	Image001--C00.tif	1333	13549	0	0	0	0	0	0	0	0	0
T0	Ppu	R1	r1	Image001--C00.tif	1334	13649	0	0	0	0.0306991	2	69	0	0	0
T0	Ppu	R1	r1	Image001--C00.tif	1335	13634	0	0	0	0.0342287	1	86	0	0	0
T0	Ppu	R1	r1	Image001--C00.tif	1336	13611	0	0	0	0.0484824	3	106	0	0	0
T0	Ppu	R1	r1	Image001--C00.tif	1337	13559	0	0	0	0.0353856	2	125	0	0	0
T0	Ppu	R1	r1	Image001--C00.tif	1338	13603	0.00310687	1	4	0.0190774	2	65	4	1	0.0615385
T0	Ppu	R1	r1	Image001--C00.tif	1339	13629	0	0	0	0	0	0	0	0	0
T0	Ppu	R1	r1	Image001--C00.tif	1340	13613	0	0	0	0.0246379	1	82	0	0	0
T0	Ppu	R1	r1	Image001--C00.tif	1341	13632	0	0	0	0.0614568	2	144	0	0	0
T0	Ppu	R1	r1	Image001--C00.tif	1342	13604	0	0	0	0.0205903	2	67	0	0	0
T0	Ppu	R1	r1	Image001--C00.tif	1343	13596	0	0	0	0	0	0	0	0	0
T0	Ppu	R1	r1	Image001--C00.tif	1344	13601	0	0	0	0	0	0	0	0	0
T0	Ppu	R1	r1	Image001--C00.tif	1345	13586	0	0	0	0	0	0	0	0	0
T0	Ppu	R1	r1	Image001--C00.tif	1346	13565	0	0	0	0	0	0	0	0	0
T0	Ppu	R1	r1	Image001--C00.tif	1347	13572	0	0	0	0	0	0	0	0	0
T0	Ppu	R1	r1	Image001--C00.tif	1348	13533	0	0	0	0	0	0	0	0	0
T0	Ppu	R1	r1	Image001--C00.tif	1349	13519	0	0	0	0	0	0	0	0	0
T0	Ppu	R1	r1	Image001--C00.tif	1350	13501	0	0	0	0.00835819	1	32	0	0	0
T0	Ppu	R1	r1	Image001--C00.tif	1351	13521	0	0	0	0.00356698	1	7	0	0	0
T0	Ppu	R1	r1	Image001--C00.tif	1352	13501	0	0	0	0	0	0	0	0	0
T0	Ppu	R1	r1	Image001--C00.tif	1353	13499	0	0	0	0.0293461	1	72	0	0	0
T0	Ppu	R1	r1	Image001--C00.tif	1354	13513	0.00519727	2	8	0.00679514	2	15	8	1	0.533333
T0	Ppu	R1	r1	Image001--C00.tif	1355	13482	0	0	0	0.0481481	1	161	0	0	0
T0	Ppu	R1	r1	Image001--C00.tif	1356	13499	0	0	0	0.0291681	1	133	0	0	0
T0	Ppu	R1	r1	Image001--C00.tif	1357	13494	0	0	0	0	0	0	0	0	0
T0	Ppu	R1	r1	Image001--C00.tif	1358	13487	0	0	0	0.0130179	2	54	0	0	0
T0	Ppu	R1	r1	Image001--C00.tif	1359	13473	0	0	0	0	0	0	0	0	0
T0	Ppu	R1	r1	Image001--C00.tif	1360	13469	0	0	0	0.0291487	4	94	0	0	0
T0	Ppu	R1	r1	Image001--C00.tif	1361	13478	0	0	0	0	0	0	0	0	0
T0	Ppu	R1	r1	Image001--C00.tif	1362	13448	0	0	0	0	0	0	0	0	0
T0	Ppu	R1	r1	Image001--C00.tif	1363	13439	0	0	0	0.0634613	1	147	0	0	0
T0	Ppu	R1	r1	Image001--C00.tif	1364	13436	0	0	0	0.0273623	1	61	0	0	0
T0	Ppu	R1	r1	Image001--C00.tif	1365	13428	0	0	0	0	0	0	0	0	0
T0	Ppu	R1	r1	Image001--C00.tif	1366	13432	0	0	0	0	0	0	0	0	0
T0	Ppu	R1	r1	Image001--C00.tif	1367	13416	0	0	0	0	0	0	0	0	0
T0	Ppu	R1	r1	Image001--C00.tif	1368	13370	0	0	0	0	0	0	0	0	0
T0	Ppu	R1	r1	Image001--C00.tif	1369	13395	0	0	0	0	0	0	0	0	0
T0	Ppu	R1	r1	Image001--C00.tif	1370	13401	0.00347416	1	4	0.005079	1	12	4	1	0.333333
T0	Ppu	R1	r1	Image001--C00.tif	1371	13420	0	0	0	0	0	0	0	0	0
T0	Ppu	R1	r1	Image001--C00.tif	1372	13411	0	0	0	0	0	0	0	0	0
T0	Ppu	R1	r1	Image001--C00.tif	1373	13402	0	0	0	0	0	0	0	0	0
T0	Ppu	R1	r1	Image001--C00.tif	1374	13396	0	0	0	0.0132711	1	47	0	0	0
T0	Ppu	R1	r1	Image001--C00.tif	1375	13395	0	0	0	0.0518563	3	123	0	0	0
T0	Ppu	R1	r1	Image001--C00.tif	1376	13382	0.00300658	1	4	0.0258494	2	95	4	1	0.0421053
T0	Ppu	R1	r1	Image001--C00.tif	1377	13401	0.0025782	1	4	0.0288979	2	58	4	1	0.0689655
T0	Ppu	R1	r1	Image001--C00.tif	1378	13380	0	0	0	0.023126	1	49	0	0	0
T0	Ppu	R1	r1	Image001--C00.tif	1379	13360	0	0	0	0.0225623	3	102	0	0	0
T0	Ppu	R1	r1	Image001--C00.tif	1380	13337	0	0	0	0.0475306	1	114	0	0	0
T0	Ppu	R1	r1	Image001--C00.tif	1381	13359	0	0	0	0.0247497	2	76	0	0	0
T0	Ppu	R1	r1	Image001--C00.tif	1382	13367	0	0	0	0.0442043	1	120	0	0	0
T0	Ppu	R1	r1	Image001--C00.tif	1383	13355	0	0	0	0.0552263	2	132	0	0	0
T0	Ppu	R1	r1	Image001--C00.tif	1384	13362	0	0	0	0	0	0	0	0	0
T0	Ppu	R1	r1	Image001--C00.tif	1385	13329	0	0	0	0	0	0	0	0	0
T0	Ppu	R1	r1	Image001--C00.tif	1386	13308	0	0	0	0	0	0	0	0	0
T0	Ppu	R1	r1	Image001--C00.tif	1387	13317	0	0	0	0	0	0	0	0	0
T0	Ppu	R1	r1	Image001--C00.tif	1388	13312	0	0	0	0.0240904	1	52	0	0	0
T0	Ppu	R1	r1	Image001--C00.tif	1389	13312	0	0	0	0.00786513	1	35	0	0	0
T0	Ppu	R1	r1	Image001--C00.tif	1390	13248	0	0	0	0.0406021	1	91	0	0	0
T0	Ppu	R1	r1	Image001--C00.tif	1391	13245	0	0	0	0.0377272	2	92	0	0	0
T0	Ppu	R1	r1	Image001--C00.tif	1392	13270	0	0	0	0	0	0	0	0	0
T0	Ppu	R1	r1	Image001--C00.tif	1393	13267	0	0	0	0	0	0	0	0	0
T0	Ppu	R1	r1	Image001--C00.tif	1394	13251	0	0	0	0	0	0	0	0	0
T0	Ppu	R1	r1	Image001--C00.tif	1395	13224	0	0	0	0.0706894	2	209	0	0	0
T0	Ppu	R1	r1	Image001--C00.tif	1396	13231	0	0	0	0	0	0	0	0	0
T0	Ppu	R1	r1	Image001--C00.tif	1397	13241	0	0	0	0.0321096	2	76	0	0	0
T0	Ppu	R1	r1	Image001--C00.tif	1398	13175	0	0	0	0.00285694	2	14	0	0	0
T0	Ppu	R1	r1	Image001--C00.tif	1399	13238	0	0	0	0	0	0	0	0	0
T0	Ppu	R1	r1	Image001--C00.tif	1400	13213	0	0	0	0	0	0	0	0	0
T0	Ppu	R1	r1	Image001--C00.tif	1401	13213	0	0	0	0.0130612	1	49	0	0	0
T0	Ppu	R1	r1	Image001--C00.tif	1402	13212	0	0	0	0	0	0	0	0	0
T0	Ppu	R1	r1	Image001--C00.tif	1403	13110	0	0	0	0.0446805	1	137	0	0	0
T0	Ppu	R1	r1	Image001--C00.tif	1404	13172	0	0	0	0	0	0	0	0	0
T0	Ppu	R1	r1	Image001--C00.tif	1405	13176	0	0	0	0.0503581	1	95	0	0	0
T0	Ppu	R1	r1	Image001--C00.tif	1406	13162	0	0	0	0.0379162	1	80	0	0	0
T0	Ppu	R1	r1	Image001--C00.tif	1407	13156	0	0	0	0	0	0	0	0	0
T0	Ppu	R1	r1	Image001--C00.tif	1408	13140	0	0	0	0	0	0	0	0	0
T0	Ppu	R1	r1	Image001--C00.tif	1409	13109	0	0	0	0	0	0	0	0	0
T0	Ppu	R1	r1	Image001--C00.tif	1410	13093	0	0	0	0	0	0	0	0	0
T0	Ppu	R1	r1	Image001--C00.tif	1411	13054	0	0	0	0.0458719	1	73	0	0	0
T0	Ppu	R1	r1	Image001--C00.tif	1412	13046	0	0	0	0	0	0	0	0	0
T0	Ppu	R1	r1	Image001--C00.tif	1413	13000	0	0	0	0	0	0	0	0	0
T0	Ppu	R1	r1	Image001--C00.tif	1414	13020	0	0	0	0.0353965	1	78	0	0	0
T0	Ppu	R1	r1	Image001--C00.tif	1415	13006	0	0	0	0	0	0	0	0	0
T0	Ppu	R1	r1	Image001--C00.tif	1416	12963	0	0	0	0	0	0	0	0	0
T0	Ppu	R1	r1	Image001--C00.tif	1417	12961	0	0	0	0	0	0	0	0	0
T0	Ppu	R1	r1	Image001--C00.tif	1418	12967	0	0	0	0	0	0	0	0	0
T0	Ppu	R1	r1	Image001--C00.tif	1419	12919	0	0	0	0.055683	2	159	0	0	0
T0	Ppu	R1	r1	Image001--C00.tif	1420	12914	0	0	0	0.0225422	1	81	0	0	0
T0	Ppu	R1	r1	Image001--C00.tif	1421	12894	0	0	0	0.0351164	3	117	0	0	0
T0	Ppu	R1	r1	Image001--C00.tif	1422	12886	0	0	0	0	0	0	0	0	0
T0	Ppu	R1	r1	Image001--C00.tif	1423	12663	0	0	0	0	0	0	0	0	0
T0	Ppu	R1	r1	Image001--C00.tif	1424	12545	0	0	0	0	0	0	0	0	0
T0	Ppu	R1	r1	Image001--C00.tif	1425	12484	0	0	0	0.036932	1	75	0	0	0
T0	Ppu	R1	r1	Image001--C00.tif	1426	12160	0	0	0	0	0	0	0	0	0
T0	Ppu	R1	r1	Image001--C00.tif	1427	10473	0	0	0	0.0343496	2	105	0	0	0
T0	Ppu	R1	r1	Image001--C00.tif	1428	10021	0	0	0	0.00764297	1	25	0	0	0
T0	Ppu	R1	r1	Image002--C00.tif	1429	14859	0	0	0	0	0	0	0	0	0
T0	Ppu	R1	r1	Image002--C00.tif	1430	14750	0	0	0	0.0181341	1	55	0	0	0
T0	Ppu	R1	r1	Image002--C00.tif	1431	14696	0	0	0	0	0	0	0	0	0
T0	Ppu	R1	r1	Image002--C00.tif	1432	14625	0	0	0	0	0	0	0	0	0
T0	Ppu	R1	r1	Image002--C00.tif	1433	14423	0	0	0	0	0	0	0	0	0
T0	Ppu	R1	r1	Image002--C00.tif	1434	14605	0.0068701	1	5	0.0426543	2	100	5	1	0.05
T0	Ppu	R1	r1	Image002--C00.tif	1435	14620	0	0	0	0	0	0	0	0	0
T0	Ppu	R1	r1	Image002--C00.tif	1436	14554	0	0	0	0	0	0	0	0	0
T0	Ppu	R1	r1	Image002--C00.tif	1437	14566	0	0	0	0	0	0	0	0	0
T0	Ppu	R1	r1	Image002--C00.tif	1438	14494	0	0	0	0	0	0	0	0	0
T0	Ppu	R1	r1	Image002--C00.tif	1439	14507	0	0	0	0.0430482	2	114	0	0	0
T0	Ppu	R1	r1	Image002--C00.tif	1440	14464	0	0	0	0	0	0	0	0	0
T0	Ppu	R1	r1	Image002--C00.tif	1441	14463	0	0	0	0.0423559	2	173	0	0	0
T0	Ppu	R1	r1	Image002--C00.tif	1442	14552	0	0	0	0.00783937	1	29	0	0	0
T0	Ppu	R1	r1	Image002--C00.tif	1443	14500	0	0	0	0.0145912	1	40	0	0	0
T0	Ppu	R1	r1	Image002--C00.tif	1444	14552	0	0	0	0	0	0	0	0	0
T0	Ppu	R1	r1	Image002--C00.tif	1445	14487	0	0	0	0	0	0	0	0	0
T0	Ppu	R1	r1	Image002--C00.tif	1446	14470	0	0	0	0	0	0	0	0	0
T0	Ppu	R1	r1	Image002--C00.tif	1447	14370	0	0	0	0	0	0	0	0	0
T0	Ppu	R1	r1	Image002--C00.tif	1448	14459	0	0	0	0	0	0	0	0	0
T0	Ppu	R1	r1	Image002--C00.tif	1449	14456	0	0	0	0.0103609	1	34	0	0	0
T0	Ppu	R1	r1	Image002--C00.tif	1450	14439	0	0	0	0	0	0	0	0	0
T0	Ppu	R1	r1	Image002--C00.tif	1451	14466	0	0	0	0	0	0	0	0	0
T0	Ppu	R1	r1	Image002--C00.tif	1452	14480	0	0	0	0	0	0	0	0	0
T0	Ppu	R1	r1	Image002--C00.tif	1453	14358	0	0	0	0.0656714	4	174	0	0	0
T0	Ppu	R1	r1	Image002--C00.tif	1454	14388	0	0	0	0	0	0	0	0	0
T0	Ppu	R1	r1	Image002--C00.tif	1455	14374	0	0	0	0.0324259	1	52	0	0	0
T0	Ppu	R1	r1	Image002--C00.tif	1456	14364	0	0	0	0.00267054	2	11	0	0	0
T0	Ppu	R1	r1	Image002--C00.tif	1457	14414	0	0	0	0	0	0	0	0	0
T0	Ppu	R1	r1	Image002--C00.tif	1458	14303	0	0	0	0.0011567	1	5	0	0	0
T0	Ppu	R1	r1	Image002--C00.tif	1459	14422	0	0	0	0.0190703	2	45	0	0	0
T0	Ppu	R1	r1	Image002--C00.tif	1460	14369	0	0	0	0.0503059	2	107	0	0	0
T0	Ppu	R1	r1	Image002--C00.tif	1461	14393	0	0	0	0	0	0	0	0	0
T0	Ppu	R1	r1	Image002--C00.tif	1462	14382	0	0	0	0	0	0	0	0	0
T0	Ppu	R1	r1	Image002--C00.tif	1463	14302	0	0	0	0.00888471	1	28	0	0	0
T0	Ppu	R1	r1	Image002--C00.tif	1464	14348	0	0	0	0.0571956	3	152	0	0	0
T0	Ppu	R1	r1	Image002--C00.tif	1465	14355	0	0	0	0.041377	1	85	0	0	0
T0	Ppu	R1	r1	Image002--C00.tif	1466	14322	0	0	0	0.0198041	1	36	0	0	0
T0	Ppu	R1	r1	Image002--C00.tif	1467	14309	0	0	0	0.031559	1	78	0	0	0
T0	Ppu	R1	r1	Image002--C00.tif	1468	14353	0	0	0	0.00146769	1	5	0	0	0
T0	Ppu	R1	r1	Image002--C00.tif	1469	14319	0	0	0	0	0	0	0	0	0
T0	Ppu	R1	r1	Image002--C00.tif	1470	14331	0	0	0	0.0128687	1	41	0	0	0
T0	Ppu	R1	r1	Image002--C00.tif	1471	14338	0	0	0	0	0	0	0	0	0
T0	Ppu	R1	r1	Image002--C00.tif	1472	14318	0	0	0	0.0744936	2	149	0	0	0
T0	Ppu	R1	r1	Image002--C00.tif	1473	14374	0	0	0	0	0	0	0	0	0
T0	Ppu	R1	r1	Image002--C00.tif	1474	14331	0	0	0	0	0	0	0	0	0
T0	Ppu	R1	r1	Image002--C00.tif	1475	14324	0	0	0	0	0	0	0	0	0
T0	Ppu	R1	r1	Image002--C00.tif	1476	14314	0	0	0	0	0	0	0	0	0
T0	Ppu	R1	r1	Image002--C00.tif	1477	14308	0	0	0	0	0	0	0	0	0
T0	Ppu	R1	r1	Image002--C00.tif	1478	14287	0	0	0	0	0	0	0	0	0
T0	Ppu	R1	r1	Image002--C00.tif	1479	14277	0.00225363	1	4	0.00365925	1	9	4	1	0.444444
T0	Ppu	R1	r1	Image002--C00.tif	1480	14254	0	0	0	0.0592591	1	91	0	0	0
T0	Ppu	R1	r1	Image002--C00.tif	1481	14237	0.00352211	1	4	0.0292216	2	66	4	1	0.0606061
T0	Ppu	R1	r1	Image002--C00.tif	1482	14262	0	0	0	0	0	0	0	0	0
T0	Ppu	R1	r1	Image002--C00.tif	1483	14236	0	0	0	0.0560872	1	100	0	0	0
T0	Ppu	R1	r1	Image002--C00.tif	1484	14215	0	0	0	0.0115274	1	36	0	0	0
T0	Ppu	R1	r1	Image002--C00.tif	1485	14228	0	0	0	0	0	0	0	0	0
T0	Ppu	R1	r1	Image002--C00.tif	1486	14193	0	0	0	0	0	0	0	0	0
T0	Ppu	R1	r1	Image002--C00.tif	1487	14236	0	0	0	0.047165	3	148	0	0	0
T0	Ppu	R1	r1	Image002--C00.tif	1488	14168	0	0	0	0.0564152	4	128	0	0	0
T0	Ppu	R1	r1	Image002--C00.tif	1489	14205	0	0	0	0	0	0	0	0	0
T0	Ppu	R1	r1	Image002--C00.tif	1490	14188	0	0	0	0	0	0	0	0	0
T0	Ppu	R1	r1	Image002--C00.tif	1491	14156	0	0	0	0.0224925	1	82	0	0	0
T0	Ppu	R1	r1	Image002--C00.tif	1492	14162	0	0	0	0.0188749	1	59	0	0	0
T0	Ppu	R1	r1	Image002--C00.tif	1493	14148	0	0	0	0.0562703	3	153	0	0	0
T0	Ppu	R1	r1	Image002--C00.tif	1494	14152	0	0	0	0	0	0	0	0	0
T0	Ppu	R1	r1	Image002--C00.tif	1495	14164	0	0	0	0	0	0	0	0	0
T0	Ppu	R1	r1	Image002--C00.tif	1496	14123	0	0	0	0	0	0	0	0	0
T0	Ppu	R1	r1	Image002--C00.tif	1497	14125	0	0	0	0	0	0	0	0	0
T0	Ppu	R1	r1	Image002--C00.tif	1498	14124	0	0	0	0.0415632	1	74	0	0	0
T0	Ppu	R1	r1	Image002--C00.tif	1499	14144	0	0	0	0	0	0	0	0	0
T0	Ppu	R1	r1	Image002--C00.tif	1500	14153	0	0	0	0.0198234	1	53	0	0	0
T0	Ppu	R1	r1	Image002--C00.tif	1501	14114	0	0	0	0	0	0	0	0	0
T0	Ppu	R1	r1	Image002--C00.tif	1502	14178	0	0	0	0.00893685	1	39	0	0	0
T0	Ppu	R1	r1	Image002--C00.tif	1503	14093	0	0	0	0	0	0	0	0	0
T0	Ppu	R1	r1	Image002--C00.tif	1504	14141	0	0	0	0	0	0	0	0	0
T0	Ppu	R1	r1	Image002--C00.tif	1505	14123	0	0	0	0	0	0	0	0	0
T0	Ppu	R1	r1	Image002--C00.tif	1506	14103	0	0	0	0.0124445	1	51	0	0	0
T0	Ppu	R1	r1	Image002--C00.tif	1507	14086	0	0	0	0.00984665	1	45	0	0	0
T0	Ppu	R1	r1	Image002--C00.tif	1508	14095	0	0	0	0	0	0	0	0	0
T0	Ppu	R1	r1	Image002--C00.tif	1509	14051	0.00284732	1	4	0.0849227	3	198	4	1	0.020202
T0	Ppu	R1	r1	Image002--C00.tif	1510	14009	0	0	0	0	0	0	0	0	0
T0	Ppu	R1	r1	Image002--C00.tif	1511	14100	0	0	0	0.00862472	1	27	0	0	0
T0	Ppu	R1	r1	Image002--C00.tif	1512	14061	0	0	0	0.00345875	1	6	0	0	0
T0	Ppu	R1	r1	Image002--C00.tif	1513	14028	0	0	0	0.00111104	1	5	0	0	0
T0	Ppu	R1	r1	Image002--C00.tif	1514	14048	0	0	0	0.0338761	2	65	0	0	0
T0	Ppu	R1	r1	Image002--C00.tif	1515	14127	0	0	0	0	0	0	0	0	0
T0	Ppu	R1	r1	Image002--C00.tif	1516	14060	0.00490773	1	3	0.00660683	1	7	3	1	0.428571
T0	Ppu	R1	r1	Image002--C00.tif	1517	14052	0	0	0	0	0	0	0	0	0
T0	Ppu	R1	r1	Image002--C00.tif	1518	14053	0	0	0	0	0	0	0	0	0
T0	Ppu	R1	r1	Image002--C00.tif	1519	14007	0	0	0	0	0	0	0	0	0
T0	Ppu	R1	r1	Image002--C00.tif	1520	13984	0	0	0	0	0	0	0	0	0
T0	Ppu	R1	r1	Image002--C00.tif	1521	13995	0	0	0	0.0239002	1	85	0	0	0
T0	Ppu	R1	r1	Image002--C00.tif	1522	13986	0	0	0	0	0	0	0	0	0
T0	Ppu	R1	r1	Image002--C00.tif	1523	14000	0	0	0	0	0	0	0	0	0
T0	Ppu	R1	r1	Image002--C00.tif	1524	14003	0	0	0	0	0	0	0	0	0
T0	Ppu	R1	r1	Image002--C00.tif	1525	13965	0	0	0	0.0145373	1	45	0	0	0
T0	Ppu	R1	r1	Image002--C00.tif	1526	13943	0	0	0	0	0	0	0	0	0
T0	Ppu	R1	r1	Image002--C00.tif	1527	14020	0	0	0	0.0192147	1	47	0	0	0
T0	Ppu	R1	r1	Image002--C00.tif	1528	13973	0	0	0	0	0	0	0	0	0
T0	Ppu	R1	r1	Image002--C00.tif	1529	13915	0	0	0	0	0	0	0	0	0
T0	Ppu	R1	r1	Image002--C00.tif	1530	13944	0	0	0	0.00605198	1	24	0	0	0
T0	Ppu	R1	r1	Image002--C00.tif	1531	13962	0	0	0	0.0268591	1	61	0	0	0
T0	Ppu	R1	r1	Image002--C00.tif	1532	13918	0	0	0	0	0	0	0	0	0
T0	Ppu	R1	r1	Image002--C00.tif	1533	13920	0	0	0	0.0270676	2	72	0	0	0
T0	Ppu	R1	r1	Image002--C00.tif	1534	13938	0	0	0	0	0	0	0	0	0
T0	Ppu	R1	r1	Image002--C00.tif	1535	13928	0	0	0	0	0	0	0	0	0
T0	Ppu	R1	r1	Image002--C00.tif	1536	13946	0	0	0	0	0	0	0	0	0
T0	Ppu	R1	r1	Image002--C00.tif	1537	13911	0	0	0	0	0	0	0	0	0
T0	Ppu	R1	r1	Image002--C00.tif	1538	13911	0	0	0	0	0	0	0	0	0
T0	Ppu	R1	r1	Image002--C00.tif	1539	13842	0	0	0	0	0	0	0	0	0
T0	Ppu	R1	r1	Image002--C00.tif	1540	13872	0	0	0	0	0	0	0	0	0
T0	Ppu	R1	r1	Image002--C00.tif	1541	13848	0	0	0	0.0167683	1	56	0	0	0
T0	Ppu	R1	r1	Image002--C00.tif	1542	13887	0	0	0	0.0418998	2	133	0	0	0
T0	Ppu	R1	r1	Image002--C00.tif	1543	13906	0	0	0	0	0	0	0	0	0
T0	Ppu	R1	r1	Image002--C00.tif	1544	13891	0	0	0	0	0	0	0	0	0
T0	Ppu	R1	r1	Image002--C00.tif	1545	13857	0	0	0	0.0401749	2	85	0	0	0
T0	Ppu	R1	r1	Image002--C00.tif	1546	13883	0	0	0	0.0253906	1	88	0	0	0
T0	Ppu	R1	r1	Image002--C00.tif	1547	13865	0	0	0	0	0	0	0	0	0
T0	Ppu	R1	r1	Image002--C00.tif	1548	13863	0	0	0	0	0	0	0	0	0
T0	Ppu	R1	r1	Image002--C00.tif	1549	13821	0	0	0	0	0	0	0	0	0
T0	Ppu	R1	r1	Image002--C00.tif	1550	13858	0	0	0	0	0	0	0	0	0
T0	Ppu	R1	r1	Image002--C00.tif	1551	13849	0	0	0	0	0	0	0	0	0
T0	Ppu	R1	r1	Image002--C00.tif	1552	13850	0	0	0	0.00645983	1	28	0	0	0
T0	Ppu	R1	r1	Image002--C00.tif	1553	13835	0	0	0	0.061217	2	184	0	0	0
T0	Ppu	R1	r1	Image002--C00.tif	1554	13828	0	0	0	0.00351486	1	8	0	0	0
T0	Ppu	R1	r1	Image002--C00.tif	1555	13775	0	0	0	0.0122346	1	29	0	0	0
T0	Ppu	R1	r1	Image002--C00.tif	1556	13815	0	0	0	0.042631	1	93	0	0	0
T0	Ppu	R1	r1	Image002--C00.tif	1557	13791	0	0	0	0.0270098	1	58	0	0	0
T0	Ppu	R1	r1	Image002--C00.tif	1558	13805	0	0	0	0.00656976	1	30	0	0	0
T0	Ppu	R1	r1	Image002--C00.tif	1559	13792	0	0	0	0.0423463	2	87	0	0	0
T0	Ppu	R1	r1	Image002--C00.tif	1560	13791	0	0	0	0.0357639	1	77	0	0	0
T0	Ppu	R1	r1	Image002--C00.tif	1561	13766	0	0	0	0.0177869	1	54	0	0	0
T0	Ppu	R1	r1	Image002--C00.tif	1562	13711	0	0	0	0.00427112	1	20	0	0	0
T0	Ppu	R1	r1	Image002--C00.tif	1563	13719	0	0	0	0.0523688	1	91	0	0	0
T0	Ppu	R1	r1	Image002--C00.tif	1564	13514	0	0	0	0.0225795	1	43	0	0	0
T0	Ppu	R1	r1	Image002--C00.tif	1565	13715	0	0	0	0.0322019	1	52	0	0	0
T0	Ppu	R1	r1	Image002--C00.tif	1566	13735	0	0	0	0	0	0	0	0	0
T0	Ppu	R1	r1	Image002--C00.tif	1567	13738	0	0	0	0	0	0	0	0	0
T0	Ppu	R1	r1	Image002--C00.tif	1568	13721	0	0	0	0	0	0	0	0	0
T0	Ppu	R1	r1	Image002--C00.tif	1569	13722	0	0	0	0.0157981	1	56	0	0	0
T0	Ppu	R1	r1	Image002--C00.tif	1570	13717	0.00308023	1	4	0.0408737	2	83	4	1	0.0481928
T0	Ppu	R1	r1	Image002--C00.tif	1571	13692	0	0	0	0	0	0	0	0	0
T0	Ppu	R1	r1	Image002--C00.tif	1572	13688	0	0	0	0	0	0	0	0	0
T0	Ppu	R1	r1	Image002--C00.tif	1573	13661	0	0	0	0.0425223	1	103	0	0	0
T0	Ppu	R1	r1	Image002--C00.tif	1574	13663	0	0	0	0.0402315	2	144	0	0	0
T0	Ppu	R1	r1	Image002--C00.tif	1575	13643	0	0	0	0	0	0	0	0	0
T0	Ppu	R1	r1	Image002--C00.tif	1576	13653	0	0	0	0.00999385	1	30	0	0	0
T0	Ppu	R1	r1	Image002--C00.tif	1577	13653	0	0	0	0	0	0	0	0	0
T0	Ppu	R1	r1	Image002--C00.tif	1578	13621	0	0	0	0	0	0	0	0	0
T0	Ppu	R1	r1	Image002--C00.tif	1579	13625	0.00254571	1	4	0.00435206	1	9	4	1	0.444444
T0	Ppu	R1	r1	Image002--C00.tif	1580	13647	0	0	0	0	0	0	0	0	0
T0	Ppu	R1	r1	Image002--C00.tif	1581	13650	0	0	0	0.0215405	1	86	0	0	0
T0	Ppu	R1	r1	Image002--C00.tif	1582	13599	0	0	0	0.021756	1	47	0	0	0
T0	Ppu	R1	r1	Image002--C00.tif	1583	13596	0	0	0	0	0	0	0	0	0
T0	Ppu	R1	r1	Image002--C00.tif	1584	13535	0	0	0	0	0	0	0	0	0
T0	Ppu	R1	r1	Image002--C00.tif	1585	13572	0	0	0	0.065899	2	240	0	0	0
T0	Ppu	R1	r1	Image002--C00.tif	1586	13538	0	0	0	0	0	0	0	0	0
T0	Ppu	R1	r1	Image002--C00.tif	1587	13559	0	0	0	0	0	0	0	0	0
T0	Ppu	R1	r1	Image002--C00.tif	1588	13547	0	0	0	0.0283748	1	98	0	0	0
T0	Ppu	R1	r1	Image002--C00.tif	1589	13554	0	0	0	0.018205	1	72	0	0	0
T0	Ppu	R1	r1	Image002--C00.tif	1590	13518	0	0	0	0.044842	2	112	0	0	0
T0	Ppu	R1	r1	Image002--C00.tif	1591	13491	0	0	0	0	0	0	0	0	0
T0	Ppu	R1	r1	Image002--C00.tif	1592	13536	0	0	0	0.0140141	2	40	0	0	0
T0	Ppu	R1	r1	Image002--C00.tif	1593	13522	0	0	0	0	0	0	0	0	0
T0	Ppu	R1	r1	Image002--C00.tif	1594	13503	0	0	0	0.0218449	1	46	0	0	0
T0	Ppu	R1	r1	Image002--C00.tif	1595	13511	0	0	0	0	0	0	0	0	0
T0	Ppu	R1	r1	Image002--C00.tif	1596	13505	0	0	0	0	0	0	0	0	0
T0	Ppu	R1	r1	Image002--C00.tif	1597	13516	0	0	0	0.0167759	1	52	0	0	0
T0	Ppu	R1	r1	Image002--C00.tif	1598	13502	0	0	0	0.012479	1	55	0	0	0
T0	Ppu	R1	r1	Image002--C00.tif	1599	13488	0	0	0	0.0257246	2	109	0	0	0
T0	Ppu	R1	r1	Image002--C00.tif	1600	13484	0	0	0	0.0186548	1	56	0	0	0
T0	Ppu	R1	r1	Image002--C00.tif	1601	13477	0	0	0	0	0	0	0	0	0
T0	Ppu	R1	r1	Image002--C00.tif	1602	13462	0	0	0	0	0	0	0	0	0
T0	Ppu	R1	r1	Image002--C00.tif	1603	13461	0	0	0	0	0	0	0	0	0
T0	Ppu	R1	r1	Image002--C00.tif	1604	13406	0	0	0	0	0	0	0	0	0
T0	Ppu	R1	r1	Image002--C00.tif	1605	13395	0	0	0	0	0	0	0	0	0
T0	Ppu	R1	r1	Image002--C00.tif	1606	13381	0	0	0	0	0	0	0	0	0
T0	Ppu	R1	r1	Image002--C00.tif	1607	13406	0	0	0	0	0	0	0	0	0
T0	Ppu	R1	r1	Image002--C00.tif	1608	13405	0	0	0	0.0152127	1	36	0	0	0
T0	Ppu	R1	r1	Image002--C00.tif	1609	13396	0	0	0	0	0	0	0	0	0
T0	Ppu	R1	r1	Image002--C00.tif	1610	13364	0	0	0	0.0375819	1	64	0	0	0
T0	Ppu	R1	r1	Image002--C00.tif	1611	13402	0	0	0	0	0	0	0	0	0
T0	Ppu	R1	r1	Image002--C00.tif	1612	13367	0	0	0	0	0	0	0	0	0
T0	Ppu	R1	r1	Image002--C00.tif	1613	13418	0	0	0	0	0	0	0	0	0
T0	Ppu	R1	r1	Image002--C00.tif	1614	13377	0	0	0	0.0545265	2	128	0	0	0
T0	Ppu	R1	r1	Image002--C00.tif	1615	13373	0	0	0	0.041115	1	72	0	0	0
T0	Ppu	R1	r1	Image002--C00.tif	1616	13358	0	0	0	0.0192358	2	74	0	0	0
T0	Ppu	R1	r1	Image002--C00.tif	1617	13329	0	0	0	0	0	0	0	0	0
T0	Ppu	R1	r1	Image002--C00.tif	1618	13326	0	0	0	0.00760533	2	32	0	0	0
T0	Ppu	R1	r1	Image002--C00.tif	1619	13323	0	0	0	0.0256328	2	58	0	0	0
T0	Ppu	R1	r1	Image002--C00.tif	1620	13300	0	0	0	0	0	0	0	0	0
T0	Ppu	R1	r1	Image002--C00.tif	1621	13307	0	0	0	0	0	0	0	0	0
T0	Ppu	R1	r1	Image002--C00.tif	1622	13288	0	0	0	0	0	0	0	0	0
T0	Ppu	R1	r1	Image002--C00.tif	1623	13287	0	0	0	0.0223546	1	57	0	0	0
T0	Ppu	R1	r1	Image002--C00.tif	1624	13292	0	0	0	0	0	0	0	0	0
T0	Ppu	R1	r1	Image002--C00.tif	1625	13242	0	0	0	0	0	0	0	0	0
T0	Ppu	R1	r1	Image002--C00.tif	1626	13257	0	0	0	0.034916	1	87	0	0	0
T0	Ppu	R1	r1	Image002--C00.tif	1627	13226	0	0	0	0	0	0	0	0	0
T0	Ppu	R1	r1	Image002--C00.tif	1628	13185	0	0	0	0.0396375	2	136	0	0	0
T0	Ppu	R1	r1	Image002--C00.tif	1629	13140	0	0	0	0	0	0	0	0	0
T0	Ppu	R1	r1	Image002--C00.tif	1630	13144	0	0	0	0	0	0	0	0	0
T0	Ppu	R1	r1	Image002--C00.tif	1631	13099	0	0	0	0.0184234	2	63	0	0	0
T0	Ppu	R1	r1	Image002--C00.tif	1632	13091	0	0	0	0.00318713	1	5	0	0	0
T0	Ppu	R1	r1	Image002--C00.tif	1633	13063	0	0	0	0	0	0	0	0	0
T0	Ppu	R1	r1	Image002--C00.tif	1634	12968	0	0	0	0	0	0	0	0	0
T0	Ppu	R1	r1	Image002--C00.tif	1635	12884	0	0	0	0.00309656	1	14	0	0	0
T0	Ppu	R1	r1	Image002--C00.tif	1636	12867	0	0	0	0	0	0	0	0	0
T0	Ppu	R1	r1	Image002--C00.tif	1637	12524	0	0	0	0.0389369	1	79	0	0	0
T0	Ppu	R1	r1	Image002--C00.tif	1638	12423	0	0	0	0	0	0	0	0	0
T0	Ppu	R1	r1	Image002--C00.tif	1639	11916	0	0	0	0	0	0	0	0	0
T0	Ppu	R1	r1	Image002--C00.tif	1640	9095	0	0	0	0.0338514	3	84	0	0	0
T0	Ppu	R1	r1	Image003--C00.tif	1641	14679	0	0	0	0	0	0	0	0	0
T0	Ppu	R1	r1	Image003--C00.tif	1642	14563	0	0	0	0.00937389	1	28	0	0	0
T0	Ppu	R1	r1	Image003--C00.tif	1643	14692	0	0	0	0.0493839	8	176	0	0	0
T0	Ppu	R1	r1	Image003--C00.tif	1644	14648	0	0	0	0	0	0	0	0	0
T0	Ppu	R1	r1	Image003--C00.tif	1645	14601	0	0	0	0	0	0	0	0	0
T0	Ppu	R1	r1	Image003--C00.tif	1646	14626	0	0	0	0	0	0	0	0	0
T0	Ppu	R1	r1	Image003--C00.tif	1647	14503	0	0	0	0.0196962	1	49	0	0	0
T0	Ppu	R1	r1	Image003--C00.tif	1648	14485	0	0	0	0.00187535	1	8	0	0	0
T0	Ppu	R1	r1	Image003--C00.tif	1649	14512	0	0	0	0.114625	9	374	0	0	0
T0	Ppu	R1	r1	Image003--C00.tif	1650	14515	0	0	0	0.0126479	2	39	0	0	0
T0	Ppu	R1	r1	Image003--C00.tif	1651	14453	0	0	0	0	0	0	0	0	0
T0	Ppu	R1	r1	Image003--C00.tif	1652	14412	0	0	0	0	0	0	0	0	0
T0	Ppu	R1	r1	Image003--C00.tif	1653	14418	0	0	0	0.00471475	1	19	0	0	0
T0	Ppu	R1	r1	Image003--C00.tif	1654	14437	0	0	0	0.0704011	2	192	0	0	0
T0	Ppu	R1	r1	Image003--C00.tif	1655	14386	0	0	0	0	0	0	0	0	0
T0	Ppu	R1	r1	Image003--C00.tif	1656	14409	0	0	0	0.0268566	1	95	0	0	0
T0	Ppu	R1	r1	Image003--C00.tif	1657	14399	0	0	0	0	0	0	0	0	0
T0	Ppu	R1	r1	Image003--C00.tif	1658	14342	0	0	0	0.0335642	1	70	0	0	0
T0	Ppu	R1	r1	Image003--C00.tif	1659	14365	0	0	0	0	0	0	0	0	0
T0	Ppu	R1	r1	Image003--C00.tif	1660	14322	0.00667537	1	4	0.0100951	1	14	4	1	0.285714
T0	Ppu	R1	r1	Image003--C00.tif	1661	14300	0	0	0	0.0117313	5	55	0	0	0
T0	Ppu	R1	r1	Image003--C00.tif	1662	14194	0	0	0	0.0435315	1	63	0	0	0
T0	Ppu	R1	r1	Image003--C00.tif	1663	14300	0	0	0	0.0442218	1	142	0	0	0
T0	Ppu	R1	r1	Image003--C00.tif	1664	14280	0	0	0	0.0501545	1	80	0	0	0
T0	Ppu	R1	r1	Image003--C00.tif	1665	14286	0	0	0	0.0223626	1	69	0	0	0
T0	Ppu	R1	r1	Image003--C00.tif	1666	14292	0	0	0	0	0	0	0	0	0
T0	Ppu	R1	r1	Image003--C00.tif	1667	14240	0	0	0	0.00677766	1	21	0	0	0
T0	Ppu	R1	r1	Image003--C00.tif	1668	14317	0	0	0	0.0160733	1	68	0	0	0
T0	Ppu	R1	r1	Image003--C00.tif	1669	14277	0	0	0	0.0464291	2	120	0	0	0
T0	Ppu	R1	r1	Image003--C00.tif	1670	14258	0	0	0	0.0107254	6	54	0	0	0
T0	Ppu	R1	r1	Image003--C00.tif	1671	14229	0	0	0	0.00318591	1	15	0	0	0
T0	Ppu	R1	r1	Image003--C00.tif	1672	14240	0	0	0	0.0415974	2	101	0	0	0
T0	Ppu	R1	r1	Image003--C00.tif	1673	14219	0	0	0	0.0222127	2	49	0	0	0
T0	Ppu	R1	r1	Image003--C00.tif	1674	14152	0	0	0	0.0180008	1	52	0	0	0
T0	Ppu	R1	r1	Image003--C00.tif	1675	14168	0	0	0	0	0	0	0	0	0
T0	Ppu	R1	r1	Image003--C00.tif	1676	14227	0	0	0	0	0	0	0	0	0
T0	Ppu	R1	r1	Image003--C00.tif	1677	14231	0	0	0	0.0204812	1	66	0	0	0
T0	Ppu	R1	r1	Image003--C00.tif	1678	14212	0	0	0	0	0	0	0	0	0
T0	Ppu	R1	r1	Image003--C00.tif	1679	14241	0	0	0	0	0	0	0	0	0
T0	Ppu	R1	r1	Image003--C00.tif	1680	14171	0	0	0	0	0	0	0	0	0
T0	Ppu	R1	r1	Image003--C00.tif	1681	14157	0	0	0	0	0	0	0	0	0
T0	Ppu	R1	r1	Image003--C00.tif	1682	14170	0	0	0	0	0	0	0	0	0
T0	Ppu	R1	r1	Image003--C00.tif	1683	14142	0	0	0	0	0	0	0	0	0
T0	Ppu	R1	r1	Image003--C00.tif	1684	14197	0	0	0	0.0168869	1	57	0	0	0
T0	Ppu	R1	r1	Image003--C00.tif	1685	14171	0	0	0	0	0	0	0	0	0
T0	Ppu	R1	r1	Image003--C00.tif	1686	14199	0	0	0	0.0831898	1	110	0	0	0
T0	Ppu	R1	r1	Image003--C00.tif	1687	14143	0	0	0	0	0	0	0	0	0
T0	Ppu	R1	r1	Image003--C00.tif	1688	14066	0	0	0	0	0	0	0	0	0
T0	Ppu	R1	r1	Image003--C00.tif	1689	14128	0	0	0	0	0	0	0	0	0
T0	Ppu	R1	r1	Image003--C00.tif	1690	14085	0	0	0	0	0	0	0	0	0
T0	Ppu	R1	r1	Image003--C00.tif	1691	14090	0	0	0	0	0	0	0	0	0
T0	Ppu	R1	r1	Image003--C00.tif	1692	14058	0	0	0	0.0873711	4	183	0	0	0
T0	Ppu	R1	r1	Image003--C00.tif	1693	14041	0	0	0	0	0	0	0	0	0
T0	Ppu	R1	r1	Image003--C00.tif	1694	14073	0	0	0	0.00382982	1	6	0	0	0
T0	Ppu	R1	r1	Image003--C00.tif	1695	14059	0	0	0	0.0303455	1	132	0	0	0
T0	Ppu	R1	r1	Image003--C00.tif	1696	14058	0	0	0	0	0	0	0	0	0
T0	Ppu	R1	r1	Image003--C00.tif	1697	13998	0	0	0	0	0	0	0	0	0
T0	Ppu	R1	r1	Image003--C00.tif	1698	14037	0	0	0	0.0904133	20	369	0	0	0
T0	Ppu	R1	r1	Image003--C00.tif	1699	14097	0	0	0	0.0163558	2	47	0	0	0
T0	Ppu	R1	r1	Image003--C00.tif	1700	14009	0	0	0	0.0367371	1	76	0	0	0
T0	Ppu	R1	r1	Image003--C00.tif	1701	14044	0	0	0	0.027828	1	63	0	0	0
T0	Ppu	R1	r1	Image003--C00.tif	1702	14019	0	0	0	0.0439329	2	109	0	0	0
T0	Ppu	R1	r1	Image003--C00.tif	1703	13985	0	0	0	0.0131588	1	41	0	0	0
T0	Ppu	R1	r1	Image003--C00.tif	1704	14026	0	0	0	0.0490664	2	135	0	0	0
T0	Ppu	R1	r1	Image003--C00.tif	1705	13981	0	0	0	0	0	0	0	0	0
T0	Ppu	R1	r1	Image003--C00.tif	1706	14053	0	0	0	0	0	0	0	0	0
T0	Ppu	R1	r1	Image003--C00.tif	1707	13973	0	0	0	0	0	0	0	0	0
T0	Ppu	R1	r1	Image003--C00.tif	1708	13985	0	0	0	0	0	0	0	0	0
T0	Ppu	R1	r1	Image003--C00.tif	1709	13924	0	0	0	0	0	0	0	0	0
T0	Ppu	R1	r1	Image003--C00.tif	1710	13920	0	0	0	0	0	0	0	0	0
T0	Ppu	R1	r1	Image003--C00.tif	1711	13962	0	0	0	0	0	0	0	0	0
T0	Ppu	R1	r1	Image003--C00.tif	1712	13983	0	0	0	0.067895	1	86	0	0	0
T0	Ppu	R1	r1	Image003--C00.tif	1713	13959	0	0	0	0	0	0	0	0	0
T0	Ppu	R1	r1	Image003--C00.tif	1714	13942	0	0	0	0.0670139	16	309	0	0	0
T0	Ppu	R1	r1	Image003--C00.tif	1715	13975	0	0	0	0.0209415	1	48	0	0	0
T0	Ppu	R1	r1	Image003--C00.tif	1716	13889	0	0	0	0	0	0	0	0	0
T0	Ppu	R1	r1	Image003--C00.tif	1717	13962	0	0	0	0	0	0	0	0	0
T0	Ppu	R1	r1	Image003--C00.tif	1718	13950	0	0	0	0	0	0	0	0	0
T0	Ppu	R1	r1	Image003--C00.tif	1719	13934	0	0	0	0.00798447	2	37	0	0	0
T0	Ppu	R1	r1	Image003--C00.tif	1720	13925	0.00349832	1	4	0.0343204	2	120	4	1	0.0333333
T0	Ppu	R1	r1	Image003--C00.tif	1721	13913	0	0	0	0	0	0	0	0	0
T0	Ppu	R1	r1	Image003--C00.tif	1722	13877	0	0	0	0.0072869	1	32	0	0	0
T0	Ppu	R1	r1	Image003--C00.tif	1723	13896	0	0	0	0	0	0	0	0	0
T0	Ppu	R1	r1	Image003--C00.tif	1724	13943	0	0	0	0.0572398	4	226	0	0	0
T0	Ppu	R1	r1	Image003--C00.tif	1725	13900	0	0	0	0	0	0	0	0	0
T0	Ppu	R1	r1	Image003--C00.tif	1726	13855	0	0	0	0	0	0	0	0	0
T0	Ppu	R1	r1	Image003--C00.tif	1727	13914	0	0	0	0	0	0	0	0	0
T0	Ppu	R1	r1	Image003--C00.tif	1728	13873	0	0	0	0.0251109	2	98	0	0	0
T0	Ppu	R1	r1	Image003--C00.tif	1729	13866	0	0	0	0	0	0	0	0	0
T0	Ppu	R1	r1	Image003--C00.tif	1730	13849	0	0	0	0	0	0	0	0	0
T0	Ppu	R1	r1	Image003--C00.tif	1731	13905	0	0	0	0	0	0	0	0	0
T0	Ppu	R1	r1	Image003--C00.tif	1732	13855	0	0	0	0	0	0	0	0	0
T0	Ppu	R1	r1	Image003--C00.tif	1733	13856	0	0	0	0.00745186	5	32	0	0	0
T0	Ppu	R1	r1	Image003--C00.tif	1734	13843	0	0	0	0	0	0	0	0	0
T0	Ppu	R1	r1	Image003--C00.tif	1735	13824	0	0	0	0.00334413	1	17	0	0	0
T0	Ppu	R1	r1	Image003--C00.tif	1736	13829	0	0	0	0	0	0	0	0	0
T0	Ppu	R1	r1	Image003--C00.tif	1737	13860	0	0	0	0	0	0	0	0	0
T0	Ppu	R1	r1	Image003--C00.tif	1738	13803	0	0	0	0	0	0	0	0	0
T0	Ppu	R1	r1	Image003--C00.tif	1739	13717	0	0	0	0.0836678	9	387	0	0	0
T0	Ppu	R1	r1	Image003--C00.tif	1740	13774	0	0	0	0	0	0	0	0	0
T0	Ppu	R1	r1	Image003--C00.tif	1741	13801	0.00168828	1	4	0.106622	3	412	4	1	0.00970874
T0	Ppu	R1	r1	Image003--C00.tif	1742	13799	0	0	0	0	0	0	0	0	0
T0	Ppu	R1	r1	Image003--C00.tif	1743	13731	0	0	0	0.00904898	1	39	0	0	0
T0	Ppu	R1	r1	Image003--C00.tif	1744	13752	0	0	0	0.0359755	1	68	0	0	0
T0	Ppu	R1	r1	Image003--C00.tif	1745	13786	0	0	0	0	0	0	0	0	0
T0	Ppu	R1	r1	Image003--C00.tif	1746	13649	0	0	0	0.102057	10	446	0	0	0
T0	Ppu	R1	r1	Image003--C00.tif	1747	13728	0	0	0	0	0	0	0	0	0
T0	Ppu	R1	r1	Image003--C00.tif	1748	13732	0	0	0	0.014284	1	54	0	0	0
T0	Ppu	R1	r1	Image003--C00.tif	1749	13669	0	0	0	0.0636245	8	258	0	0	0
T0	Ppu	R1	r1	Image003--C00.tif	1750	13688	0	0	0	0	0	0	0	0	0
T0	Ppu	R1	r1	Image003--C00.tif	1751	13701	0	0	0	0	0	0	0	0	0
T0	Ppu	R1	r1	Image003--C00.tif	1752	13692	0	0	0	0.110754	4	310	0	0	0
T0	Ppu	R1	r1	Image003--C00.tif	1753	13665	0	0	0	0.0312523	1	58	0	0	0
T0	Ppu	R1	r1	Image003--C00.tif	1754	13646	0	0	0	0.0157429	1	43	0	0	0
T0	Ppu	R1	r1	Image003--C00.tif	1755	13686	0	0	0	0	0	0	0	0	0
T0	Ppu	R1	r1	Image003--C00.tif	1756	13627	0	0	0	0.110997	18	424	0	0	0
T0	Ppu	R1	r1	Image003--C00.tif	1757	13648	0	0	0	0	0	0	0	0	0
T0	Ppu	R1	r1	Image003--C00.tif	1758	13660	0.00279667	1	3	0	0	0	0	0	0
T0	Ppu	R1	r1	Image003--C00.tif	1759	13636	0	0	0	0	0	0	0	0	0
T0	Ppu	R1	r1	Image003--C00.tif	1760	13629	0	0	0	0	0	0	0	0	0
T0	Ppu	R1	r1	Image003--C00.tif	1761	13648	0	0	0	0.0185765	1	63	0	0	0
T0	Ppu	R1	r1	Image003--C00.tif	1762	13619	0	0	0	0.00351904	2	19	0	0	0
T0	Ppu	R1	r1	Image003--C00.tif	1763	13654	0	0	0	0.0400972	7	169	0	0	0
T0	Ppu	R1	r1	Image003--C00.tif	1764	13613	0	0	0	0.0266623	1	52	0	0	0
T0	Ppu	R1	r1	Image003--C00.tif	1765	13616	0.00302634	1	4	0.0398069	3	82	4	1	0.0487805
T0	Ppu	R1	r1	Image003--C00.tif	1766	13630	0	0	0	0	0	0	0	0	0
T0	Ppu	R1	r1	Image003--C00.tif	1767	13574	0	0	0	0.00241045	1	6	0	0	0
T0	Ppu	R1	r1	Image003--C00.tif	1768	13620	0	0	0	0	0	0	0	0	0
T0	Ppu	R1	r1	Image003--C00.tif	1769	13601	0	0	0	0.142823	9	590	0	0	0
T0	Ppu	R1	r1	Image003--C00.tif	1770	13588	0	0	0	0.0196198	1	72	0	0	0
T0	Ppu	R1	r1	Image003--C00.tif	1771	13582	0	0	0	0	0	0	0	0	0
T0	Ppu	R1	r1	Image003--C00.tif	1772	13591	0	0	0	0.0129201	1	46	0	0	0
T0	Ppu	R1	r1	Image003--C00.tif	1773	13594	0	0	0	0	0	0	0	0	0
T0	Ppu	R1	r1	Image003--C00.tif	1774	13598	0	0	0	0.00451846	1	17	0	0	0
T0	Ppu	R1	r1	Image003--C00.tif	1775	13587	0	0	0	0.0276761	1	56	0	0	0
T0	Ppu	R1	r1	Image003--C00.tif	1776	13555	0	0	0	0.0088077	1	27	0	0	0
T0	Ppu	R1	r1	Image003--C00.tif	1777	13584	0	0	0	0	0	0	0	0	0
T0	Ppu	R1	r1	Image003--C00.tif	1778	13571	0	0	0	0.0795039	1	79	0	0	0
T0	Ppu	R1	r1	Image003--C00.tif	1779	13536	0	0	0	0	0	0	0	0	0
T0	Ppu	R1	r1	Image003--C00.tif	1780	13571	0	0	0	0.00138317	1	6	0	0	0
T0	Ppu	R1	r1	Image003--C00.tif	1781	13551	0	0	0	0.0172725	9	77	0	0	0
T0	Ppu	R1	r1	Image003--C00.tif	1782	13531	0	0	0	0.00903378	2	27	0	0	0
T0	Ppu	R1	r1	Image003--C00.tif	1783	13528	0	0	0	0	0	0	0	0	0
T0	Ppu	R1	r1	Image003--C00.tif	1784	13531	0	0	0	0.0178689	1	70	0	0	0
T0	Ppu	R1	r1	Image003--C00.tif	1785	13519	0	0	0	0.0730116	6	227	0	0	0
T0	Ppu	R1	r1	Image003--C00.tif	1786	13639	0	0	0	0.00783009	1	30	0	0	0
T0	Ppu	R1	r1	Image003--C00.tif	1787	13552	0	0	0	0	0	0	0	0	0
T0	Ppu	R1	r1	Image003--C00.tif	1788	13555	0	0	0	0	0	0	0	0	0
T0	Ppu	R1	r1	Image003--C00.tif	1789	13535	0.00300332	1	3	0.0657278	2	137	3	1	0.0218978
T0	Ppu	R1	r1	Image003--C00.tif	1790	13490	0	0	0	0.0368285	6	169	0	0	0
T0	Ppu	R1	r1	Image003--C00.tif	1791	13556	0	0	0	0.0172543	1	47	0	0	0
T0	Ppu	R1	r1	Image003--C00.tif	1792	13524	0	0	0	0.0507141	1	168	0	0	0
T0	Ppu	R1	r1	Image003--C00.tif	1793	13508	0	0	0	0.00931889	2	41	0	0	0
T0	Ppu	R1	r1	Image003--C00.tif	1794	13508	0	0	0	0.018568	2	54	0	0	0
T0	Ppu	R1	r1	Image003--C00.tif	1795	13495	0	0	0	0.0378501	1	63	0	0	0
T0	Ppu	R1	r1	Image003--C00.tif	1796	13488	0	0	0	0.00549579	1	22	0	0	0
T0	Ppu	R1	r1	Image003--C00.tif	1797	13507	0	0	0	0	0	0	0	0	0
T0	Ppu	R1	r1	Image003--C00.tif	1798	13475	0	0	0	0.0352813	1	80	0	0	0
T0	Ppu	R1	r1	Image003--C00.tif	1799	13519	0	0	0	0	0	0	0	0	0
T0	Ppu	R1	r1	Image003--C00.tif	1800	13378	0	0	0	0.0642747	3	203	0	0	0
T0	Ppu	R1	r1	Image003--C00.tif	1801	13294	0	0	0	0.0233736	1	52	0	0	0
T0	Ppu	R1	r1	Image003--C00.tif	1802	13481	0	0	0	0	0	0	0	0	0
T0	Ppu	R1	r1	Image003--C00.tif	1803	13445	0	0	0	0.0205861	1	44	0	0	0
T0	Ppu	R1	r1	Image003--C00.tif	1804	13455	0	0	0	0	0	0	0	0	0
T0	Ppu	R1	r1	Image003--C00.tif	1805	13468	0	0	0	0.00687685	2	20	0	0	0
T0	Ppu	R1	r1	Image003--C00.tif	1806	13473	0	0	0	0	0	0	0	0	0
T0	Ppu	R1	r1	Image003--C00.tif	1807	13457	0	0	0	0	0	0	0	0	0
T0	Ppu	R1	r1	Image003--C00.tif	1808	13440	0	0	0	0	0	0	0	0	0
T0	Ppu	R1	r1	Image003--C00.tif	1809	13433	0	0	0	0.0835393	2	289	0	0	0
T0	Ppu	R1	r1	Image003--C00.tif	1810	13396	0	0	0	0.0508345	1	93	0	0	0
T0	Ppu	R1	r1	Image003--C00.tif	1811	13431	0	0	0	0	0	0	0	0	0
T0	Ppu	R1	r1	Image003--C00.tif	1812	13446	0	0	0	0.0600418	1	234	0	0	0
T0	Ppu	R1	r1	Image003--C00.tif	1813	13415	0	0	0	0	0	0	0	0	0
T0	Ppu	R1	r1	Image003--C00.tif	1814	13414	0	0	0	0.0159974	1	37	0	0	0
T0	Ppu	R1	r1	Image003--C00.tif	1815	13388	0	0	0	0	0	0	0	0	0
T0	Ppu	R1	r1	Image003--C00.tif	1816	13404	0	0	0	0.00745142	1	35	0	0	0
T0	Ppu	R1	r1	Image003--C00.tif	1817	13391	0	0	0	0.0360203	8	153	0	0	0
T0	Ppu	R1	r1	Image003--C00.tif	1818	13391	0	0	0	0.11435	4	306	0	0	0
T0	Ppu	R1	r1	Image003--C00.tif	1819	13392	0	0	0	0	0	0	0	0	0
T0	Ppu	R1	r1	Image003--C00.tif	1820	13385	0	0	0	0.00977297	2	46	0	0	0
T0	Ppu	R1	r1	Image003--C00.tif	1821	13377	0	0	0	0	0	0	0	0	0
T0	Ppu	R1	r1	Image003--C00.tif	1822	13372	0	0	0	0.0279576	2	83	0	0	0
T0	Ppu	R1	r1	Image003--C00.tif	1823	13380	0	0	0	0	0	0	0	0	0
T0	Ppu	R1	r1	Image003--C00.tif	1824	13360	0	0	0	0.0127857	1	36	0	0	0
T0	Ppu	R1	r1	Image003--C00.tif	1825	13360	0	0	0	0.0278249	2	72	0	0	0
T0	Ppu	R1	r1	Image003--C00.tif	1826	13370	0	0	0	0	0	0	0	0	0
T0	Ppu	R1	r1	Image003--C00.tif	1827	13350	0	0	0	0	0	0	0	0	0
T0	Ppu	R1	r1	Image003--C00.tif	1828	13333	0.00223727	1	4	0.0987244	19	393	4	1	0.0101781
T0	Ppu	R1	r1	Image003--C00.tif	1829	13319	0	0	0	0.007939	1	34	0	0	0
T0	Ppu	R1	r1	Image003--C00.tif	1830	13307	0	0	0	0.0592551	1	89	0	0	0
T0	Ppu	R1	r1	Image003--C00.tif	1831	13296	0	0	0	0.0103761	1	45	0	0	0
T0	Ppu	R1	r1	Image003--C00.tif	1832	13267	0	0	0	0	0	0	0	0	0
T0	Ppu	R1	r1	Image003--C00.tif	1833	13253	0	0	0	0.0511023	6	204	0	0	0
T0	Ppu	R1	r1	Image003--C00.tif	1834	13257	0	0	0	0.0522854	1	93	0	0	0
T0	Ppu	R1	r1	Image003--C00.tif	1835	13246	0	0	0	0.0469719	2	138	0	0	0
T0	Ppu	R1	r1	Image003--C00.tif	1836	13187	0	0	0	0	0	0	0	0	0
T0	Ppu	R1	r1	Image003--C00.tif	1837	13181	0	0	0	0.0192024	1	53	0	0	0
T0	Ppu	R1	r1	Image003--C00.tif	1838	13166	0	0	0	0	0	0	0	0	0
T0	Ppu	R1	r1	Image003--C00.tif	1839	13181	0	0	0	0.0293322	1	61	0	0	0
T0	Ppu	R1	r1	Image003--C00.tif	1840	13161	0	0	0	0	0	0	0	0	0
T0	Ppu	R1	r1	Image003--C00.tif	1841	13166	0	0	0	0.0244977	1	76	0	0	0
T0	Ppu	R1	r1	Image003--C00.tif	1842	13128	0	0	0	0.058799	1	187	0	0	0
T0	Ppu	R1	r1	Image003--C00.tif	1843	13091	0	0	0	0	0	0	0	0	0
T0	Ppu	R1	r1	Image003--C00.tif	1844	13029	0	0	0	0	0	0	0	0	0
T0	Ppu	R1	r1	Image003--C00.tif	1845	13016	0	0	0	0.0412633	1	97	0	0	0
T0	Ppu	R1	r1	Image003--C00.tif	1846	13002	0	0	0	0.0128231	1	32	0	0	0
T0	Ppu	R1	r1	Image003--C00.tif	1847	12798	0	0	0	0	0	0	0	0	0
T0	Ppu	R1	r1	Image003--C00.tif	1848	12943	0	0	0	0	0	0	0	0	0
T0	Ppu	R1	r1	Image003--C00.tif	1849	12770	0	0	0	0	0	0	0	0	0
T0	Ppu	R1	r1	Image003--C00.tif	1850	12442	0	0	0	0.0202795	1	52	0	0	0
T0	Ppu	R1	r1	Image003--C00.tif	1851	11982	0	0	0	0	0	0	0	0	0
T0	Ppu	R1	r1	Image003--C00.tif	1852	12461	0	0	0	0	0	0	0	0	0
T0	Ppu	R1	r1	Image003--C00.tif	1853	10302	0	0	0	0.0109805	1	36	0	0	0
T0	Ppu	R1	r1	Image003--C00.tif	1854	9836	0	0	0	0	0	0	0	0	0
T0	Ppu	R1	r1	Image003--C00.tif	1855	9403	0	0	0	0.025958	1	48	0	0	0
T0	Ppu	R1	r2	Image001--C00.tif	1856	14635	0	0	0	0.0323814	1	77	0	0	0
T0	Ppu	R1	r2	Image001--C00.tif	1857	14673	0	0	0	0.0290536	1	115	0	0	0
T0	Ppu	R1	r2	Image001--C00.tif	1858	14638	0	0	0	0	0	0	0	0	0
T0	Ppu	R1	r2	Image001--C00.tif	1859	14537	0	0	0	0	0	0	0	0	0
T0	Ppu	R1	r2	Image001--C00.tif	1860	14531	0	0	0	0	0	0	0	0	0
T0	Ppu	R1	r2	Image001--C00.tif	1861	14531	0	0	0	0.00901611	1	26	0	0	0
T0	Ppu	R1	r2	Image001--C00.tif	1862	14505	0	0	0	0.0399063	3	119	0	0	0
T0	Ppu	R1	r2	Image001--C00.tif	1863	14499	0	0	0	0.00995488	1	30	0	0	0
T0	Ppu	R1	r2	Image001--C00.tif	1864	14458	0	0	0	0	0	0	0	0	0
T0	Ppu	R1	r2	Image001--C00.tif	1865	14531	0	0	0	0	0	0	0	0	0
T0	Ppu	R1	r2	Image001--C00.tif	1866	14433	0	0	0	0.0191431	1	80	0	0	0
T0	Ppu	R1	r2	Image001--C00.tif	1867	14389	0	0	0	0	0	0	0	0	0
T0	Ppu	R1	r2	Image001--C00.tif	1868	14420	0	0	0	0	0	0	0	0	0
T0	Ppu	R1	r2	Image001--C00.tif	1869	14362	0	0	0	0.00994451	1	30	0	0	0
T0	Ppu	R1	r2	Image001--C00.tif	1870	14377	0	0	0	0.0191129	1	53	0	0	0
T0	Ppu	R1	r2	Image001--C00.tif	1871	14382	0	0	0	0.0300777	1	60	0	0	0
T0	Ppu	R1	r2	Image001--C00.tif	1872	14334	0	0	0	0.0164823	1	40	0	0	0
T0	Ppu	R1	r2	Image001--C00.tif	1873	14329	0	0	0	0.0383597	1	66	0	0	0
T0	Ppu	R1	r2	Image001--C00.tif	1874	14345	0	0	0	0.0117573	1	51	0	0	0
T0	Ppu	R1	r2	Image001--C00.tif	1875	14333	0	0	0	0	0	0	0	0	0
T0	Ppu	R1	r2	Image001--C00.tif	1876	14351	0	0	0	0	0	0	0	0	0
T0	Ppu	R1	r2	Image001--C00.tif	1877	14288	0	0	0	0.03752	3	103	0	0	0
T0	Ppu	R1	r2	Image001--C00.tif	1878	14272	0	0	0	0	0	0	0	0	0
T0	Ppu	R1	r2	Image001--C00.tif	1879	14291	0	0	0	0	0	0	0	0	0
T0	Ppu	R1	r2	Image001--C00.tif	1880	14245	0	0	0	0.0184069	1	68	0	0	0
T0	Ppu	R1	r2	Image001--C00.tif	1881	14284	0	0	0	0	0	0	0	0	0
T0	Ppu	R1	r2	Image001--C00.tif	1882	14256	0	0	0	0	0	0	0	0	0
T0	Ppu	R1	r2	Image001--C00.tif	1883	14261	0	0	0	0	0	0	0	0	0
T0	Ppu	R1	r2	Image001--C00.tif	1884	14175	0.00627981	1	10	0.0420914	4	105	10	1	0.0952381
T0	Ppu	R1	r2	Image001--C00.tif	1885	14223	0	0	0	0	0	0	0	0	0
T0	Ppu	R1	r2	Image001--C00.tif	1886	14191	0	0	0	0.00109129	1	5	0	0	0
T0	Ppu	R1	r2	Image001--C00.tif	1887	14201	0	0	0	0.0110056	1	51	0	0	0
T0	Ppu	R1	r2	Image001--C00.tif	1888	14195	0	0	0	0	0	0	0	0	0
T0	Ppu	R1	r2	Image001--C00.tif	1889	14200	0	0	0	0.0433652	3	143	0	0	0
T0	Ppu	R1	r2	Image001--C00.tif	1890	14202	0	0	0	0	0	0	0	0	0
T0	Ppu	R1	r2	Image001--C00.tif	1891	14184	0	0	0	0.073786	2	202	0	0	0
T0	Ppu	R1	r2	Image001--C00.tif	1892	14174	0	0	0	0	0	0	0	0	0
T0	Ppu	R1	r2	Image001--C00.tif	1893	14165	0	0	0	0	0	0	0	0	0
T0	Ppu	R1	r2	Image001--C00.tif	1894	14156	0	0	0	0.022487	1	50	0	0	0
T0	Ppu	R1	r2	Image001--C00.tif	1895	14093	0	0	0	0	0	0	0	0	0
T0	Ppu	R1	r2	Image001--C00.tif	1896	14160	0	0	0	0	0	0	0	0	0
T0	Ppu	R1	r2	Image001--C00.tif	1897	14128	0	0	0	0.0176723	2	45	0	0	0
T0	Ppu	R1	r2	Image001--C00.tif	1898	14136	0	0	0	0	0	0	0	0	0
T0	Ppu	R1	r2	Image001--C00.tif	1899	14141	0.00229055	1	3	0.0168491	2	48	3	1	0.0625
T0	Ppu	R1	r2	Image001--C00.tif	1900	14150	0	0	0	0	0	0	0	0	0
T0	Ppu	R1	r2	Image001--C00.tif	1901	14127	0	0	0	0.0151111	1	48	0	0	0
T0	Ppu	R1	r2	Image001--C00.tif	1902	14095	0	0	0	0	0	0	0	0	0
T0	Ppu	R1	r2	Image001--C00.tif	1903	14086	0	0	0	0	0	0	0	0	0
T0	Ppu	R1	r2	Image001--C00.tif	1904	14069	0	0	0	0	0	0	0	0	0
T0	Ppu	R1	r2	Image001--C00.tif	1905	14117	0	0	0	0.0136887	1	66	0	0	0
T0	Ppu	R1	r2	Image001--C00.tif	1906	14095	0	0	0	0	0	0	0	0	0
T0	Ppu	R1	r2	Image001--C00.tif	1907	14047	0	0	0	0.0219488	1	43	0	0	0
T0	Ppu	R1	r2	Image001--C00.tif	1908	13981	0	0	0	0	0	0	0	0	0
T0	Ppu	R1	r2	Image001--C00.tif	1909	14002	0	0	0	0	0	0	0	0	0
T0	Ppu	R1	r2	Image001--C00.tif	1910	14016	0	0	0	0.0738627	2	121	0	0	0
T0	Ppu	R1	r2	Image001--C00.tif	1911	13940	0	0	0	0.0291242	1	59	0	0	0
T0	Ppu	R1	r2	Image001--C00.tif	1912	13977	0	0	0	0	0	0	0	0	0
T0	Ppu	R1	r2	Image001--C00.tif	1913	14017	0	0	0	0	0	0	0	0	0
T0	Ppu	R1	r2	Image001--C00.tif	1914	13954	0	0	0	0	0	0	0	0	0
T0	Ppu	R1	r2	Image001--C00.tif	1915	13891	0	0	0	0	0	0	0	0	0
T0	Ppu	R1	r2	Image001--C00.tif	1916	13923	0	0	0	0.00191054	1	5	0	0	0
T0	Ppu	R1	r2	Image001--C00.tif	1917	13930	0	0	0	0.0220507	1	60	0	0	0
T0	Ppu	R1	r2	Image001--C00.tif	1918	13930	0	0	0	0.00778747	1	35	0	0	0
T0	Ppu	R1	r2	Image001--C00.tif	1919	13928	0	0	0	0.00858763	1	39	0	0	0
T0	Ppu	R1	r2	Image001--C00.tif	1920	13904	0	0	0	0.00987815	2	43	0	0	0
T0	Ppu	R1	r2	Image001--C00.tif	1921	13890	0	0	0	0	0	0	0	0	0
T0	Ppu	R1	r2	Image001--C00.tif	1922	13890	0	0	0	0.00938901	1	32	0	0	0
T0	Ppu	R1	r2	Image001--C00.tif	1923	13920	0	0	0	0	0	0	0	0	0
T0	Ppu	R1	r2	Image001--C00.tif	1924	13885	0	0	0	0	0	0	0	0	0
T0	Ppu	R1	r2	Image001--C00.tif	1925	13916	0	0	0	0	0	0	0	0	0
T0	Ppu	R1	r2	Image001--C00.tif	1926	13904	0.00260151	1	4	0.00365199	1	9	4	1	0.444444
T0	Ppu	R1	r2	Image001--C00.tif	1927	13924	0	0	0	0	0	0	0	0	0
T0	Ppu	R1	r2	Image001--C00.tif	1928	13897	0	0	0	0	0	0	0	0	0
T0	Ppu	R1	r2	Image001--C00.tif	1929	13843	0	0	0	0.0283476	1	57	0	0	0
T0	Ppu	R1	r2	Image001--C00.tif	1930	13839	0	0	0	0.0175964	1	45	0	0	0
T0	Ppu	R1	r2	Image001--C00.tif	1931	13791	0	0	0	0.027104	1	70	0	0	0
T0	Ppu	R1	r2	Image001--C00.tif	1932	13804	0	0	0	0.0393566	1	77	0	0	0
T0	Ppu	R1	r2	Image001--C00.tif	1933	13824	0	0	0	0	0	0	0	0	0
T0	Ppu	R1	r2	Image001--C00.tif	1934	13817	0	0	0	0	0	0	0	0	0
T0	Ppu	R1	r2	Image001--C00.tif	1935	13784	0.00245189	1	4	0.00344792	1	7	4	1	0.571429
T0	Ppu	R1	r2	Image001--C00.tif	1936	13765	0	0	0	0	0	0	0	0	0
T0	Ppu	R1	r2	Image001--C00.tif	1937	13777	0	0	0	0.0252127	1	55	0	0	0
T0	Ppu	R1	r2	Image001--C00.tif	1938	13776	0	0	0	0	0	0	0	0	0
T0	Ppu	R1	r2	Image001--C00.tif	1939	13774	0.00202861	1	4	0.00395615	1	9	4	1	0.444444
T0	Ppu	R1	r2	Image001--C00.tif	1940	13719	0	0	0	0.0509546	2	156	0	0	0
T0	Ppu	R1	r2	Image001--C00.tif	1941	13674	0	0	0	0	0	0	0	0	0
T0	Ppu	R1	r2	Image001--C00.tif	1942	13700	0	0	0	0.0158527	1	56	0	0	0
T0	Ppu	R1	r2	Image001--C00.tif	1943	13737	0	0	0	0.00670867	1	27	0	0	0
T0	Ppu	R1	r2	Image001--C00.tif	1944	13676	0	0	0	0	0	0	0	0	0
T0	Ppu	R1	r2	Image001--C00.tif	1945	13691	0	0	0	0	0	0	0	0	0
T0	Ppu	R1	r2	Image001--C00.tif	1946	13688	0	0	0	0	0	0	0	0	0
T0	Ppu	R1	r2	Image001--C00.tif	1947	13643	0	0	0	0.0147549	1	46	0	0	0
T0	Ppu	R1	r2	Image001--C00.tif	1948	13657	0	0	0	0.047042	4	161	0	0	0
T0	Ppu	R1	r2	Image001--C00.tif	1949	13648	0	0	0	0	0	0	0	0	0
T0	Ppu	R1	r2	Image001--C00.tif	1950	13610	0	0	0	0	0	0	0	0	0
T0	Ppu	R1	r2	Image001--C00.tif	1951	13629	0	0	0	0.0237244	1	66	0	0	0
T0	Ppu	R1	r2	Image001--C00.tif	1952	13613	0	0	0	0.0114005	1	38	0	0	0
T0	Ppu	R1	r2	Image001--C00.tif	1953	13620	0	0	0	0.0438835	2	87	0	0	0
T0	Ppu	R1	r2	Image001--C00.tif	1954	13611	0	0	0	0	0	0	0	0	0
T0	Ppu	R1	r2	Image001--C00.tif	1955	13606	0	0	0	0	0	0	0	0	0
T0	Ppu	R1	r2	Image001--C00.tif	1956	13591	0	0	0	0.0288608	1	97	0	0	0
T0	Ppu	R1	r2	Image001--C00.tif	1957	13586	0	0	0	0	0	0	0	0	0
T0	Ppu	R1	r2	Image001--C00.tif	1958	13542	0	0	0	0	0	0	0	0	0
T0	Ppu	R1	r2	Image001--C00.tif	1959	13561	0	0	0	0	0	0	0	0	0
T0	Ppu	R1	r2	Image001--C00.tif	1960	13581	0.00291715	1	4	0.00326267	1	12	4	1	0.333333
T0	Ppu	R1	r2	Image001--C00.tif	1961	13560	0	0	0	0	0	0	0	0	0
T0	Ppu	R1	r2	Image001--C00.tif	1962	13539	0	0	0	0.0064812	1	6	0	0	0
T0	Ppu	R1	r2	Image001--C00.tif	1963	13543	0	0	0	0.0805554	2	160	0	0	0
T0	Ppu	R1	r2	Image001--C00.tif	1964	13533	0	0	0	0.0282602	1	52	0	0	0
T0	Ppu	R1	r2	Image001--C00.tif	1965	13523	0	0	0	0.0147847	1	45	0	0	0
T0	Ppu	R1	r2	Image001--C00.tif	1966	13503	0	0	0	0.0142628	1	41	0	0	0
T0	Ppu	R1	r2	Image001--C00.tif	1967	13487	0	0	0	-0.000123421	1	6	0	0	0
T0	Ppu	R1	r2	Image001--C00.tif	1968	13477	0	0	0	0	0	0	0	0	0
T0	Ppu	R1	r2	Image001--C00.tif	1969	13488	0	0	0	0.0243258	1	67	0	0	0
T0	Ppu	R1	r2	Image001--C00.tif	1970	13458	0	0	0	0	0	0	0	0	0
T0	Ppu	R1	r2	Image001--C00.tif	1971	13454	0	0	0	0.0256752	1	63	0	0	0
T0	Ppu	R1	r2	Image001--C00.tif	1972	13516	0.00371767	1	5	0.00487072	1	12	5	1	0.416667
T0	Ppu	R1	r2	Image001--C00.tif	1973	13445	0	0	0	0	0	0	0	0	0
T0	Ppu	R1	r2	Image001--C00.tif	1974	13421	0	0	0	0	0	0	0	0	0
T0	Ppu	R1	r2	Image001--C00.tif	1975	13426	0	0	0	0.0276511	3	83	0	0	0
T0	Ppu	R1	r2	Image001--C00.tif	1976	13419	0	0	0	0.00992823	1	40	0	0	0
T0	Ppu	R1	r2	Image001--C00.tif	1977	13417	0	0	0	0	0	0	0	0	0
T0	Ppu	R1	r2	Image001--C00.tif	1978	13423	0	0	0	0	0	0	0	0	0
T0	Ppu	R1	r2	Image001--C00.tif	1979	13408	0	0	0	0.00127358	1	5	0	0	0
T0	Ppu	R1	r2	Image001--C00.tif	1980	13365	0	0	0	0	0	0	0	0	0
T0	Ppu	R1	r2	Image001--C00.tif	1981	13342	0.00314476	1	4	0.00531826	1	12	4	1	0.333333
T0	Ppu	R1	r2	Image001--C00.tif	1982	13314	0	0	0	0.00195934	1	8	0	0	0
T0	Ppu	R1	r2	Image001--C00.tif	1983	13295	0	0	0	0	0	0	0	0	0
T0	Ppu	R1	r2	Image001--C00.tif	1984	13298	0	0	0	0	0	0	0	0	0
T0	Ppu	R1	r2	Image001--C00.tif	1985	13271	0	0	0	0.114081	1	251	0	0	0
T0	Ppu	R1	r2	Image001--C00.tif	1986	13282	0	0	0	0	0	0	0	0	0
T0	Ppu	R1	r2	Image001--C00.tif	1987	13263	0	0	0	0.0270392	1	66	0	0	0
T0	Ppu	R1	r2	Image001--C00.tif	1988	13261	0	0	0	0	0	0	0	0	0
T0	Ppu	R1	r2	Image001--C00.tif	1989	13200	0	0	0	0.0748981	2	126	0	0	0
T0	Ppu	R1	r2	Image001--C00.tif	1990	13160	0	0	0	0.0156693	1	38	0	0	0
T0	Ppu	R1	r2	Image001--C00.tif	1991	13147	0	0	0	0	0	0	0	0	0
T0	Ppu	R1	r2	Image001--C00.tif	1992	13127	0	0	0	0	0	0	0	0	0
T0	Ppu	R1	r2	Image001--C00.tif	1993	13146	0	0	0	0.0384167	1	73	0	0	0
T0	Ppu	R1	r2	Image001--C00.tif	1994	13136	0	0	0	0	0	0	0	0	0
T0	Ppu	R1	r2	Image001--C00.tif	1995	13159	0	0	0	0	0	0	0	0	0
T0	Ppu	R1	r2	Image001--C00.tif	1996	13064	0	0	0	0.00895332	1	28	0	0	0
T0	Ppu	R1	r2	Image001--C00.tif	1997	13024	0	0	0	0.0169686	1	41	0	0	0
T0	Ppu	R1	r2	Image001--C00.tif	1998	12961	0	0	0	0	0	0	0	0	0
T0	Ppu	R1	r2	Image001--C00.tif	1999	12773	0	0	0	0.00356919	1	8	0	0	0
[truncated: 22,111 more rows]

## Sheet: Fig3a b
PPU_mu	0.643845	0.639934	0.644621	0.632909	0.619093	0.608782	h-1
PPU_mu_in_mix	0.663763	0.660905	0.6561	0.612997	0.6109	0.62
PVE_mu	0.1706	0.1259	0.120208	0.131868	0.126104	0.115119
PVE_mu_in_mix	0.147317	0.13308	0.109466	0.0995577	0.116734	0.126864
PPU_td	2.57076	4.7622	4.42675	4.79878	5.25611	6.00114	h
PPU_td_in_mix	3.6304	1.57521	1.63495	3.66453	3.73427	3.86491
PVE_td	8.74749	11.4673	10.62	10.6295	10.3323	11.0533
PVE_td_in_mix	11.4248	10.4425	10.0491	11.283	10.8123	10.5193

## Sheet: Fig3c
	Culture	Condition	BioRep	DilutionFactor	channel	Mean.concentration.biorep
									dr = droplet
1	dr	PpPv	R1	3	GFP	3601160000			pl = plate suspension
2	dr	PpPv	R1	3	mCherry	2057507000
3	dr	PpPv	R1	4	GFP	3423565000
4	dr	PpPv	R1	4	mCherry	1944240000
5	dr	PpPv	R2	3	GFP	2104106000
6	dr	PpPv	R2	3	mCherry	1396492000
7	dr	PpPv	R2	4	GFP	1954703000
8	dr	PpPv	R2	4	mCherry	1400158000
9	dr	PpPv	R3	3	GFP	2358111000
10	dr	PpPv	R3	3	mCherry	1070349000
11	dr	PpPv	R3	4	GFP	2377629000
12	dr	PpPv	R3	4	mCherry	1111442000
13	dr	PpPv	R4	3	GFP	2164560000
14	dr	PpPv	R4	3	mCherry	560849700
15	dr	PpPv	R4	4	GFP	2238102000
16	dr	PpPv	R4	4	mCherry	514757000
17	dr	Ppu	R1	3	GFP	2802915000
18	dr	Ppu	R1	3	mCherry	0
19	dr	Ppu	R1	4	GFP	2468297000
20	dr	Ppu	R1	4	mCherry	1375000
21	dr	Ppu	R2	3	GFP	2779737000
22	dr	Ppu	R2	3	mCherry	0
23	dr	Ppu	R2	4	GFP	2497254000
24	dr	Ppu	R2	4	mCherry	0
25	dr	Ppu	R3	3	GFP	3704913000
26	dr	Ppu	R3	3	mCherry	0
27	dr	Ppu	R3	4	GFP	3727199000
28	dr	Ppu	R3	4	mCherry	0
29	dr	Ppu	R4	3	GFP	4350622000
30	dr	Ppu	R4	3	mCherry	0
31	dr	Ppu	R4	4	GFP	4079104000
32	dr	Ppu	R4	4	mCherry	0
33	dr	Pve	R1	3	GFP	0
34	dr	Pve	R1	3	mCherry	2075484000
35	dr	Pve	R1	4	GFP	3620833
36	dr	Pve	R1	4	mCherry	1844289000
37	dr	Pve	R2	3	GFP	0
38	dr	Pve	R2	3	mCherry	1905956000
39	dr	Pve	R2	4	GFP	35245830
40	dr	Pve	R2	4	mCherry	1810841000
41	dr	Pve	R3	3	GFP	0
42	dr	Pve	R3	3	mCherry	985057200
43	dr	Pve	R3	4	GFP	61370830
44	dr	Pve	R3	4	mCherry	952052700
45	dr	Pve	R4	3	GFP	0
46	dr	Pve	R4	3	mCherry	984228000
47	dr	Pve	R4	4	GFP	35245830
48	dr	Pve	R4	4	mCherry	842945600
49	dr	med	R1	3	GFP	0
50	dr	med	R1	3	mCherry	0
51	dr	med	R1	4	GFP	12955560
52	dr	med	R1	4	mCherry	0
53	dr	med	R2	3	GFP	0
54	dr	med	R2	3	mCherry	0
55	dr	med	R2	4	GFP	14620830
56	dr	med	R2	4	mCherry	0
57	dr	med	R3	3	GFP	0
58	dr	med	R3	3	mCherry	0
59	dr	med	R3	4	GFP	39370830
60	dr	med	R3	4	mCherry	0
61	pl	PpPv	R1	3	GFP	1767532000
62	pl	PpPv	R1	3	mCherry	1910017000
63	pl	PpPv	R1	4	GFP	1743665000
64	pl	PpPv	R1	4	mCherry	1800333000
65	pl	PpPv	R2	3	GFP	1598182000
66	pl	PpPv	R2	3	mCherry	2262617000
67	pl	PpPv	R2	4	GFP	1547332000
68	pl	PpPv	R2	4	mCherry	2003667000
69	pl	PpPv	R3	3	GFP	1684082000
70	pl	PpPv	R3	3	mCherry	1563900000
71	pl	PpPv	R3	4	GFP	1648665000
72	pl	PpPv	R3	4	mCherry	1456167000
73	pl	PpPv	R4	3	GFP	1585815000
74	pl	PpPv	R4	3	mCherry	1209533000
75	pl	PpPv	R4	4	GFP	1650998000
76	pl	PpPv	R4	4	mCherry	1175500000
77	pl	Ppu	R1	3	GFP	1615532000
78	pl	Ppu	R1	3	mCherry	16663.9
79	pl	Ppu	R1	4	GFP	1747165000
80	pl	Ppu	R1	4	mCherry	0
81	pl	Ppu	R2	3	GFP	1717482000
82	pl	Ppu	R2	3	mCherry	0
83	pl	Ppu	R2	4	GFP	1672165000
84	pl	Ppu	R2	4	mCherry	0
85	pl	Ppu	R3	3	GFP	1732415000
86	pl	Ppu	R3	3	mCherry	0
87	pl	Ppu	R3	4	GFP	1844165000
88	pl	Ppu	R3	4	mCherry	0
89	pl	Ppu	R4	3	GFP	1517048000
90	pl	Ppu	R4	3	mCherry	16663.9
91	pl	Ppu	R4	4	GFP	1590665000
92	pl	Ppu	R4	4	mCherry	0
93	pl	Pve	R1	3	GFP	9414983
94	pl	Pve	R1	3	mCherry	1295733000
95	pl	Pve	R1	4	GFP	18831650
96	pl	Pve	R1	4	mCherry	1260500000
97	pl	Pve	R2	3	GFP	21331650
98	pl	Pve	R2	3	mCherry	3313983000
99	pl	Pve	R2	4	GFP	33831650
100	pl	Pve	R2	4	mCherry	3172667000
101	pl	Pve	R3	3	GFP	14414980
102	pl	Pve	R3	3	mCherry	2526317000
103	pl	Pve	R3	4	GFP	40664980
104	pl	Pve	R3	4	mCherry	2369667000
105	pl	Pve	R4	3	GFP	9614983
106	pl	Pve	R4	3	mCherry	1681533000
107	pl	Pve	R4	4	GFP	31164980
108	pl	Pve	R4	4	mCherry	1627833000
Showing 1 to 12 of 114 entries, 6 total columns

## Sheet: Fig3d-S4-S6
Fig. 3d
download Figure3&S4&S6.zip from Zenodo		10.5281/zenodo.12071085
and follow README script instructions

## Sheet: Fig3ef
Data of Fig. 3e													> # ANOVA							> TukeyHSD(res.aov.ppu)
Row	REP1	REP2	REP3	REP4	Mean								> res.aov.ppu <- aov(median_prod ~ Row, data = med.ppu); summary(res.aov.ppu)							Tukey multiple comparisons of means
cnt_Ppu_mono	0.85369	0.992308	0.98308	0.81844	0.911879								Df Sum Sq Mean Sq F value Pr(>F)							95% family-wise confidence level
cnt_Ppu_solo	0.977716	0.923599	0.93858	0.932384	0.94307								Row 3 0.30767 0.10256 26.53 1.4e-05 ***
cnt_mix_Ppu	0.0265306	0.0445609	0.0422535	0.0493421	0.0406718								Residuals 12 0.04639 0.00387							Fit: aov(formula = median_prod ~ Row, data = med.ppu)
cnt_Pve_mono	0.648352	0.715278	0.658451	0.575503	0.649396								---
cnt_Pve_solo	0.593909	0.739777	0.716981	0.624204	0.668718								Signif. codes: 0 ‘***’ 0.001 ‘**’ 0.01 ‘*’ 0.05 ‘.’ 0.1 ‘ ’ 1							$Row
cnt_mix_Pve	0.310204	0.211009	0.243461	0.335526	0.27505								> res.aov.pve <- aov(median_prod ~ Row, data = med.pve); summary(res.aov.pve)							diff lwr upr p adj
cnt_mix_Pve_ppu	0.636735	0.709043	0.692153	0.560855	0.649697								Df Sum Sq Mean Sq F value Pr(>F)							med_mix_Pve_lo-med_mix_Ppu -0.3029176573 -0.4334520 -0.1723833 0.0000858
med_Ppu_mono	0.841927	0.868666	0.852115	0.746797	0.827376								Row 3 1.506 0.5021 6.363 0.00793 **							med_Ppu_mono-med_mix_Ppu -0.3279495063 -0.4584838 -0.1974152 0.0000394
med_Ppu_solo	0.810694	0.902186	0.819172	0.779992	0.828011								Residuals 12 0.947 0.0789							med_Ppu_solo-med_mix_Ppu -0.3273145665 -0.4578489 -0.1967802 0.0000402
med_mix_Ppu	1.11023	1.24664	1.16409	1.10035	1.15533								---							med_Ppu_mono-med_mix_Pve_lo -0.0250318490 -0.1555662 0.1055025 0.9393308
med_mix_Pve_lo	0.822144	0.918208	0.904782	0.764498	0.852408								Signif. codes: 0 ‘***’ 0.001 ‘**’ 0.01 ‘*’ 0.05 ‘.’ 0.1 ‘ ’ 1							med_Ppu_solo-med_mix_Pve_lo -0.0243969091 -0.1549313 0.1061374 0.9434253
med_Pve_mono	3.98133	4.08247	3.73279	3.43564	3.80806															med_Ppu_solo-med_Ppu_mono 0.0006349399 -0.1298994 0.1311693 0.9999989
med_Pve_solo	3.72559	4.07887	3.44066	3.36607	3.6528
med_mix_Pve	3.07755	3.35252	2.90223	2.77195	3.02606
med_mix_Ppu_lo	3.82024	4.01412	3.50656	3.49077	3.70792															> TukeyHSD(res.aov.pve)
																				Tukey multiple comparisons of means
																				95% family-wise confidence level
Counted fractions in Fig. 3f																				Fit: aov(formula = median_prod ~ Row, data = med.pve)
TIME	FRACTIONS	SIM1	SIM2	SIM3	SIM4	SIM5	REP1	REP2	REP3	REP4	ttest									$Row
T24	cnt_PPUh_PVEh_d	0.469602	0.460465	0.44375	0.474836	0.47619	0.281395	0.247917	0.420833	0.426696	0.022347									diff lwr upr p adj
T24	cnt_PPUh_PVEl_d	0.291405	0.302326	0.333333	0.275711	0.287879	0.302326	0.108333	0.20625	0.304158	0.153769									med_mix_Pve-med_mix_Ppu_lo -0.68185851 -1.27159238 -0.09212463 0.0222745
T24	cnt_PPUl_PVEh_d	0.0775681	0.0651163	0.0770833	0.0962801	0.0800866	0.0953488	0.0208333	0.0604167	0.0459519	0.15477									med_Pve_mono-med_mix_Ppu_lo 0.10013264 -0.48960124 0.68986651 0.9565512
T24	cnt_PPUl_PVEl_d	0.067086	0.055814	0.0583333	0.059081	0.0714286	0.0883721	0.05	0.0354167	0.0722101	0.939708									med_Pve_solo-med_mix_Ppu_lo -0.05512686 -0.64486073 0.53460701 0.9921410
T24	cnt_PPUh_d	0.0125786	0.0302326	0.0145833	0.0131291	0.017316	0.0837209	0.360417	0.0833333	0.0350109	0.101222									med_Pve_mono-med_mix_Pve 0.78199114 0.19225727 1.37172501 0.0092213
T48	cnt_PPUh_PVEh_d	0.274633	0.304651	0.264583	0.319475	0.309524	0.333333	0.403922	0.635271	0.418033	0.0346658									med_Pve_solo-med_mix_Pve 0.62673165 0.03699777 1.21646552 0.0361920
T48	cnt_PPUh_PVEl_d	0.545073	0.502326	0.545833	0.540481	0.558442	0.29065	0.311111	0.196393	0.283607	1.26e-05									med_Pve_solo-med_Pve_mono -0.15525950 -0.74499337 0.43447437 0.8613249
T48	cnt_PPUl_PVEh_d	0.0628931	0.0674419	0.06875	0.0503282	0.0238095	0.0264228	0.0457516	0.0420842	0.0491803	0.229203
T48	cnt_PPUl_PVEl_d	0.0293501	0.0209302	0.0270833	0.0262582	0.0367965	0.0284553	0.0470588	0.0240481	0.0442623	0.216838
T48	cnt_PPUh_d	0.0188679	0.0162791	0.025	0.00875274	0.0194805	0.205285	0.115033	0.0541082	0.152459	0.00481944
ANOVAN
		'SIM1'	'SIM2'	'SIM3'	'SIM4'	'SIM5'	'REP1'	'REP2'	'REP3'	'REP4'	'ttest'	g2
'T24'	'cnt_PPUh_PVEh_d'	0.457023	0.47907	0.4625	0.468271	0.471861	0.281395	0.247917	0.420833	0.426696	0.019629	a
'T24'	'cnt_PPUh_PVEl_d'	0.314465	0.293023	0.320833	0.319475	0.266234	0.302326	0.108333	0.20625	0.304158	0.132616	b
'T24'	'cnt_PPUl_PVEh_d'	0.0587002	0.0790698	0.0770833	0.0743982	0.0974026	0.0953488	0.0208333	0.0604167	0.0459519	0.200552	c
'T24'	'cnt_PPUl_PVEl_d'	0.0838574	0.0767442	0.0625	0.0547046	0.0692641	0.0883721	0.05	0.0354167	0.0722101	0.524837	d
'T24'	'cnt_PPUh_d'	0.0188679	0.0162791	0.01875	0.0131291	0.012987	0.0837209	0.360417	0.0833333	0.0350109	0.0973381	e
'T48'	'cnt_PPUh_PVEh_d'	0.297694	0.262791	0.322917	0.271335	0.298701	0.333333	0.403922	0.635271	0.418033	0.031553	a
'T48'	'cnt_PPUh_PVEl_d'	0.532495	0.574419	0.495833	0.584245	0.554113	0.29065	0.311111	0.196393	0.283607	2.59582e-05	b
'T48'	'cnt_PPUl_PVEh_d'	0.0461216	0.0372093	0.04375	0.0525164	0.0454545	0.0264228	0.0457516	0.0420842	0.0491803	0.452358	c
'T48'	'cnt_PPUl_PVEl_d'	0.0293501	0.0465116	0.03125	0.02407	0.025974	0.0284553	0.0470588	0.0240481	0.0442623	0.523356	d
'T48'	'cnt_PPUh_d'	0.0251572	0.0162791	0.0166667	0.0153173	0.025974	0.205285	0.115033	0.0541082	0.152459	0.00529011	e
g1		1	1	1	1	1	2	2	2	2	excluded
anovan
'Source'	'Sum Sq.'	'd.f.'	'Singular?'	'Mean Sq.'	'F'	'Prob>F'
'g1'	0.00267307	1	0	0.00267307	0.457416	0.500785
'g2'	1.97911	4	0	0.494778	84.6663	5.91698e-28
'g1*g2'	0.197809	4	0	0.0494522	8.46226	9.56676e-06
'Error'	0.467508	80	0	0.00584385	[]	[]
'Total'	2.74321	89	0	[]	[]	[]
represent	number
g1=1,g2=a	1	1	2	-0.134725	-0.0167086	0.101308	0.999983
g1=2,g2=a	2	1	3	-0.157565	-0.0462972	0.0649702	0.937161
g1=1,g2=b	3	1	4	0.010846	0.128863	0.24688	0.0212982
g1=2,g2=b	4	1	5	0.206778	0.318046	0.429313	8.81205e-13
g1=1,g2=c	5	1	6	0.212951	0.330968	0.448984	1.97237e-12
g1=2,g2=c	6	1	7	0.217526	0.328794	0.440061	2.08659e-13
g1=1,g2=d	7	1	8	0.212472	0.330488	0.448505	2.09562e-12
g1=2,g2=d	8	1	9	0.250008	0.361276	0.472543	2.7446e-15
g1=1,g2=e	9	1	10	0.125029	0.243046	0.361062	1.1478e-07
g1=2,g2=e	10	2	3	-0.147605	-0.0295886	0.0884283	0.998137
		2	4	0.0211708	0.145572	0.269972	0.00969471
		2	5	0.216737	0.334754	0.452771	1.22178e-12
		2	6	0.223276	0.347676	0.472077	2.27627e-12
		2	7	0.227485	0.345502	0.463519	3.14007e-13
		2	8	0.222796	0.347197	0.471598	2.411e-12
		2	9	0.259967	0.377984	0.496001	5.26479e-15
		2	10	0.135353	0.259754	0.384155	7.62046e-08
		3	4	0.0571432	0.17516	0.293177	0.000265756
		3	5	0.253076	0.364343	0.47561	1.82811e-15
		3	6	0.259248	0.377265	0.495282	5.76124e-15
		3	7	0.263824	0.375091	0.486358	4.42199e-16
		3	8	0.258769	0.376786	0.494802	6.11776e-15
		3	9	0.296305	0.407573	0.51884	6.3811e-18
		3	10	0.171326	0.289343	0.40736	3.76415e-10
		4	5	0.071166	0.189183	0.3072	5.90877e-05
		4	6	0.077704	0.202105	0.326505	4.46516e-05
		4	7	0.081914	0.199931	0.317948	1.79227e-05
		4	8	0.0772248	0.201625	0.326026	4.69443e-05
		4	9	0.114396	0.232413	0.35043	4.11962e-07
		4	10	-0.0102181	0.114183	0.238583	0.0996409
		5	6	-0.105095	0.0129219	0.130939	0.999998
		5	7	-0.100519	0.010748	0.122015	0.999999
		5	8	-0.105574	0.0124427	0.13046	0.999999
		5	9	-0.0680375	0.0432299	0.154497	0.958565
		5	10	-0.193017	-0.0750002	0.0430167	0.554712
		6	7	-0.120191	-0.00217391	0.115843	1
		6	8	-0.12488	-0.000479217	0.123921	1
		6	9	-0.0877089	0.030308	0.148325	0.997757
		6	10	-0.212323	-0.0879221	0.0364786	0.400382
		7	8	-0.116322	0.00169469	0.119712	1
		7	9	-0.0787855	0.0324819	0.143749	0.99412
		7	10	-0.203765	-0.0857482	0.0322687	0.360721
		8	9	-0.0872297	0.0307872	0.148804	0.997471
		8	10	-0.211844	-0.0874429	0.0369578	0.408309
		9	10	-0.236247	-0.11823	-0.00021321	0.0492073

## Sheet: Fig4a
time	well_ID	gfp_signal	plate_id	bio_replicate	Condition	tech_replicate	media	mergecol_id		time	well_ID	mScarletI_signal	plate_id	bio_replicate	Condition	tech_replicate	media	mergecol_id
0.5	A1	127	1	R1	L15	r1	succinate	1_A1		0.5	A1	138	1	R1	L15	r1	succinate	1_A1
0.5	A2	825	1	R1	SW	r1	succinate	1_A2		0.5	A2	8	1	R1	SW	r1	succinate	1_A2
0.5	A3	802	1	R1	L15SW	r1	succinate	1_A3		0.5	A3	116	1	R1	L15SW	r1	succinate	1_A3
0.5	A4	114	1	R1	media	r1	succinate	1_A4		0.5	A4	8	1	R1	media	r1	succinate	1_A4
0.5	A5	130	1	R2	L15	r1	salicylate	1_A5		0.5	A5	156	1	R2	L15	r1	salicylate	1_A5
0.5	A6	820	1	R2	SW	r1	salicylate	1_A6		0.5	A6	10	1	R2	SW	r1	salicylate	1_A6
0.5	A7	1134	1	R2	L15SW	r1	salicylate	1_A7		0.5	A7	148	1	R2	L15SW	r1	salicylate	1_A7
0.5	A8	120	1	R2	media	r1	salicylate	1_A8		0.5	A8	8	1	R2	media	r1	salicylate	1_A8
0.5	A9	117	1	R3	L15	r1	succ_sal	1_A9		0.5	A9	127	1	R3	L15	r1	succ_sal	1_A9
0.5	A10	1001	1	R3	SW	r1	succ_sal	1_A10		0.5	A10	12	1	R3	SW	r1	succ_sal	1_A10
0.5	A11	1245	1	R3	L15SW	r1	succ_sal	1_A11		0.5	A11	112	1	R3	L15SW	r1	succ_sal	1_A11
0.5	A12	112	1	R3	media	r1	succ_sal	1_A12		0.5	A12	12	1	R3	media	r1	succ_sal	1_A12
0.5	B1	131	1	R1	L15	r2	succinate	1_B1		0.5	B1	135	1	R1	L15	r2	succinate	1_B1
0.5	B2	1150	1	R1	SW	r2	succinate	1_B2		0.5	B2	10	1	R1	SW	r2	succinate	1_B2
0.5	B3	942	1	R1	L15SW	r2	succinate	1_B3		0.5	B3	129	1	R1	L15SW	r2	succinate	1_B3
0.5	B4	107	1	R1	media	r2	succinate	1_B4		0.5	B4	9	1	R1	media	r2	succinate	1_B4
0.5	B5	124	1	R2	L15	r2	salicylate	1_B5		0.5	B5	139	1	R2	L15	r2	salicylate	1_B5
0.5	B6	1006	1	R2	SW	r2	salicylate	1_B6		0.5	B6	11	1	R2	SW	r2	salicylate	1_B6
0.5	B7	957	1	R2	L15SW	r2	salicylate	1_B7		0.5	B7	135	1	R2	L15SW	r2	salicylate	1_B7
0.5	B8	120	1	R2	media	r2	salicylate	1_B8		0.5	B8	11	1	R2	media	r2	salicylate	1_B8
0.5	B9	126	1	R3	L15	r2	succ_sal	1_B9		0.5	B9	102	1	R3	L15	r2	succ_sal	1_B9
0.5	B10	1300	1	R3	SW	r2	succ_sal	1_B10		0.5	B10	12	1	R3	SW	r2	succ_sal	1_B10
0.5	B11	951	1	R3	L15SW	r2	succ_sal	1_B11		0.5	B11	109	1	R3	L15SW	r2	succ_sal	1_B11
0.5	B12	121	1	R3	media	r2	succ_sal	1_B12		0.5	B12	10	1	R3	media	r2	succ_sal	1_B12
0.5	C1	123	1	R1	L15	r3	succinate	1_C1		0.5	C1	128	1	R1	L15	r3	succinate	1_C1
0.5	C2	764	1	R1	SW	r3	succinate	1_C2		0.5	C2	5	1	R1	SW	r3	succinate	1_C2
0.5	C3	741	1	R1	L15SW	r3	succinate	1_C3		0.5	C3	104	1	R1	L15SW	r3	succinate	1_C3
0.5	C4	122	1	R1	media	r3	succinate	1_C4		0.5	C4	11	1	R1	media	r3	succinate	1_C4
0.5	C5	130	1	R2	L15	r3	salicylate	1_C5		0.5	C5	138	1	R2	L15	r3	salicylate	1_C5
0.5	C6	868	1	R2	SW	r3	salicylate	1_C6		0.5	C6	11	1	R2	SW	r3	salicylate	1_C6
0.5	C7	773	1	R2	L15SW	r3	salicylate	1_C7		0.5	C7	128	1	R2	L15SW	r3	salicylate	1_C7
0.5	C8	123	1	R2	media	r3	salicylate	1_C8		0.5	C8	20	1	R2	media	r3	salicylate	1_C8
0.5	C9	125	1	R3	L15	r3	succ_sal	1_C9		0.5	C9	120	1	R3	L15	r3	succ_sal	1_C9
0.5	C10	1165	1	R3	SW	r3	succ_sal	1_C10		0.5	C10	7	1	R3	SW	r3	succ_sal	1_C10
0.5	C11	952	1	R3	L15SW	r3	succ_sal	1_C11		0.5	C11	105	1	R3	L15SW	r3	succ_sal	1_C11
0.5	C12	122	1	R3	media	r3	succ_sal	1_C12		0.5	C12	11	1	R3	media	r3	succ_sal	1_C12
0.5	D1	133	1	R1	L15	r4	succinate	1_D1		0.5	D1	121	1	R1	L15	r4	succinate	1_D1
0.5	D2	808	1	R1	SW	r4	succinate	1_D2		0.5	D2	9	1	R1	SW	r4	succinate	1_D2
0.5	D3	793	1	R1	L15SW	r4	succinate	1_D3		0.5	D3	111	1	R1	L15SW	r4	succinate	1_D3
0.5	D4	116	1	R1	media	r4	succinate	1_D4		0.5	D4	9	1	R1	media	r4	succinate	1_D4
0.5	D5	122	1	R2	L15	r4	salicylate	1_D5		0.5	D5	137	1	R2	L15	r4	salicylate	1_D5
0.5	D6	879	1	R2	SW	r4	salicylate	1_D6		0.5	D6	13	1	R2	SW	r4	salicylate	1_D6
0.5	D7	1079	1	R2	L15SW	r4	salicylate	1_D7		0.5	D7	124	1	R2	L15SW	r4	salicylate	1_D7
0.5	D8	120	1	R2	media	r4	salicylate	1_D8		0.5	D8	9	1	R2	media	r4	salicylate	1_D8
0.5	D9	115	1	R3	L15	r4	succ_sal	1_D9		0.5	D9	123	1	R3	L15	r4	succ_sal	1_D9
0.5	D10	940	1	R3	SW	r4	succ_sal	1_D10		0.5	D10	14	1	R3	SW	r4	succ_sal	1_D10
0.5	D11	1338	1	R3	L15SW	r4	succ_sal	1_D11		0.5	D11	115	1	R3	L15SW	r4	succ_sal	1_D11
0.5	D12	111	1	R3	media	r4	succ_sal	1_D12		0.5	D12	11	1	R3	media	r4	succ_sal	1_D12
0.5	E1	122	1	R1	L15	r5	succinate	1_E1		0.5	E1	123	1	R1	L15	r5	succinate	1_E1
0.5	E2	724	1	R1	SW	r5	succinate	1_E2		0.5	E2	14	1	R1	SW	r5	succinate	1_E2
0.5	E3	670	1	R1	L15SW	r5	succinate	1_E3		0.5	E3	115	1	R1	L15SW	r5	succinate	1_E3
0.5	E4	119	1	R1	media	r5	succinate	1_E4		0.5	E4	10	1	R1	media	r5	succinate	1_E4
0.5	E5	128	1	R2	L15	r5	salicylate	1_E5		0.5	E5	152	1	R2	L15	r5	salicylate	1_E5
0.5	E6	658	1	R2	SW	r5	salicylate	1_E6		0.5	E6	12	1	R2	SW	r5	salicylate	1_E6
0.5	E7	773	1	R2	L15SW	r5	salicylate	1_E7		0.5	E7	136	1	R2	L15SW	r5	salicylate	1_E7
0.5	E8	125	1	R2	media	r5	salicylate	1_E8		0.5	E8	13	1	R2	media	r5	salicylate	1_E8
0.5	E9	127	1	R3	L15	r5	succ_sal	1_E9		0.5	E9	111	1	R3	L15	r5	succ_sal	1_E9
0.5	E10	864	1	R3	SW	r5	succ_sal	1_E10		0.5	E10	10	1	R3	SW	r5	succ_sal	1_E10
0.5	E11	949	1	R3	L15SW	r5	succ_sal	1_E11		0.5	E11	103	1	R3	L15SW	r5	succ_sal	1_E11
0.5	E12	120	1	R3	media	r5	succ_sal	1_E12		0.5	E12	12	1	R3	media	r5	succ_sal	1_E12
0.5	F1	127	1	R1	L15	r6	succinate	1_F1		0.5	F1	145	1	R1	L15	r6	succinate	1_F1
0.5	F2	790	1	R1	SW	r6	succinate	1_F2		0.5	F2	8	1	R1	SW	r6	succinate	1_F2
0.5	F3	733	1	R1	L15SW	r6	succinate	1_F3		0.5	F3	109	1	R1	L15SW	r6	succinate	1_F3
0.5	F4	125	1	R1	media	r6	succinate	1_F4		0.5	F4	11	1	R1	media	r6	succinate	1_F4
0.5	F5	136	1	R2	L15	r6	salicylate	1_F5		0.5	F5	149	1	R2	L15	r6	salicylate	1_F5
0.5	F6	724	1	R2	SW	r6	salicylate	1_F6		0.5	F6	8	1	R2	SW	r6	salicylate	1_F6
0.5	F7	711	1	R2	L15SW	r6	salicylate	1_F7		0.5	F7	132	1	R2	L15SW	r6	salicylate	1_F7
0.5	F8	120	1	R2	media	r6	salicylate	1_F8		0.5	F8	7	1	R2	media	r6	salicylate	1_F8
0.5	F9	123	1	R3	L15	r6	succ_sal	1_F9		0.5	F9	106	1	R3	L15	r6	succ_sal	1_F9
0.5	F10	740	1	R3	SW	r6	succ_sal	1_F10		0.5	F10	13	1	R3	SW	r6	succ_sal	1_F10
0.5	F11	826	1	R3	L15SW	r6	succ_sal	1_F11		0.5	F11	109	1	R3	L15SW	r6	succ_sal	1_F11
0.5	F12	122	1	R3	media	r6	succ_sal	1_F12		0.5	F12	13	1	R3	media	r6	succ_sal	1_F12
0.5	G1	117	1	R1	L15	r7	succinate	1_G1		0.5	G1	126	1	R1	L15	r7	succinate	1_G1
0.5	G2	701	1	R1	SW	r7	succinate	1_G2		0.5	G2	12	1	R1	SW	r7	succinate	1_G2
0.5	G3	714	1	R1	L15SW	r7	succinate	1_G3		0.5	G3	121	1	R1	L15SW	r7	succinate	1_G3
0.5	G4	119	1	R1	media	r7	succinate	1_G4		0.5	G4	10	1	R1	media	r7	succinate	1_G4
0.5	G5	122	1	R2	L15	r7	salicylate	1_G5		0.5	G5	144	1	R2	L15	r7	salicylate	1_G5
0.5	G6	773	1	R2	SW	r7	salicylate	1_G6		0.5	G6	13	1	R2	SW	r7	salicylate	1_G6
0.5	G7	714	1	R2	L15SW	r7	salicylate	1_G7		0.5	G7	121	1	R2	L15SW	r7	salicylate	1_G7
0.5	G8	121	1	R2	media	r7	salicylate	1_G8		0.5	G8	13	1	R2	media	r7	salicylate	1_G8
0.5	G9	133	1	R3	L15	r7	succ_sal	1_G9		0.5	G9	124	1	R3	L15	r7	succ_sal	1_G9
0.5	G10	780	1	R3	SW	r7	succ_sal	1_G10		0.5	G10	15	1	R3	SW	r7	succ_sal	1_G10
0.5	G11	853	1	R3	L15SW	r7	succ_sal	1_G11		0.5	G11	100	1	R3	L15SW	r7	succ_sal	1_G11
0.5	G12	115	1	R3	media	r7	succ_sal	1_G12		0.5	G12	14	1	R3	media	r7	succ_sal	1_G12
1	A1	125	1	R1	L15	r1	succinate	1_A1		1	A1	127	1	R1	L15	r1	succinate	1_A1
1	A2	584	1	R1	SW	r1	succinate	1_A2		1	A2	12	1	R1	SW	r1	succinate	1_A2
1	A3	824	1	R1	L15SW	r1	succinate	1_A3		1	A3	106	1	R1	L15SW	r1	succinate	1_A3
1	A4	111	1	R1	media	r1	succinate	1_A4		1	A4	12	1	R1	media	r1	succinate	1_A4
1	A5	115	1	R2	L15	r1	salicylate	1_A5		1	A5	155	1	R2	L15	r1	salicylate	1_A5
1	A6	882	1	R2	SW	r1	salicylate	1_A6		1	A6	11	1	R2	SW	r1	salicylate	1_A6
1	A7	1243	1	R2	L15SW	r1	salicylate	1_A7		1	A7	137	1	R2	L15SW	r1	salicylate	1_A7
1	A8	117	1	R2	media	r1	salicylate	1_A8		1	A8	10	1	R2	media	r1	salicylate	1_A8
1	A9	119	1	R3	L15	r1	succ_sal	1_A9		1	A9	120	1	R3	L15	r1	succ_sal	1_A9
1	A10	1225	1	R3	SW	r1	succ_sal	1_A10		1	A10	12	1	R3	SW	r1	succ_sal	1_A10
1	A11	1413	1	R3	L15SW	r1	succ_sal	1_A11		1	A11	109	1	R3	L15SW	r1	succ_sal	1_A11
1	A12	109	1	R3	media	r1	succ_sal	1_A12		1	A12	8	1	R3	media	r1	succ_sal	1_A12
1	B1	110	1	R1	L15	r2	succinate	1_B1		1	B1	127	1	R1	L15	r2	succinate	1_B1
1	B2	970	1	R1	SW	r2	succinate	1_B2		1	B2	13	1	R1	SW	r2	succinate	1_B2
1	B3	818	1	R1	L15SW	r2	succinate	1_B3		1	B3	105	1	R1	L15SW	r2	succinate	1_B3
1	B4	108	1	R1	media	r2	succinate	1_B4		1	B4	10	1	R1	media	r2	succinate	1_B4
1	B5	122	1	R2	L15	r2	salicylate	1_B5		1	B5	144	1	R2	L15	r2	salicylate	1_B5
1	B6	1075	1	R2	SW	r2	salicylate	1_B6		1	B6	12	1	R2	SW	r2	salicylate	1_B6
1	B7	1063	1	R2	L15SW	r2	salicylate	1_B7		1	B7	123	1	R2	L15SW	r2	salicylate	1_B7
1	B8	118	1	R2	media	r2	salicylate	1_B8		1	B8	10	1	R2	media	r2	salicylate	1_B8
1	B9	128	1	R3	L15	r2	succ_sal	1_B9		1	B9	101	1	R3	L15	r2	succ_sal	1_B9
1	B10	1423	1	R3	SW	r2	succ_sal	1_B10		1	B10	10	1	R3	SW	r2	succ_sal	1_B10
1	B11	969	1	R3	L15SW	r2	succ_sal	1_B11		1	B11	112	1	R3	L15SW	r2	succ_sal	1_B11
1	B12	116	1	R3	media	r2	succ_sal	1_B12		1	B12	10	1	R3	media	r2	succ_sal	1_B12
1	C1	119	1	R1	L15	r3	succinate	1_C1		1	C1	128	1	R1	L15	r3	succinate	1_C1
1	C2	764	1	R1	SW	r3	succinate	1_C2		1	C2	13	1	R1	SW	r3	succinate	1_C2
1	C3	687	1	R1	L15SW	r3	succinate	1_C3		1	C3	116	1	R1	L15SW	r3	succinate	1_C3
1	C4	112	1	R1	media	r3	succinate	1_C4		1	C4	8	1	R1	media	r3	succinate	1_C4
1	C5	122	1	R2	L15	r3	salicylate	1_C5		1	C5	129	1	R2	L15	r3	salicylate	1_C5
1	C6	861	1	R2	SW	r3	salicylate	1_C6		1	C6	13	1	R2	SW	r3	salicylate	1_C6
1	C7	827	1	R2	L15SW	r3	salicylate	1_C7		1	C7	126	1	R2	L15SW	r3	salicylate	1_C7
1	C8	112	1	R2	media	r3	salicylate	1_C8		1	C8	3	1	R2	media	r3	salicylate	1_C8
1	C9	124	1	R3	L15	r3	succ_sal	1_C9		1	C9	116	1	R3	L15	r3	succ_sal	1_C9
1	C10	1104	1	R3	SW	r3	succ_sal	1_C10		1	C10	14	1	R3	SW	r3	succ_sal	1_C10
1	C11	1233	1	R3	L15SW	r3	succ_sal	1_C11		1	C11	99	1	R3	L15SW	r3	succ_sal	1_C11
1	C12	116	1	R3	media	r3	succ_sal	1_C12		1	C12	14	1	R3	media	r3	succ_sal	1_C12
1	D1	120	1	R1	L15	r4	succinate	1_D1		1	D1	103	1	R1	L15	r4	succinate	1_D1
1	D2	812	1	R1	SW	r4	succinate	1_D2		1	D2	7	1	R1	SW	r4	succinate	1_D2
1	D3	798	1	R1	L15SW	r4	succinate	1_D3		1	D3	110	1	R1	L15SW	r4	succinate	1_D3
1	D4	109	1	R1	media	r4	succinate	1_D4		1	D4	14	1	R1	media	r4	succinate	1_D4
1	D5	114	1	R2	L15	r4	salicylate	1_D5		1	D5	150	1	R2	L15	r4	salicylate	1_D5
1	D6	981	1	R2	SW	r4	salicylate	1_D6		1	D6	11	1	R2	SW	r4	salicylate	1_D6
1	D7	1239	1	R2	L15SW	r4	salicylate	1_D7		1	D7	131	1	R2	L15SW	r4	salicylate	1_D7
1	D8	118	1	R2	media	r4	salicylate	1_D8		1	D8	11	1	R2	media	r4	salicylate	1_D8
1	D9	118	1	R3	L15	r4	succ_sal	1_D9		1	D9	110	1	R3	L15	r4	succ_sal	1_D9
1	D10	1090	1	R3	SW	r4	succ_sal	1_D10		1	D10	9	1	R3	SW	r4	succ_sal	1_D10
1	D11	1397	1	R3	L15SW	r4	succ_sal	1_D11		1	D11	104	1	R3	L15SW	r4	succ_sal	1_D11
1	D12	112	1	R3	media	r4	succ_sal	1_D12		1	D12	15	1	R3	media	r4	succ_sal	1_D12
1	E1	116	1	R1	L15	r5	succinate	1_E1		1	E1	109	1	R1	L15	r5	succinate	1_E1
1	E2	741	1	R1	SW	r5	succinate	1_E2		1	E2	10	1	R1	SW	r5	succinate	1_E2
1	E3	711	1	R1	L15SW	r5	succinate	1_E3		1	E3	114	1	R1	L15SW	r5	succinate	1_E3
1	E4	110	1	R1	media	r5	succinate	1_E4		1	E4	12	1	R1	media	r5	succinate	1_E4
1	E5	124	1	R2	L15	r5	salicylate	1_E5		1	E5	135	1	R2	L15	r5	salicylate	1_E5
1	E6	945	1	R2	SW	r5	salicylate	1_E6		1	E6	10	1	R2	SW	r5	salicylate	1_E6
1	E7	862	1	R2	L15SW	r5	salicylate	1_E7		1	E7	118	1	R2	L15SW	r5	salicylate	1_E7
1	E8	113	1	R2	media	r5	salicylate	1_E8		1	E8	6	1	R2	media	r5	salicylate	1_E8
1	E9	124	1	R3	L15	r5	succ_sal	1_E9		1	E9	99	1	R3	L15	r5	succ_sal	1_E9
1	E10	1041	1	R3	SW	r5	succ_sal	1_E10		1	E10	9	1	R3	SW	r5	succ_sal	1_E10
1	E11	1066	1	R3	L15SW	r5	succ_sal	1_E11		1	E11	109	1	R3	L15SW	r5	succ_sal	1_E11
1	E12	122	1	R3	media	r5	succ_sal	1_E12		1	E12	13	1	R3	media	r5	succ_sal	1_E12
1	F1	116	1	R1	L15	r6	succinate	1_F1		1	F1	125	1	R1	L15	r6	succinate	1_F1
1	F2	762	1	R1	SW	r6	succinate	1_F2		1	F2	13	1	R1	SW	r6	succinate	1_F2
1	F3	1030	1	R1	L15SW	r6	succinate	1_F3		1	F3	102	1	R1	L15SW	r6	succinate	1_F3
1	F4	106	1	R1	media	r6	succinate	1_F4		1	F4	13	1	R1	media	r6	succinate	1_F4
1	F5	124	1	R2	L15	r6	salicylate	1_F5		1	F5	143	1	R2	L15	r6	salicylate	1_F5
1	F6	703	1	R2	SW	r6	salicylate	1_F6		1	F6	10	1	R2	SW	r6	salicylate	1_F6
1	F7	746	1	R2	L15SW	r6	salicylate	1_F7		1	F7	118	1	R2	L15SW	r6	salicylate	1_F7
1	F8	110	1	R2	media	r6	salicylate	1_F8		1	F8	12	1	R2	media	r6	salicylate	1_F8
1	F9	121	1	R3	L15	r6	succ_sal	1_F9		1	F9	104	1	R3	L15	r6	succ_sal	1_F9
1	F10	845	1	R3	SW	r6	succ_sal	1_F10		1	F10	10	1	R3	SW	r6	succ_sal	1_F10
1	F11	824	1	R3	L15SW	r6	succ_sal	1_F11		1	F11	104	1	R3	L15SW	r6	succ_sal	1_F11
1	F12	108	1	R3	media	r6	succ_sal	1_F12		1	F12	9	1	R3	media	r6	succ_sal	1_F12
1	G1	114	1	R1	L15	r7	succinate	1_G1		1	G1	127	1	R1	L15	r7	succinate	1_G1
1	G2	637	1	R1	SW	r7	succinate	1_G2		1	G2	14	1	R1	SW	r7	succinate	1_G2
1	G3	794	1	R1	L15SW	r7	succinate	1_G3		1	G3	109	1	R1	L15SW	r7	succinate	1_G3
1	G4	105	1	R1	media	r7	succinate	1_G4		1	G4	8	1	R1	media	r7	succinate	1_G4
1	G5	125	1	R2	L15	r7	salicylate	1_G5		1	G5	140	1	R2	L15	r7	salicylate	1_G5
1	G6	847	1	R2	SW	r7	salicylate	1_G6		1	G6	15	1	R2	SW	r7	salicylate	1_G6
1	G7	647	1	R2	L15SW	r7	salicylate	1_G7		1	G7	138	1	R2	L15SW	r7	salicylate	1_G7
1	G8	113	1	R2	media	r7	salicylate	1_G8		1	G8	9	1	R2	media	r7	salicylate	1_G8
1	G9	129	1	R3	L15	r7	succ_sal	1_G9		1	G9	103	1	R3	L15	r7	succ_sal	1_G9
1	G10	745	1	R3	SW	r7	succ_sal	1_G10		1	G10	7	1	R3	SW	r7	succ_sal	1_G10
1	G11	1027	1	R3	L15SW	r7	succ_sal	1_G11		1	G11	115	1	R3	L15SW	r7	succ_sal	1_G11
1	G12	116	1	R3	media	r7	succ_sal	1_G12		1	G12	12	1	R3	media	r7	succ_sal	1_G12
1.5	A1	113	1	R1	L15	r1	succinate	1_A1		1.5	A1	131	1	R1	L15	r1	succinate	1_A1
1.5	A2	1008	1	R1	SW	r1	succinate	1_A2		1.5	A2	15	1	R1	SW	r1	succinate	1_A2
1.5	A3	815	1	R1	L15SW	r1	succinate	1_A3		1.5	A3	107	1	R1	L15SW	r1	succinate	1_A3
1.5	A4	111	1	R1	media	r1	succinate	1_A4		1.5	A4	10	1	R1	media	r1	succinate	1_A4
1.5	A5	125	1	R2	L15	r1	salicylate	1_A5		1.5	A5	146	1	R2	L15	r1	salicylate	1_A5
1.5	A6	1042	1	R2	SW	r1	salicylate	1_A6		1.5	A6	7	1	R2	SW	r1	salicylate	1_A6
1.5	A7	1422	1	R2	L15SW	r1	salicylate	1_A7		1.5	A7	126	1	R2	L15SW	r1	salicylate	1_A7
1.5	A8	106	1	R2	media	r1	salicylate	1_A8		1.5	A8	12	1	R2	media	r1	salicylate	1_A8
1.5	A9	118	1	R3	L15	r1	succ_sal	1_A9		1.5	A9	111	1	R3	L15	r1	succ_sal	1_A9
1.5	A10	1273	1	R3	SW	r1	succ_sal	1_A10		1.5	A10	9	1	R3	SW	r1	succ_sal	1_A10
1.5	A11	1583	1	R3	L15SW	r1	succ_sal	1_A11		1.5	A11	102	1	R3	L15SW	r1	succ_sal	1_A11
1.5	A12	107	1	R3	media	r1	succ_sal	1_A12		1.5	A12	15	1	R3	media	r1	succ_sal	1_A12
1.5	B1	115	1	R1	L15	r2	succinate	1_B1		1.5	B1	117	1	R1	L15	r2	succinate	1_B1
1.5	B2	920	1	R1	SW	r2	succinate	1_B2		1.5	B2	10	1	R1	SW	r2	succinate	1_B2
1.5	B3	866	1	R1	L15SW	r2	succinate	1_B3		1.5	B3	102	1	R1	L15SW	r2	succinate	1_B3
1.5	B4	114	1	R1	media	r2	succinate	1_B4		1.5	B4	14	1	R1	media	r2	succinate	1_B4
1.5	B5	122	1	R2	L15	r2	salicylate	1_B5		1.5	B5	130	1	R2	L15	r2	salicylate	1_B5
1.5	B6	942	1	R2	SW	r2	salicylate	1_B6		1.5	B6	12	1	R2	SW	r2	salicylate	1_B6
1.5	B7	1263	1	R2	L15SW	r2	salicylate	1_B7		1.5	B7	135	1	R2	L15SW	r2	salicylate	1_B7
1.5	B8	107	1	R2	media	r2	salicylate	1_B8		1.5	B8	10	1	R2	media	r2	salicylate	1_B8
1.5	B9	108	1	R3	L15	r2	succ_sal	1_B9		1.5	B9	99	1	R3	L15	r2	succ_sal	1_B9
1.5	B10	1487	1	R3	SW	r2	succ_sal	1_B10		1.5	B10	11	1	R3	SW	r2	succ_sal	1_B10
1.5	B11	1179	1	R3	L15SW	r2	succ_sal	1_B11		1.5	B11	103	1	R3	L15SW	r2	succ_sal	1_B11
1.5	B12	101	1	R3	media	r2	succ_sal	1_B12		1.5	B12	14	1	R3	media	r2	succ_sal	1_B12
1.5	C1	120	1	R1	L15	r3	succinate	1_C1		1.5	C1	115	1	R1	L15	r3	succinate	1_C1
1.5	C2	772	1	R1	SW	r3	succinate	1_C2		1.5	C2	14	1	R1	SW	r3	succinate	1_C2
1.5	C3	792	1	R1	L15SW	r3	succinate	1_C3		1.5	C3	109	1	R1	L15SW	r3	succinate	1_C3
1.5	C4	109	1	R1	media	r3	succinate	1_C4		1.5	C4	13	1	R1	media	r3	succinate	1_C4
1.5	C5	119	1	R2	L15	r3	salicylate	1_C5		1.5	C5	135	1	R2	L15	r3	salicylate	1_C5
1.5	C6	1051	1	R2	SW	r3	salicylate	1_C6		1.5	C6	10	1	R2	SW	r3	salicylate	1_C6
1.5	C7	820	1	R2	L15SW	r3	salicylate	1_C7		1.5	C7	140	1	R2	L15SW	r3	salicylate	1_C7
1.5	C8	103	1	R2	media	r3	salicylate	1_C8		1.5	C8	10	1	R2	media	r3	salicylate	1_C8
1.5	C9	106	1	R3	L15	r3	succ_sal	1_C9		1.5	C9	110	1	R3	L15	r3	succ_sal	1_C9
1.5	C10	1236	1	R3	SW	r3	succ_sal	1_C10		1.5	C10	11	1	R3	SW	r3	succ_sal	1_C10
1.5	C11	1041	1	R3	L15SW	r3	succ_sal	1_C11		1.5	C11	116	1	R3	L15SW	r3	succ_sal	1_C11
1.5	C12	123	1	R3	media	r3	succ_sal	1_C12		1.5	C12	14	1	R3	media	r3	succ_sal	1_C12
1.5	D1	119	1	R1	L15	r4	succinate	1_D1		1.5	D1	118	1	R1	L15	r4	succinate	1_D1
1.5	D2	845	1	R1	SW	r4	succinate	1_D2		1.5	D2	14	1	R1	SW	r4	succinate	1_D2
1.5	D3	787	1	R1	L15SW	r4	succinate	1_D3		1.5	D3	102	1	R1	L15SW	r4	succinate	1_D3
1.5	D4	110	1	R1	media	r4	succinate	1_D4		1.5	D4	11	1	R1	media	r4	succinate	1_D4
1.5	D5	120	1	R2	L15	r4	salicylate	1_D5		1.5	D5	132	1	R2	L15	r4	salicylate	1_D5
1.5	D6	1169	1	R2	SW	r4	salicylate	1_D6		1.5	D6	13	1	R2	SW	r4	salicylate	1_D6
1.5	D7	1104	1	R2	L15SW	r4	salicylate	1_D7		1.5	D7	138	1	R2	L15SW	r4	salicylate	1_D7
1.5	D8	123	1	R2	media	r4	salicylate	1_D8		1.5	D8	12	1	R2	media	r4	salicylate	1_D8
1.5	D9	120	1	R3	L15	r4	succ_sal	1_D9		1.5	D9	108	1	R3	L15	r4	succ_sal	1_D9
1.5	D10	1112	1	R3	SW	r4	succ_sal	1_D10		1.5	D10	6	1	R3	SW	r4	succ_sal	1_D10
1.5	D11	1664	1	R3	L15SW	r4	succ_sal	1_D11		1.5	D11	113	1	R3	L15SW	r4	succ_sal	1_D11
1.5	D12	112	1	R3	media	r4	succ_sal	1_D12		1.5	D12	10	1	R3	media	r4	succ_sal	1_D12
1.5	E1	117	1	R1	L15	r5	succinate	1_E1		1.5	E1	117	1	R1	L15	r5	succinate	1_E1
1.5	E2	706	1	R1	SW	r5	succinate	1_E2		1.5	E2	14	1	R1	SW	r5	succinate	1_E2
1.5	E3	915	1	R1	L15SW	r5	succinate	1_E3		1.5	E3	110	1	R1	L15SW	r5	succinate	1_E3
1.5	E4	104	1	R1	media	r5	succinate	1_E4		1.5	E4	12	1	R1	media	r5	succinate	1_E4
1.5	E5	124	1	R2	L15	r5	salicylate	1_E5		1.5	E5	130	1	R2	L15	r5	salicylate	1_E5
1.5	E6	1030	1	R2	SW	r5	salicylate	1_E6		1.5	E6	6	1	R2	SW	r5	salicylate	1_E6
1.5	E7	861	1	R2	L15SW	r5	salicylate	1_E7		1.5	E7	132	1	R2	L15SW	r5	salicylate	1_E7
1.5	E8	116	1	R2	media	r5	salicylate	1_E8		1.5	E8	10	1	R2	media	r5	salicylate	1_E8
1.5	E9	101	1	R3	L15	r5	succ_sal	1_E9		1.5	E9	112	1	R3	L15	r5	succ_sal	1_E9
1.5	E10	976	1	R3	SW	r5	succ_sal	1_E10		1.5	E10	13	1	R3	SW	r5	succ_sal	1_E10
1.5	E11	1064	1	R3	L15SW	r5	succ_sal	1_E11		1.5	E11	111	1	R3	L15SW	r5	succ_sal	1_E11
1.5	E12	112	1	R3	media	r5	succ_sal	1_E12		1.5	E12	14	1	R3	media	r5	succ_sal	1_E12
1.5	F1	128	1	R1	L15	r6	succinate	1_F1		1.5	F1	127	1	R1	L15	r6	succinate	1_F1
1.5	F2	750	1	R1	SW	r6	succinate	1_F2		1.5	F2	8	1	R1	SW	r6	succinate	1_F2
1.5	F3	828	1	R1	L15SW	r6	succinate	1_F3		1.5	F3	99	1	R1	L15SW	r6	succinate	1_F3
1.5	F4	107	1	R1	media	r6	succinate	1_F4		1.5	F4	15	1	R1	media	r6	succinate	1_F4
1.5	F5	117	1	R2	L15	r6	salicylate	1_F5		1.5	F5	124	1	R2	L15	r6	salicylate	1_F5
1.5	F6	747	1	R2	SW	r6	salicylate	1_F6		1.5	F6	10	1	R2	SW	r6	salicylate	1_F6
1.5	F7	899	1	R2	L15SW	r6	salicylate	1_F7		1.5	F7	144	1	R2	L15SW	r6	salicylate	1_F7
1.5	F8	122	1	R2	media	r6	salicylate	1_F8		1.5	F8	11	1	R2	media	r6	salicylate	1_F8
1.5	F9	117	1	R3	L15	r6	succ_sal	1_F9		1.5	F9	100	1	R3	L15	r6	succ_sal	1_F9
1.5	F10	968	1	R3	SW	r6	succ_sal	1_F10		1.5	F10	16	1	R3	SW	r6	succ_sal	1_F10
1.5	F11	935	1	R3	L15SW	r6	succ_sal	1_F11		1.5	F11	106	1	R3	L15SW	r6	succ_sal	1_F11
1.5	F12	107	1	R3	media	r6	succ_sal	1_F12		1.5	F12	10	1	R3	media	r6	succ_sal	1_F12
1.5	G1	115	1	R1	L15	r7	succinate	1_G1		1.5	G1	102	1	R1	L15	r7	succinate	1_G1
1.5	G2	634	1	R1	SW	r7	succinate	1_G2		1.5	G2	11	1	R1	SW	r7	succinate	1_G2
1.5	G3	805	1	R1	L15SW	r7	succinate	1_G3		1.5	G3	117	1	R1	L15SW	r7	succinate	1_G3
1.5	G4	111	1	R1	media	r7	succinate	1_G4		1.5	G4	10	1	R1	media	r7	succinate	1_G4
1.5	G5	118	1	R2	L15	r7	salicylate	1_G5		1.5	G5	133	1	R2	L15	r7	salicylate	1_G5
1.5	G6	1051	1	R2	SW	r7	salicylate	1_G6		1.5	G6	12	1	R2	SW	r7	salicylate	1_G6
1.5	G7	1163	1	R2	L15SW	r7	salicylate	1_G7		1.5	G7	127	1	R2	L15SW	r7	salicylate	1_G7
1.5	G8	110	1	R2	media	r7	salicylate	1_G8		1.5	G8	8	1	R2	media	r7	salicylate	1_G8
1.5	G9	122	1	R3	L15	r7	succ_sal	1_G9		1.5	G9	98	1	R3	L15	r7	succ_sal	1_G9
1.5	G10	804	1	R3	SW	r7	succ_sal	1_G10		1.5	G10	11	1	R3	SW	r7	succ_sal	1_G10
1.5	G11	994	1	R3	L15SW	r7	succ_sal	1_G11		1.5	G11	99	1	R3	L15SW	r7	succ_sal	1_G11
1.5	G12	96	1	R3	media	r7	succ_sal	1_G12		1.5	G12	12	1	R3	media	r7	succ_sal	1_G12
2	A1	115	1	R1	L15	r1	succinate	1_A1		2	A1	123	1	R1	L15	r1	succinate	1_A1
2	A2	670	1	R1	SW	r1	succinate	1_A2		2	A2	8	1	R1	SW	r1	succinate	1_A2
2	A3	845	1	R1	L15SW	r1	succinate	1_A3		2	A3	122	1	R1	L15SW	r1	succinate	1_A3
2	A4	115	1	R1	media	r1	succinate	1_A4		2	A4	10	1	R1	media	r1	succinate	1_A4
2	A5	125	1	R2	L15	r1	salicylate	1_A5		2	A5	137	1	R2	L15	r1	salicylate	1_A5
2	A6	892	1	R2	SW	r1	salicylate	1_A6		2	A6	11	1	R2	SW	r1	salicylate	1_A6
2	A7	1468	1	R2	L15SW	r1	salicylate	1_A7		2	A7	130	1	R2	L15SW	r1	salicylate	1_A7
2	A8	113	1	R2	media	r1	salicylate	1_A8		2	A8	10	1	R2	media	r1	salicylate	1_A8
2	A9	109	1	R3	L15	r1	succ_sal	1_A9		2	A9	110	1	R3	L15	r1	succ_sal	1_A9
2	A10	1569	1	R3	SW	r1	succ_sal	1_A10		2	A10	8	1	R3	SW	r1	succ_sal	1_A10
2	A11	1771	1	R3	L15SW	r1	succ_sal	1_A11		2	A11	108	1	R3	L15SW	r1	succ_sal	1_A11
2	A12	112	1	R3	media	r1	succ_sal	1_A12		2	A12	10	1	R3	media	r1	succ_sal	1_A12
2	B1	116	1	R1	L15	r2	succinate	1_B1		2	B1	132	1	R1	L15	r2	succinate	1_B1
2	B2	1010	1	R1	SW	r2	succinate	1_B2		2	B2	9	1	R1	SW	r2	succinate	1_B2
2	B3	1043	1	R1	L15SW	r2	succinate	1_B3		2	B3	101	1	R1	L15SW	r2	succinate	1_B3
2	B4	112	1	R1	media	r2	succinate	1_B4		2	B4	10	1	R1	media	r2	succinate	1_B4
2	B5	120	1	R2	L15	r2	salicylate	1_B5		2	B5	124	1	R2	L15	r2	salicylate	1_B5
2	B6	1512	1	R2	SW	r2	salicylate	1_B6		2	B6	7	1	R2	SW	r2	salicylate	1_B6
2	B7	1271	1	R2	L15SW	r2	salicylate	1_B7		2	B7	118	1	R2	L15SW	r2	salicylate	1_B7
2	B8	118	1	R2	media	r2	salicylate	1_B8		2	B8	12	1	R2	media	r2	salicylate	1_B8
2	B9	110	1	R3	L15	r2	succ_sal	1_B9		2	B9	100	1	R3	L15	r2	succ_sal	1_B9
2	B10	1507	1	R3	SW	r2	succ_sal	1_B10		2	B10	12	1	R3	SW	r2	succ_sal	1_B10
2	B11	1360	1	R3	L15SW	r2	succ_sal	1_B11		2	B11	94	1	R3	L15SW	r2	succ_sal	1_B11
2	B12	115	1	R3	media	r2	succ_sal	1_B12		2	B12	15	1	R3	media	r2	succ_sal	1_B12
2	C1	127	1	R1	L15	r3	succinate	1_C1		2	C1	112	1	R1	L15	r3	succinate	1_C1
2	C2	984	1	R1	SW	r3	succinate	1_C2		2	C2	9	1	R1	SW	r3	succinate	1_C2
2	C3	823	1	R1	L15SW	r3	succinate	1_C3		2	C3	103	1	R1	L15SW	r3	succinate	1_C3
2	C4	100	1	R1	media	r3	succinate	1_C4		2	C4	11	1	R1	media	r3	succinate	1_C4
2	C5	124	1	R2	L15	r3	salicylate	1_C5		2	C5	146	1	R2	L15	r3	salicylate	1_C5
2	C6	1004	1	R2	SW	r3	salicylate	1_C6		2	C6	13	1	R2	SW	r3	salicylate	1_C6
2	C7	851	1	R2	L15SW	r3	salicylate	1_C7		2	C7	129	1	R2	L15SW	r3	salicylate	1_C7
2	C8	100	1	R2	media	r3	salicylate	1_C8		2	C8	11	1	R2	media	r3	salicylate	1_C8
2	C9	109	1	R3	L15	r3	succ_sal	1_C9		2	C9	96	1	R3	L15	r3	succ_sal	1_C9
2	C10	1583	1	R3	SW	r3	succ_sal	1_C10		2	C10	8	1	R3	SW	r3	succ_sal	1_C10
2	C11	1323	1	R3	L15SW	r3	succ_sal	1_C11		2	C11	106	1	R3	L15SW	r3	succ_sal	1_C11
2	C12	121	1	R3	media	r3	succ_sal	1_C12		2	C12	13	1	R3	media	r3	succ_sal	1_C12
2	D1	129	1	R1	L15	r4	succinate	1_D1		2	D1	120	1	R1	L15	r4	succinate	1_D1
2	D2	1059	1	R1	SW	r4	succinate	1_D2		2	D2	10	1	R1	SW	r4	succinate	1_D2
2	D3	1194	1	R1	L15SW	r4	succinate	1_D3		2	D3	121	1	R1	L15SW	r4	succinate	1_D3
2	D4	112	1	R1	media	r4	succinate	1_D4		2	D4	12	1	R1	media	r4	succinate	1_D4
2	D5	124	1	R2	L15	r4	salicylate	1_D5		2	D5	134	1	R2	L15	r4	salicylate	1_D5
2	D6	979	1	R2	SW	r4	salicylate	1_D6		2	D6	12	1	R2	SW	r4	salicylate	1_D6
2	D7	1533	1	R2	L15SW	r4	salicylate	1_D7		2	D7	140	1	R2	L15SW	r4	salicylate	1_D7
2	D8	119	1	R2	media	r4	salicylate	1_D8		2	D8	10	1	R2	media	r4	salicylate	1_D8
2	D9	118	1	R3	L15	r4	succ_sal	1_D9		2	D9	99	1	R3	L15	r4	succ_sal	1_D9
2	D10	1141	1	R3	SW	r4	succ_sal	1_D10		2	D10	14	1	R3	SW	r4	succ_sal	1_D10
2	D11	1830	1	R3	L15SW	r4	succ_sal	1_D11		2	D11	123	1	R3	L15SW	r4	succ_sal	1_D11
2	D12	109	1	R3	media	r4	succ_sal	1_D12		2	D12	10	1	R3	media	r4	succ_sal	1_D12
2	E1	120	1	R1	L15	r5	succinate	1_E1		2	E1	108	1	R1	L15	r5	succinate	1_E1
2	E2	720	1	R1	SW	r5	succinate	1_E2		2	E2	16	1	R1	SW	r5	succinate	1_E2
2	E3	859	1	R1	L15SW	r5	succinate	1_E3		2	E3	101	1	R1	L15SW	r5	succinate	1_E3
2	E4	109	1	R1	media	r5	succinate	1_E4		2	E4	14	1	R1	media	r5	succinate	1_E4
2	E5	116	1	R2	L15	r5	salicylate	1_E5		2	E5	138	1	R2	L15	r5	salicylate	1_E5
2	E6	747	1	R2	SW	r5	salicylate	1_E6		2	E6	12	1	R2	SW	r5	salicylate	1_E6
2	E7	951	1	R2	L15SW	r5	salicylate	1_E7		2	E7	154	1	R2	L15SW	r5	salicylate	1_E7
2	E8	112	1	R2	media	r5	salicylate	1_E8		2	E8	13	1	R2	media	r5	salicylate	1_E8
2	E9	124	1	R3	L15	r5	succ_sal	1_E9		2	E9	115	1	R3	L15	r5	succ_sal	1_E9
2	E10	1081	1	R3	SW	r5	succ_sal	1_E10		2	E10	6	1	R3	SW	r5	succ_sal	1_E10
2	E11	1448	1	R3	L15SW	r5	succ_sal	1_E11		2	E11	107	1	R3	L15SW	r5	succ_sal	1_E11
2	E12	102	1	R3	media	r5	succ_sal	1_E12		2	E12	10	1	R3	media	r5	succ_sal	1_E12
2	F1	114	1	R1	L15	r6	succinate	1_F1		2	F1	123	1	R1	L15	r6	succinate	1_F1
2	F2	781	1	R1	SW	r6	succinate	1_F2		2	F2	11	1	R1	SW	r6	succinate	1_F2
2	F3	868	1	R1	L15SW	r6	succinate	1_F3		2	F3	106	1	R1	L15SW	r6	succinate	1_F3
2	F4	105	1	R1	media	r6	succinate	1_F4		2	F4	10	1	R1	media	r6	succinate	1_F4
2	F5	123	1	R2	L15	r6	salicylate	1_F5		2	F5	139	1	R2	L15	r6	salicylate	1_F5
2	F6	788	1	R2	SW	r6	salicylate	1_F6		2	F6	14	1	R2	SW	r6	salicylate	1_F6
2	F7	1027	1	R2	L15SW	r6	salicylate	1_F7		2	F7	134	1	R2	L15SW	r6	salicylate	1_F7
2	F8	116	1	R2	media	r6	salicylate	1_F8		2	F8	9	1	R2	media	r6	salicylate	1_F8
2	F9	121	1	R3	L15	r6	succ_sal	1_F9		2	F9	109	1	R3	L15	r6	succ_sal	1_F9
2	F10	915	1	R3	SW	r6	succ_sal	1_F10		2	F10	13	1	R3	SW	r6	succ_sal	1_F10
2	F11	1026	1	R3	L15SW	r6	succ_sal	1_F11		2	F11	103	1	R3	L15SW	r6	succ_sal	1_F11
2	F12	104	1	R3	media	r6	succ_sal	1_F12		2	F12	13	1	R3	media	r6	succ_sal	1_F12
2	G1	120	1	R1	L15	r7	succinate	1_G1		2	G1	112	1	R1	L15	r7	succinate	1_G1
2	G2	585	1	R1	SW	r7	succinate	1_G2		2	G2	7	1	R1	SW	r7	succinate	1_G2
2	G3	812	1	R1	L15SW	r7	succinate	1_G3		2	G3	121	1	R1	L15SW	r7	succinate	1_G3
2	G4	107	1	R1	media	r7	succinate	1_G4		2	G4	10	1	R1	media	r7	succinate	1_G4
2	G5	121	1	R2	L15	r7	salicylate	1_G5		2	G5	145	1	R2	L15	r7	salicylate	1_G5
2	G6	1014	1	R2	SW	r7	salicylate	1_G6		2	G6	10	1	R2	SW	r7	salicylate	1_G6
2	G7	903	1	R2	L15SW	r7	salicylate	1_G7		2	G7	133	1	R2	L15SW	r7	salicylate	1_G7
2	G8	112	1	R2	media	r7	salicylate	1_G8		2	G8	7	1	R2	media	r7	salicylate	1_G8
2	G9	116	1	R3	L15	r7	succ_sal	1_G9		2	G9	102	1	R3	L15	r7	succ_sal	1_G9
2	G10	847	1	R3	SW	r7	succ_sal	1_G10		2	G10	13	1	R3	SW	r7	succ_sal	1_G10
2	G11	1146	1	R3	L15SW	r7	succ_sal	1_G11		2	G11	105	1	R3	L15SW	r7	succ_sal	1_G11
2	G12	121	1	R3	media	r7	succ_sal	1_G12		2	G12	14	1	R3	media	r7	succ_sal	1_G12
2.5	A1	117	1	R1	L15	r1	succinate	1_A1		2.5	A1	133	1	R1	L15	r1	succinate	1_A1
2.5	A2	678	1	R1	SW	r1	succinate	1_A2		2.5	A2	8	1	R1	SW	r1	succinate	1_A2
2.5	A3	922	1	R1	L15SW	r1	succinate	1_A3		2.5	A3	138	1	R1	L15SW	r1	succinate	1_A3
2.5	A4	99	1	R1	media	r1	succinate	1_A4		2.5	A4	11	1	R1	media	r1	succinate	1_A4
2.5	A5	128	1	R2	L15	r1	salicylate	1_A5		2.5	A5	150	1	R2	L15	r1	salicylate	1_A5
2.5	A6	918	1	R2	SW	r1	salicylate	1_A6		2.5	A6	8	1	R2	SW	r1	salicylate	1_A6
2.5	A7	1427	1	R2	L15SW	r1	salicylate	1_A7		2.5	A7	133	1	R2	L15SW	r1	salicylate	1_A7
2.5	A8	118	1	R2	media	r1	salicylate	1_A8		2.5	A8	10	1	R2	media	r1	salicylate	1_A8
2.5	A9	124	1	R3	L15	r1	succ_sal	1_A9		2.5	A9	111	1	R3	L15	r1	succ_sal	1_A9
2.5	A10	1593	1	R3	SW	r1	succ_sal	1_A10		2.5	A10	11	1	R3	SW	r1	succ_sal	1_A10
2.5	A11	1914	1	R3	L15SW	r1	succ_sal	1_A11		2.5	A11	115	1	R3	L15SW	r1	succ_sal	1_A11
2.5	A12	114	1	R3	media	r1	succ_sal	1_A12		2.5	A12	12	1	R3	media	r1	succ_sal	1_A12
2.5	B1	131	1	R1	L15	r2	succinate	1_B1		2.5	B1	120	1	R1	L15	r2	succinate	1_B1
2.5	B2	945	1	R1	SW	r2	succinate	1_B2		2.5	B2	12	1	R1	SW	r2	succinate	1_B2
2.5	B3	961	1	R1	L15SW	r2	succinate	1_B3		2.5	B3	111	1	R1	L15SW	r2	succinate	1_B3
2.5	B4	105	1	R1	media	r2	succinate	1_B4		2.5	B4	12	1	R1	media	r2	succinate	1_B4
2.5	B5	123	1	R2	L15	r2	salicylate	1_B5		2.5	B5	115	1	R2	L15	r2	salicylate	1_B5
2.5	B6	1641	1	R2	SW	r2	salicylate	1_B6		2.5	B6	12	1	R2	SW	r2	salicylate	1_B6
2.5	B7	1218	1	R2	L15SW	r2	salicylate	1_B7		2.5	B7	127	1	R2	L15SW	r2	salicylate	1_B7
2.5	B8	115	1	R2	media	r2	salicylate	1_B8		2.5	B8	12	1	R2	media	r2	salicylate	1_B8
2.5	B9	124	1	R3	L15	r2	succ_sal	1_B9		2.5	B9	108	1	R3	L15	r2	succ_sal	1_B9
2.5	B10	1691	1	R3	SW	r2	succ_sal	1_B10		2.5	B10	14	1	R3	SW	r2	succ_sal	1_B10
2.5	B11	1300	1	R3	L15SW	r2	succ_sal	1_B11		2.5	B11	112	1	R3	L15SW	r2	succ_sal	1_B11
2.5	B12	110	1	R3	media	r2	succ_sal	1_B12		2.5	B12	11	1	R3	media	r2	succ_sal	1_B12
2.5	C1	112	1	R1	L15	r3	succinate	1_C1		2.5	C1	127	1	R1	L15	r3	succinate	1_C1
2.5	C2	719	1	R1	SW	r3	succinate	1_C2		2.5	C2	10	1	R1	SW	r3	succinate	1_C2
2.5	C3	711	1	R1	L15SW	r3	succinate	1_C3		2.5	C3	104	1	R1	L15SW	r3	succinate	1_C3
2.5	C4	109	1	R1	media	r3	succinate	1_C4		2.5	C4	9	1	R1	media	r3	succinate	1_C4
2.5	C5	120	1	R2	L15	r3	salicylate	1_C5		2.5	C5	129	1	R2	L15	r3	salicylate	1_C5
2.5	C6	1096	1	R2	SW	r3	salicylate	1_C6		2.5	C6	13	1	R2	SW	r3	salicylate	1_C6
2.5	C7	1128	1	R2	L15SW	r3	salicylate	1_C7		2.5	C7	135	1	R2	L15SW	r3	salicylate	1_C7
2.5	C8	112	1	R2	media	r3	salicylate	1_C8		2.5	C8	8	1	R2	media	r3	salicylate	1_C8
2.5	C9	118	1	R3	L15	r3	succ_sal	1_C9		2.5	C9	101	1	R3	L15	r3	succ_sal	1_C9
2.5	C10	1710	1	R3	SW	r3	succ_sal	1_C10		2.5	C10	16	1	R3	SW	r3	succ_sal	1_C10
2.5	C11	1427	1	R3	L15SW	r3	succ_sal	1_C11		2.5	C11	108	1	R3	L15SW	r3	succ_sal	1_C11
2.5	C12	107	1	R3	media	r3	succ_sal	1_C12		2.5	C12	7	1	R3	media	r3	succ_sal	1_C12
2.5	D1	116	1	R1	L15	r4	succinate	1_D1		2.5	D1	109	1	R1	L15	r4	succinate	1_D1
2.5	D2	983	1	R1	SW	r4	succinate	1_D2		2.5	D2	8	1	R1	SW	r4	succinate	1_D2
2.5	D3	1236	1	R1	L15SW	r4	succinate	1_D3		2.5	D3	105	1	R1	L15SW	r4	succinate	1_D3
2.5	D4	100	1	R1	media	r4	succinate	1_D4		2.5	D4	6	1	R1	media	r4	succinate	1_D4
2.5	D5	124	1	R2	L15	r4	salicylate	1_D5		2.5	D5	129	1	R2	L15	r4	salicylate	1_D5
2.5	D6	1363	1	R2	SW	r4	salicylate	1_D6		2.5	D6	12	1	R2	SW	r4	salicylate	1_D6
2.5	D7	1120	1	R2	L15SW	r4	salicylate	1_D7		2.5	D7	133	1	R2	L15SW	r4	salicylate	1_D7
2.5	D8	119	1	R2	media	r4	salicylate	1_D8		2.5	D8	8	1	R2	media	r4	salicylate	1_D8
2.5	D9	119	1	R3	L15	r4	succ_sal	1_D9		2.5	D9	109	1	R3	L15	r4	succ_sal	1_D9
2.5	D10	1328	1	R3	SW	r4	succ_sal	1_D10		2.5	D10	15	1	R3	SW	r4	succ_sal	1_D10
2.5	D11	1837	1	R3	L15SW	r4	succ_sal	1_D11		2.5	D11	109	1	R3	L15SW	r4	succ_sal	1_D11
2.5	D12	111	1	R3	media	r4	succ_sal	1_D12		2.5	D12	12	1	R3	media	r4	succ_sal	1_D12
2.5	E1	122	1	R1	L15	r5	succinate	1_E1		2.5	E1	118	1	R1	L15	r5	succinate	1_E1
2.5	E2	712	1	R1	SW	r5	succinate	1_E2		2.5	E2	12	1	R1	SW	r5	succinate	1_E2
2.5	E3	784	1	R1	L15SW	r5	succinate	1_E3		2.5	E3	126	1	R1	L15SW	r5	succinate	1_E3
2.5	E4	105	1	R1	media	r5	succinate	1_E4		2.5	E4	15	1	R1	media	r5	succinate	1_E4
2.5	E5	123	1	R2	L15	r5	salicylate	1_E5		2.5	E5	130	1	R2	L15	r5	salicylate	1_E5
2.5	E6	719	1	R2	SW	r5	salicylate	1_E6		2.5	E6	11	1	R2	SW	r5	salicylate	1_E6
2.5	E7	1162	1	R2	L15SW	r5	salicylate	1_E7		2.5	E7	139	1	R2	L15SW	r5	salicylate	1_E7
2.5	E8	120	1	R2	media	r5	salicylate	1_E8		2.5	E8	10	1	R2	media	r5	salicylate	1_E8
2.5	E9	118	1	R3	L15	r5	succ_sal	1_E9		2.5	E9	107	1	R3	L15	r5	succ_sal	1_E9
2.5	E10	1353	1	R3	SW	r5	succ_sal	1_E10		2.5	E10	12	1	R3	SW	r5	succ_sal	1_E10
2.5	E11	1350	1	R3	L15SW	r5	succ_sal	1_E11		2.5	E11	111	1	R3	L15SW	r5	succ_sal	1_E11
2.5	E12	109	1	R3	media	r5	succ_sal	1_E12		2.5	E12	6	1	R3	media	r5	succ_sal	1_E12
2.5	F1	113	1	R1	L15	r6	succinate	1_F1		2.5	F1	132	1	R1	L15	r6	succinate	1_F1
2.5	F2	765	1	R1	SW	r6	succinate	1_F2		2.5	F2	9	1	R1	SW	r6	succinate	1_F2
2.5	F3	1135	1	R1	L15SW	r6	succinate	1_F3		2.5	F3	109	1	R1	L15SW	r6	succinate	1_F3
2.5	F4	117	1	R1	media	r6	succinate	1_F4		2.5	F4	14	1	R1	media	r6	succinate	1_F4
2.5	F5	111	1	R2	L15	r6	salicylate	1_F5		2.5	F5	140	1	R2	L15	r6	salicylate	1_F5
2.5	F6	860	1	R2	SW	r6	salicylate	1_F6		2.5	F6	11	1	R2	SW	r6	salicylate	1_F6
2.5	F7	926	1	R2	L15SW	r6	salicylate	1_F7		2.5	F7	126	1	R2	L15SW	r6	salicylate	1_F7
2.5	F8	113	1	R2	media	r6	salicylate	1_F8		2.5	F8	13	1	R2	media	r6	salicylate	1_F8
2.5	F9	118	1	R3	L15	r6	succ_sal	1_F9		2.5	F9	107	1	R3	L15	r6	succ_sal	1_F9
2.5	F10	1057	1	R3	SW	r6	succ_sal	1_F10		2.5	F10	6	1	R3	SW	r6	succ_sal	1_F10
2.5	F11	1143	1	R3	L15SW	r6	succ_sal	1_F11		2.5	F11	108	1	R3	L15SW	r6	succ_sal	1_F11
2.5	F12	116	1	R3	media	r6	succ_sal	1_F12		2.5	F12	18	1	R3	media	r6	succ_sal	1_F12
2.5	G1	121	1	R1	L15	r7	succinate	1_G1		2.5	G1	114	1	R1	L15	r7	succinate	1_G1
2.5	G2	557	1	R1	SW	r7	succinate	1_G2		2.5	G2	14	1	R1	SW	r7	succinate	1_G2
2.5	G3	867	1	R1	L15SW	r7	succinate	1_G3		2.5	G3	119	1	R1	L15SW	r7	succinate	1_G3
2.5	G4	111	1	R1	media	r7	succinate	1_G4		2.5	G4	7	1	R1	media	r7	succinate	1_G4
2.5	G5	133	1	R2	L15	r7	salicylate	1_G5		2.5	G5	150	1	R2	L15	r7	salicylate	1_G5
2.5	G6	1014	1	R2	SW	r7	salicylate	1_G6		2.5	G6	17	1	R2	SW	r7	salicylate	1_G6
2.5	G7	835	1	R2	L15SW	r7	salicylate	1_G7		2.5	G7	110	1	R2	L15SW	r7	salicylate	1_G7
2.5	G8	123	1	R2	media	r7	salicylate	1_G8		2.5	G8	10	1	R2	media	r7	salicylate	1_G8
2.5	G9	130	1	R3	L15	r7	succ_sal	1_G9		2.5	G9	101	1	R3	L15	r7	succ_sal	1_G9
2.5	G10	1001	1	R3	SW	r7	succ_sal	1_G10		2.5	G10	10	1	R3	SW	r7	succ_sal	1_G10
2.5	G11	1366	1	R3	L15SW	r7	succ_sal	1_G11		2.5	G11	108	1	R3	L15SW	r7	succ_sal	1_G11
2.5	G12	114	1	R3	media	r7	succ_sal	1_G12		2.5	G12	10	1	R3	media	r7	succ_sal	1_G12
3	A1	120	1	R1	L15	r1	succinate	1_A1		3	A1	130	1	R1	L15	r1	succinate	1_A1
3	A2	667	1	R1	SW	r1	succinate	1_A2		3	A2	8	1	R1	SW	r1	succinate	1_A2
3	A3	878	1	R1	L15SW	r1	succinate	1_A3		3	A3	137	1	R1	L15SW	r1	succinate	1_A3
3	A4	106	1	R1	media	r1	succinate	1_A4		3	A4	13	1	R1	media	r1	succinate	1_A4
3	A5	122	1	R2	L15	r1	salicylate	1_A5		3	A5	143	1	R2	L15	r1	salicylate	1_A5
3	A6	1134	1	R2	SW	r1	salicylate	1_A6		3	A6	11	1	R2	SW	r1	salicylate	1_A6
3	A7	1482	1	R2	L15SW	r1	salicylate	1_A7		3	A7	134	1	R2	L15SW	r1	salicylate	1_A7
3	A8	115	1	R2	media	r1	salicylate	1_A8		3	A8	12	1	R2	media	r1	salicylate	1_A8
3	A9	126	1	R3	L15	r1	succ_sal	1_A9		3	A9	121	1	R3	L15	r1	succ_sal	1_A9
3	A10	1757	1	R3	SW	r1	succ_sal	1_A10		3	A10	9	1	R3	SW	r1	succ_sal	1_A10
3	A11	2043	1	R3	L15SW	r1	succ_sal	1_A11		3	A11	125	1	R3	L15SW	r1	succ_sal	1_A11
3	A12	110	1	R3	media	r1	succ_sal	1_A12		3	A12	11	1	R3	media	r1	succ_sal	1_A12
3	B1	128	1	R1	L15	r2	succinate	1_B1		3	B1	110	1	R1	L15	r2	succinate	1_B1
3	B2	966	1	R1	SW	r2	succinate	1_B2		3	B2	19	1	R1	SW	r2	succinate	1_B2
3	B3	1114	1	R1	L15SW	r2	succinate	1_B3		3	B3	119	1	R1	L15SW	r2	succinate	1_B3
3	B4	106	1	R1	media	r2	succinate	1_B4		3	B4	10	1	R1	media	r2	succinate	1_B4
3	B5	125	1	R2	L15	r2	salicylate	1_B5		3	B5	136	1	R2	L15	r2	salicylate	1_B5
3	B6	1565	1	R2	SW	r2	salicylate	1_B6		3	B6	11	1	R2	SW	r2	salicylate	1_B6
3	B7	1328	1	R2	L15SW	r2	salicylate	1_B7		3	B7	145	1	R2	L15SW	r2	salicylate	1_B7
3	B8	112	1	R2	media	r2	salicylate	1_B8		3	B8	10	1	R2	media	r2	salicylate	1_B8
3	B9	120	1	R3	L15	r2	succ_sal	1_B9		3	B9	117	1	R3	L15	r2	succ_sal	1_B9
3	B10	1924	1	R3	SW	r2	succ_sal	1_B10		3	B10	15	1	R3	SW	r2	succ_sal	1_B10
3	B11	1469	1	R3	L15SW	r2	succ_sal	1_B11		3	B11	119	1	R3	L15SW	r2	succ_sal	1_B11
3	B12	109	1	R3	media	r2	succ_sal	1_B12		3	B12	15	1	R3	media	r2	succ_sal	1_B12
3	C1	116	1	R1	L15	r3	succinate	1_C1		3	C1	123	1	R1	L15	r3	succinate	1_C1
3	C2	1330	1	R1	SW	r3	succinate	1_C2		3	C2	10	1	R1	SW	r3	succinate	1_C2
3	C3	809	1	R1	L15SW	r3	succinate	1_C3		3	C3	111	1	R1	L15SW	r3	succinate	1_C3
3	C4	112	1	R1	media	r3	succinate	1_C4		3	C4	6	1	R1	media	r3	succinate	1_C4
3	C5	116	1	R2	L15	r3	salicylate	1_C5		3	C5	136	1	R2	L15	r3	salicylate	1_C5
3	C6	1222	1	R2	SW	r3	salicylate	1_C6		3	C6	14	1	R2	SW	r3	salicylate	1_C6
3	C7	922	1	R2	L15SW	r3	salicylate	1_C7		3	C7	121	1	R2	L15SW	r3	salicylate	1_C7
3	C8	114	1	R2	media	r3	salicylate	1_C8		3	C8	16	1	R2	media	r3	salicylate	1_C8
3	C9	114	1	R3	L15	r3	succ_sal	1_C9		3	C9	104	1	R3	L15	r3	succ_sal	1_C9
3	C10	1577	1	R3	SW	r3	succ_sal	1_C10		3	C10	9	1	R3	SW	r3	succ_sal	1_C10
3	C11	1472	1	R3	L15SW	r3	succ_sal	1_C11		3	C11	100	1	R3	L15SW	r3	succ_sal	1_C11
3	C12	114	1	R3	media	r3	succ_sal	1_C12		3	C12	11	1	R3	media	r3	succ_sal	1_C12
3	D1	117	1	R1	L15	r4	succinate	1_D1		3	D1	118	1	R1	L15	r4	succinate	1_D1
3	D2	885	1	R1	SW	r4	succinate	1_D2		3	D2	6	1	R1	SW	r4	succinate	1_D2
3	D3	1238	1	R1	L15SW	r4	succinate	1_D3		3	D3	114	1	R1	L15SW	r4	succinate	1_D3
3	D4	115	1	R1	media	r4	succinate	1_D4		3	D4	11	1	R1	media	r4	succinate	1_D4
3	D5	123	1	R2	L15	r4	salicylate	1_D5		3	D5	132	1	R2	L15	r4	salicylate	1_D5
3	D6	1240	1	R2	SW	r4	salicylate	1_D6		3	D6	8	1	R2	SW	r4	salicylate	1_D6
3	D7	1534	1	R2	L15SW	r4	salicylate	1_D7		3	D7	110	1	R2	L15SW	r4	salicylate	1_D7
3	D8	122	1	R2	media	r4	salicylate	1_D8		3	D8	12	1	R2	media	r4	salicylate	1_D8
3	D9	124	1	R3	L15	r4	succ_sal	1_D9		3	D9	115	1	R3	L15	r4	succ_sal	1_D9
3	D10	1524	1	R3	SW	r4	succ_sal	1_D10		3	D10	6	1	R3	SW	r4	succ_sal	1_D10
3	D11	2069	1	R3	L15SW	r4	succ_sal	1_D11		3	D11	120	1	R3	L15SW	r4	succ_sal	1_D11
3	D12	117	1	R3	media	r4	succ_sal	1_D12		3	D12	8	1	R3	media	r4	succ_sal	1_D12
3	E1	130	1	R1	L15	r5	succinate	1_E1		3	E1	113	1	R1	L15	r5	succinate	1_E1
3	E2	762	1	R1	SW	r5	succinate	1_E2		3	E2	10	1	R1	SW	r5	succinate	1_E2
3	E3	915	1	R1	L15SW	r5	succinate	1_E3		3	E3	120	1	R1	L15SW	r5	succinate	1_E3
3	E4	118	1	R1	media	r5	succinate	1_E4		3	E4	10	1	R1	media	r5	succinate	1_E4
3	E5	135	1	R2	L15	r5	salicylate	1_E5		3	E5	156	1	R2	L15	r5	salicylate	1_E5
3	E6	829	1	R2	SW	r5	salicylate	1_E6		3	E6	6	1	R2	SW	r5	salicylate	1_E6
3	E7	1139	1	R2	L15SW	r5	salicylate	1_E7		3	E7	125	1	R2	L15SW	r5	salicylate	1_E7
3	E8	115	1	R2	media	r5	salicylate	1_E8		3	E8	10	1	R2	media	r5	salicylate	1_E8
3	E9	124	1	R3	L15	r5	succ_sal	1_E9		3	E9	122	1	R3	L15	r5	succ_sal	1_E9
3	E10	1526	1	R3	SW	r5	succ_sal	1_E10		3	E10	9	1	R3	SW	r5	succ_sal	1_E10
3	E11	1700	1	R3	L15SW	r5	succ_sal	1_E11		3	E11	116	1	R3	L15SW	r5	succ_sal	1_E11
3	E12	120	1	R3	media	r5	succ_sal	1_E12		3	E12	12	1	R3	media	r5	succ_sal	1_E12
3	F1	117	1	R1	L15	r6	succinate	1_F1		3	F1	127	1	R1	L15	r6	succinate	1_F1
3	F2	802	1	R1	SW	r6	succinate	1_F2		3	F2	10	1	R1	SW	r6	succinate	1_F2
3	F3	1110	1	R1	L15SW	r6	succinate	1_F3		3	F3	129	1	R1	L15SW	r6	succinate	1_F3
3	F4	110	1	R1	media	r6	succinate	1_F4		3	F4	13	1	R1	media	r6	succinate	1_F4
3	F5	123	1	R2	L15	r6	salicylate	1_F5		3	F5	127	1	R2	L15	r6	salicylate	1_F5
3	F6	928	1	R2	SW	r6	salicylate	1_F6		3	F6	10	1	R2	SW	r6	salicylate	1_F6
3	F7	1032	1	R2	L15SW	r6	salicylate	1_F7		3	F7	115	1	R2	L15SW	r6	salicylate	1_F7
3	F8	117	1	R2	media	r6	salicylate	1_F8		3	F8	12	1	R2	media	r6	salicylate	1_F8
3	F9	123	1	R3	L15	r6	succ_sal	1_F9		3	F9	118	1	R3	L15	r6	succ_sal	1_F9
3	F10	1075	1	R3	SW	r6	succ_sal	1_F10		3	F10	10	1	R3	SW	r6	succ_sal	1_F10
3	F11	1246	1	R3	L15SW	r6	succ_sal	1_F11		3	F11	112	1	R3	L15SW	r6	succ_sal	1_F11
3	F12	119	1	R3	media	r6	succ_sal	1_F12		3	F12	11	1	R3	media	r6	succ_sal	1_F12
3	G1	128	1	R1	L15	r7	succinate	1_G1		3	G1	115	1	R1	L15	r7	succinate	1_G1
3	G2	1175	1	R1	SW	r7	succinate	1_G2		3	G2	13	1	R1	SW	r7	succinate	1_G2
3	G3	936	1	R1	L15SW	r7	succinate	1_G3		3	G3	153	1	R1	L15SW	r7	succinate	1_G3
3	G4	118	1	R1	media	r7	succinate	1_G4		3	G4	9	1	R1	media	r7	succinate	1_G4
3	G5	115	1	R2	L15	r7	salicylate	1_G5		3	G5	151	1	R2	L15	r7	salicylate	1_G5
3	G6	1170	1	R2	SW	r7	salicylate	1_G6		3	G6	14	1	R2	SW	r7	salicylate	1_G6
3	G7	792	1	R2	L15SW	r7	salicylate	1_G7		3	G7	128	1	R2	L15SW	r7	salicylate	1_G7
3	G8	122	1	R2	media	r7	salicylate	1_G8		3	G8	11	1	R2	media	r7	salicylate	1_G8
3	G9	126	1	R3	L15	r7	succ_sal	1_G9		3	G9	115	1	R3	L15	r7	succ_sal	1_G9
3	G10	1316	1	R3	SW	r7	succ_sal	1_G10		3	G10	11	1	R3	SW	r7	succ_sal	1_G10
3	G11	1404	1	R3	L15SW	r7	succ_sal	1_G11		3	G11	99	1	R3	L15SW	r7	succ_sal	1_G11
3	G12	113	1	R3	media	r7	succ_sal	1_G12		3	G12	11	1	R3	media	r7	succ_sal	1_G12
3.5	A1	107	1	R1	L15	r1	succinate	1_A1		3.5	A1	133	1	R1	L15	r1	succinate	1_A1
3.5	A2	1272	1	R1	SW	r1	succinate	1_A2		3.5	A2	12	1	R1	SW	r1	succinate	1_A2
3.5	A3	1114	1	R1	L15SW	r1	succinate	1_A3		3.5	A3	159	1	R1	L15SW	r1	succinate	1_A3
3.5	A4	105	1	R1	media	r1	succinate	1_A4		3.5	A4	6	1	R1	media	r1	succinate	1_A4
3.5	A5	114	1	R2	L15	r1	salicylate	1_A5		3.5	A5	143	1	R2	L15	r1	salicylate	1_A5
3.5	A6	1390	1	R2	SW	r1	salicylate	1_A6		3.5	A6	9	1	R2	SW	r1	salicylate	1_A6
3.5	A7	1495	1	R2	L15SW	r1	salicylate	1_A7		3.5	A7	129	1	R2	L15SW	r1	salicylate	1_A7
3.5	A8	114	1	R2	media	r1	salicylate	1_A8		3.5	A8	14	1	R2	media	r1	salicylate	1_A8
3.5	A9	120	1	R3	L15	r1	succ_sal	1_A9		3.5	A9	112	1	R3	L15	r1	succ_sal	1_A9
3.5	A10	2217	1	R3	SW	r1	succ_sal	1_A10		3.5	A10	12	1	R3	SW	r1	succ_sal	1_A10
3.5	A11	2330	1	R3	L15SW	r1	succ_sal	1_A11		3.5	A11	118	1	R3	L15SW	r1	succ_sal	1_A11
3.5	A12	116	1	R3	media	r1	succ_sal	1_A12		3.5	A12	8	1	R3	media	r1	succ_sal	1_A12
3.5	B1	141	1	R1	L15	r2	succinate	1_B1		3.5	B1	121	1	R1	L15	r2	succinate	1_B1
3.5	B2	1026	1	R1	SW	r2	succinate	1_B2		3.5	B2	13	1	R1	SW	r2	succinate	1_B2
3.5	B3	1119	1	R1	L15SW	r2	succinate	1_B3		3.5	B3	131	1	R1	L15SW	r2	succinate	1_B3
3.5	B4	109	1	R1	media	r2	succinate	1_B4		3.5	B4	9	1	R1	media	r2	succinate	1_B4
3.5	B5	113	1	R2	L15	r2	salicylate	1_B5		3.5	B5	138	1	R2	L15	r2	salicylate	1_B5
3.5	B6	1506	1	R2	SW	r2	salicylate	1_B6		3.5	B6	11	1	R2	SW	r2	salicylate	1_B6
3.5	B7	1468	1	R2	L15SW	r2	salicylate	1_B7		3.5	B7	128	1	R2	L15SW	r2	salicylate	1_B7
3.5	B8	118	1	R2	media	r2	salicylate	1_B8		3.5	B8	13	1	R2	media	r2	salicylate	1_B8
3.5	B9	120	1	R3	L15	r2	succ_sal	1_B9		3.5	B9	98	1	R3	L15	r2	succ_sal	1_B9
3.5	B10	2468	1	R3	SW	r2	succ_sal	1_B10		3.5	B10	11	1	R3	SW	r2	succ_sal	1_B10
3.5	B11	1560	1	R3	L15SW	r2	succ_sal	1_B11		3.5	B11	107	1	R3	L15SW	r2	succ_sal	1_B11
3.5	B12	110	1	R3	media	r2	succ_sal	1_B12		3.5	B12	8	1	R3	media	r2	succ_sal	1_B12
3.5	C1	124	1	R1	L15	r3	succinate	1_C1		3.5	C1	120	1	R1	L15	r3	succinate	1_C1
3.5	C2	1326	1	R1	SW	r3	succinate	1_C2		3.5	C2	17	1	R1	SW	r3	succinate	1_C2
3.5	C3	793	1	R1	L15SW	r3	succinate	1_C3		3.5	C3	101	1	R1	L15SW	r3	succinate	1_C3
3.5	C4	116	1	R1	media	r3	succinate	1_C4		3.5	C4	12	1	R1	media	r3	succinate	1_C4
3.5	C5	123	1	R2	L15	r3	salicylate	1_C5		3.5	C5	121	1	R2	L15	r3	salicylate	1_C5
3.5	C6	1288	1	R2	SW	r3	salicylate	1_C6		3.5	C6	13	1	R2	SW	r3	salicylate	1_C6
3.5	C7	1212	1	R2	L15SW	r3	salicylate	1_C7		3.5	C7	122	1	R2	L15SW	r3	salicylate	1_C7
3.5	C8	115	1	R2	media	r3	salicylate	1_C8		3.5	C8	10	1	R2	media	r3	salicylate	1_C8
3.5	C9	123	1	R3	L15	r3	succ_sal	1_C9		3.5	C9	119	1	R3	L15	r3	succ_sal	1_C9
3.5	C10	1938	1	R3	SW	r3	succ_sal	1_C10		3.5	C10	11	1	R3	SW	r3	succ_sal	1_C10
3.5	C11	1543	1	R3	L15SW	r3	succ_sal	1_C11		3.5	C11	101	1	R3	L15SW	r3	succ_sal	1_C11
3.5	C12	114	1	R3	media	r3	succ_sal	1_C12		3.5	C12	17	1	R3	media	r3	succ_sal	1_C12
3.5	D1	129	1	R1	L15	r4	succinate	1_D1		3.5	D1	97	1	R1	L15	r4	succinate	1_D1
3.5	D2	1447	1	R1	SW	r4	succinate	1_D2		3.5	D2	8	1	R1	SW	r4	succinate	1_D2
3.5	D3	1024	1	R1	L15SW	r4	succinate	1_D3		3.5	D3	105	1	R1	L15SW	r4	succinate	1_D3
3.5	D4	107	1	R1	media	r4	succinate	1_D4		3.5	D4	8	1	R1	media	r4	succinate	1_D4
3.5	D5	132	1	R2	L15	r4	salicylate	1_D5		3.5	D5	132	1	R2	L15	r4	salicylate	1_D5
3.5	D6	1671	1	R2	SW	r4	salicylate	1_D6		3.5	D6	11	1	R2	SW	r4	salicylate	1_D6
3.5	D7	1440	1	R2	L15SW	r4	salicylate	1_D7		3.5	D7	125	1	R2	L15SW	r4	salicylate	1_D7
3.5	D8	119	1	R2	media	r4	salicylate	1_D8		3.5	D8	13	1	R2	media	r4	salicylate	1_D8
3.5	D9	124	1	R3	L15	r4	succ_sal	1_D9		3.5	D9	118	1	R3	L15	r4	succ_sal	1_D9
3.5	D10	2032	1	R3	SW	r4	succ_sal	1_D10		3.5	D10	13	1	R3	SW	r4	succ_sal	1_D10
3.5	D11	2113	1	R3	L15SW	r4	succ_sal	1_D11		3.5	D11	97	1	R3	L15SW	r4	succ_sal	1_D11
3.5	D12	107	1	R3	media	r4	succ_sal	1_D12		3.5	D12	6	1	R3	media	r4	succ_sal	1_D12
3.5	E1	121	1	R1	L15	r5	succinate	1_E1		3.5	E1	117	1	R1	L15	r5	succinate	1_E1
3.5	E2	750	1	R1	SW	r5	succinate	1_E2		3.5	E2	9	1	R1	SW	r5	succinate	1_E2
3.5	E3	827	1	R1	L15SW	r5	succinate	1_E3		3.5	E3	121	1	R1	L15SW	r5	succinate	1_E3
3.5	E4	115	1	R1	media	r5	succinate	1_E4		3.5	E4	7	1	R1	media	r5	succinate	1_E4
3.5	E5	120	1	R2	L15	r5	salicylate	1_E5		3.5	E5	152	1	R2	L15	r5	salicylate	1_E5
3.5	E6	1030	1	R2	SW	r5	salicylate	1_E6		3.5	E6	8	1	R2	SW	r5	salicylate	1_E6
3.5	E7	1137	1	R2	L15SW	r5	salicylate	1_E7		3.5	E7	131	1	R2	L15SW	r5	salicylate	1_E7
3.5	E8	118	1	R2	media	r5	salicylate	1_E8		3.5	E8	6	1	R2	media	r5	salicylate	1_E8
3.5	E9	115	1	R3	L15	r5	succ_sal	1_E9		3.5	E9	138	1	R3	L15	r5	succ_sal	1_E9
3.5	E10	1688	1	R3	SW	r5	succ_sal	1_E10		3.5	E10	12	1	R3	SW	r5	succ_sal	1_E10
3.5	E11	1748	1	R3	L15SW	r5	succ_sal	1_E11		3.5	E11	104	1	R3	L15SW	r5	succ_sal	1_E11
3.5	E12	111	1	R3	media	r5	succ_sal	1_E12		3.5	E12	10	1	R3	media	r5	succ_sal	1_E12
3.5	F1	129	1	R1	L15	r6	succinate	1_F1		3.5	F1	122	1	R1	L15	r6	succinate	1_F1
3.5	F2	962	1	R1	SW	r6	succinate	1_F2		3.5	F2	11	1	R1	SW	r6	succinate	1_F2
3.5	F3	910	1	R1	L15SW	r6	succinate	1_F3		3.5	F3	108	1	R1	L15SW	r6	succinate	1_F3
3.5	F4	122	1	R1	media	r6	succinate	1_F4		3.5	F4	11	1	R1	media	r6	succinate	1_F4
3.5	F5	132	1	R2	L15	r6	salicylate	1_F5		3.5	F5	127	1	R2	L15	r6	salicylate	1_F5
3.5	F6	1119	1	R2	SW	r6	salicylate	1_F6		3.5	F6	11	1	R2	SW	r6	salicylate	1_F6
3.5	F7	851	1	R2	L15SW	r6	salicylate	1_F7		3.5	F7	130	1	R2	L15SW	r6	salicylate	1_F7
3.5	F8	110	1	R2	media	r6	salicylate	1_F8		3.5	F8	9	1	R2	media	r6	salicylate	1_F8
3.5	F9	116	1	R3	L15	r6	succ_sal	1_F9		3.5	F9	117	1	R3	L15	r6	succ_sal	1_F9
3.5	F10	1229	1	R3	SW	r6	succ_sal	1_F10		3.5	F10	13	1	R3	SW	r6	succ_sal	1_F10
3.5	F11	1282	1	R3	L15SW	r6	succ_sal	1_F11		3.5	F11	97	1	R3	L15SW	r6	succ_sal	1_F11
3.5	F12	114	1	R3	media	r6	succ_sal	1_F12		3.5	F12	14	1	R3	media	r6	succ_sal	1_F12
3.5	G1	122	1	R1	L15	r7	succinate	1_G1		3.5	G1	110	1	R1	L15	r7	succinate	1_G1
3.5	G2	585	1	R1	SW	r7	succinate	1_G2		3.5	G2	17	1	R1	SW	r7	succinate	1_G2
3.5	G3	726	1	R1	L15SW	r7	succinate	1_G3		3.5	G3	132	1	R1	L15SW	r7	succinate	1_G3
3.5	G4	110	1	R1	media	r7	succinate	1_G4		3.5	G4	11	1	R1	media	r7	succinate	1_G4
3.5	G5	131	1	R2	L15	r7	salicylate	1_G5		3.5	G5	146	1	R2	L15	r7	salicylate	1_G5
3.5	G6	1375	1	R2	SW	r7	salicylate	1_G6		3.5	G6	11	1	R2	SW	r7	salicylate	1_G6
3.5	G7	854	1	R2	L15SW	r7	salicylate	1_G7		3.5	G7	123	1	R2	L15SW	r7	salicylate	1_G7
3.5	G8	110	1	R2	media	r7	salicylate	1_G8		3.5	G8	11	1	R2	media	r7	salicylate	1_G8
3.5	G9	115	1	R3	L15	r7	succ_sal	1_G9		3.5	G9	110	1	R3	L15	r7	succ_sal	1_G9
3.5	G10	1300	1	R3	SW	r7	succ_sal	1_G10		3.5	G10	7	1	R3	SW	r7	succ_sal	1_G10
3.5	G11	1743	1	R3	L15SW	r7	succ_sal	1_G11		3.5	G11	107	1	R3	L15SW	r7	succ_sal	1_G11
3.5	G12	116	1	R3	media	r7	succ_sal	1_G12		3.5	G12	9	1	R3	media	r7	succ_sal	1_G12
4	A1	116	1	R1	L15	r1	succinate	1_A1		4	A1	126	1	R1	L15	r1	succinate	1_A1
4	A2	613	1	R1	SW	r1	succinate	1_A2		4	A2	10	1	R1	SW	r1	succinate	1_A2
4	A3	1270	1	R1	L15SW	r1	succinate	1_A3		4	A3	151	1	R1	L15SW	r1	succinate	1_A3
4	A4	115	1	R1	media	r1	succinate	1_A4		4	A4	15	1	R1	media	r1	succinate	1_A4
4	A5	129	1	R2	L15	r1	salicylate	1_A5		4	A5	157	1	R2	L15	r1	salicylate	1_A5
4	A6	1154	1	R2	SW	r1	salicylate	1_A6		4	A6	8	1	R2	SW	r1	salicylate	1_A6
4	A7	1679	1	R2	L15SW	r1	salicylate	1_A7		4	A7	129	1	R2	L15SW	r1	salicylate	1_A7
4	A8	95	1	R2	media	r1	salicylate	1_A8		4	A8	9	1	R2	media	r1	salicylate	1_A8
4	A9	108	1	R3	L15	r1	succ_sal	1_A9		4	A9	116	1	R3	L15	r1	succ_sal	1_A9
4	A10	2140	1	R3	SW	r1	succ_sal	1_A10		4	A10	9	1	R3	SW	r1	succ_sal	1_A10
4	A11	2380	1	R3	L15SW	r1	succ_sal	1_A11		4	A11	101	1	R3	L15SW	r1	succ_sal	1_A11
4	A12	116	1	R3	media	r1	succ_sal	1_A12		4	A12	5	1	R3	media	r1	succ_sal	1_A12
4	B1	122	1	R1	L15	r2	succinate	1_B1		4	B1	118	1	R1	L15	r2	succinate	1_B1
4	B2	1057	1	R1	SW	r2	succinate	1_B2		4	B2	12	1	R1	SW	r2	succinate	1_B2
4	B3	1107	1	R1	L15SW	r2	succinate	1_B3		4	B3	132	1	R1	L15SW	r2	succinate	1_B3
4	B4	110	1	R1	media	r2	succinate	1_B4		4	B4	8	1	R1	media	r2	succinate	1_B4
4	B5	126	1	R2	L15	r2	salicylate	1_B5		4	B5	154	1	R2	L15	r2	salicylate	1_B5
4	B6	1463	1	R2	SW	r2	salicylate	1_B6		4	B6	15	1	R2	SW	r2	salicylate	1_B6
4	B7	1489	1	R2	L15SW	r2	salicylate	1_B7		4	B7	119	1	R2	L15SW	r2	salicylate	1_B7
4	B8	129	1	R2	media	r2	salicylate	1_B8		4	B8	10	1	R2	media	r2	salicylate	1_B8
4	B9	114	1	R3	L15	r2	succ_sal	1_B9		4	B9	103	1	R3	L15	r2	succ_sal	1_B9
4	B10	2461	1	R3	SW	r2	succ_sal	1_B10		4	B10	10	1	R3	SW	r2	succ_sal	1_B10
4	B11	1520	1	R3	L15SW	r2	succ_sal	1_B11		4	B11	87	1	R3	L15SW	r2	succ_sal	1_B11
4	B12	117	1	R3	media	r2	succ_sal	1_B12		4	B12	11	1	R3	media	r2	succ_sal	1_B12
4	C1	131	1	R1	L15	r3	succinate	1_C1		4	C1	131	1	R1	L15	r3	succinate	1_C1
4	C2	815	1	R1	SW	r3	succinate	1_C2		4	C2	8	1	R1	SW	r3	succinate	1_C2
4	C3	1034	1	R1	L15SW	r3	succinate	1_C3		4	C3	105	1	R1	L15SW	r3	succinate	1_C3
4	C4	104	1	R1	media	r3	succinate	1_C4		4	C4	18	1	R1	media	r3	succinate	1_C4
4	C5	125	1	R2	L15	r3	salicylate	1_C5		4	C5	125	1	R2	L15	r3	salicylate	1_C5
4	C6	1431	1	R2	SW	r3	salicylate	1_C6		4	C6	12	1	R2	SW	r3	salicylate	1_C6
4	C7	1069	1	R2	L15SW	r3	salicylate	1_C7		4	C7	114	1	R2	L15SW	r3	salicylate	1_C7
4	C8	116	1	R2	media	r3	salicylate	1_C8		4	C8	11	1	R2	media	r3	salicylate	1_C8
4	C9	99	1	R3	L15	r3	succ_sal	1_C9		4	C9	115	1	R3	L15	r3	succ_sal	1_C9
4	C10	2066	1	R3	SW	r3	succ_sal	1_C10		4	C10	14	1	R3	SW	r3	succ_sal	1_C10
4	C11	1693	1	R3	L15SW	r3	succ_sal	1_C11		4	C11	91	1	R3	L15SW	r3	succ_sal	1_C11
4	C12	107	1	R3	media	r3	succ_sal	1_C12		4	C12	11	1	R3	media	r3	succ_sal	1_C12
4	D1	115	1	R1	L15	r4	succinate	1_D1		4	D1	123	1	R1	L15	r4	succinate	1_D1
4	D2	1504	1	R1	SW	r4	succinate	1_D2		4	D2	12	1	R1	SW	r4	succinate	1_D2
4	D3	1288	1	R1	L15SW	r4	succinate	1_D3		4	D3	144	1	R1	L15SW	r4	succinate	1_D3
4	D4	111	1	R1	media	r4	succinate	1_D4		4	D4	8	1	R1	media	r4	succinate	1_D4
4	D5	111	1	R2	L15	r4	salicylate	1_D5		4	D5	104	1	R2	L15	r4	salicylate	1_D5
4	D6	1573	1	R2	SW	r4	salicylate	1_D6		4	D6	14	1	R2	SW	r4	salicylate	1_D6
4	D7	1418	1	R2	L15SW	r4	salicylate	1_D7		4	D7	115	1	R2	L15SW	r4	salicylate	1_D7
4	D8	112	1	R2	media	r4	salicylate	1_D8		4	D8	9	1	R2	media	r4	salicylate	1_D8
4	D9	119	1	R3	L15	r4	succ_sal	1_D9		4	D9	117	1	R3	L15	r4	succ_sal	1_D9
4	D10	1973	1	R3	SW	r4	succ_sal	1_D10		4	D10	9	1	R3	SW	r4	succ_sal	1_D10
4	D11	2302	1	R3	L15SW	r4	succ_sal	1_D11		4	D11	83	1	R3	L15SW	r4	succ_sal	1_D11
4	D12	105	1	R3	media	r4	succ_sal	1_D12		4	D12	5	1	R3	media	r4	succ_sal	1_D12
4	E1	129	1	R1	L15	r5	succinate	1_E1		4	E1	129	1	R1	L15	r5	succinate	1_E1
4	E2	735	1	R1	SW	r5	succinate	1_E2		4	E2	15	1	R1	SW	r5	succinate	1_E2
4	E3	915	1	R1	L15SW	r5	succinate	1_E3		4	E3	102	1	R1	L15SW	r5	succinate	1_E3
4	E4	118	1	R1	media	r5	succinate	1_E4		4	E4	11	1	R1	media	r5	succinate	1_E4
4	E5	121	1	R2	L15	r5	salicylate	1_E5		4	E5	162	1	R2	L15	r5	salicylate	1_E5
4	E6	967	1	R2	SW	r5	salicylate	1_E6		4	E6	13	1	R2	SW	r5	salicylate	1_E6
4	E7	1094	1	R2	L15SW	r5	salicylate	1_E7		4	E7	99	1	R2	L15SW	r5	salicylate	1_E7
4	E8	109	1	R2	media	r5	salicylate	1_E8		4	E8	12	1	R2	media	r5	salicylate	1_E8
4	E9	130	1	R3	L15	r5	succ_sal	1_E9		4	E9	169	1	R3	L15	r5	succ_sal	1_E9
4	E10	1768	1	R3	SW	r5	succ_sal	1_E10		4	E10	10	1	R3	SW	r5	succ_sal	1_E10
4	E11	1921	1	R3	L15SW	r5	succ_sal	1_E11		4	E11	86	1	R3	L15SW	r5	succ_sal	1_E11
4	E12	115	1	R3	media	r5	succ_sal	1_E12		4	E12	7	1	R3	media	r5	succ_sal	1_E12
4	F1	118	1	R1	L15	r6	succinate	1_F1		4	F1	145	1	R1	L15	r6	succinate	1_F1
4	F2	1577	1	R1	SW	r6	succinate	1_F2		4	F2	9	1	R1	SW	r6	succinate	1_F2
4	F3	1259	1	R1	L15SW	r6	succinate	1_F3		4	F3	145	1	R1	L15SW	r6	succinate	1_F3
4	F4	106	1	R1	media	r6	succinate	1_F4		4	F4	15	1	R1	media	r6	succinate	1_F4
4	F5	117	1	R2	L15	r6	salicylate	1_F5		4	F5	149	1	R2	L15	r6	salicylate	1_F5
4	F6	1180	1	R2	SW	r6	salicylate	1_F6		4	F6	14	1	R2	SW	r6	salicylate	1_F6
4	F7	814	1	R2	L15SW	r6	salicylate	1_F7		4	F7	124	1	R2	L15SW	r6	salicylate	1_F7
4	F8	111	1	R2	media	r6	salicylate	1_F8		4	F8	12	1	R2	media	r6	salicylate	1_F8
4	F9	114	1	R3	L15	r6	succ_sal	1_F9		4	F9	109	1	R3	L15	r6	succ_sal	1_F9
4	F10	1299	1	R3	SW	r6	succ_sal	1_F10		4	F10	13	1	R3	SW	r6	succ_sal	1_F10
4	F11	1322	1	R3	L15SW	r6	succ_sal	1_F11		4	F11	98	1	R3	L15SW	r6	succ_sal	1_F11
4	F12	108	1	R3	media	r6	succ_sal	1_F12		4	F12	15	1	R3	media	r6	succ_sal	1_F12
4	G1	131	1	R1	L15	r7	succinate	1_G1		4	G1	117	1	R1	L15	r7	succinate	1_G1
4	G2	543	1	R1	SW	r7	succinate	1_G2		4	G2	11	1	R1	SW	r7	succinate	1_G2
4	G3	1013	1	R1	L15SW	r7	succinate	1_G3		4	G3	139	1	R1	L15SW	r7	succinate	1_G3
4	G4	118	1	R1	media	r7	succinate	1_G4		4	G4	10	1	R1	media	r7	succinate	1_G4
4	G5	121	1	R2	L15	r7	salicylate	1_G5		4	G5	141	1	R2	L15	r7	salicylate	1_G5
4	G6	1505	1	R2	SW	r7	salicylate	1_G6		4	G6	14	1	R2	SW	r7	salicylate	1_G6
4	G7	793	1	R2	L15SW	r7	salicylate	1_G7		4	G7	128	1	R2	L15SW	r7	salicylate	1_G7
4	G8	115	1	R2	media	r7	salicylate	1_G8		4	G8	13	1	R2	media	r7	salicylate	1_G8
4	G9	123	1	R3	L15	r7	succ_sal	1_G9		4	G9	114	1	R3	L15	r7	succ_sal	1_G9
4	G10	1183	1	R3	SW	r7	succ_sal	1_G10		4	G10	13	1	R3	SW	r7	succ_sal	1_G10
4	G11	1615	1	R3	L15SW	r7	succ_sal	1_G11		4	G11	94	1	R3	L15SW	r7	succ_sal	1_G11
4	G12	116	1	R3	media	r7	succ_sal	1_G12		4	G12	8	1	R3	media	r7	succ_sal	1_G12
4.5	A1	116	1	R1	L15	r1	succinate	1_A1		4.5	A1	133	1	R1	L15	r1	succinate	1_A1
4.5	A2	1035	1	R1	SW	r1	succinate	1_A2		4.5	A2	11	1	R1	SW	r1	succinate	1_A2
4.5	A3	1074	1	R1	L15SW	r1	succinate	1_A3		4.5	A3	150	1	R1	L15SW	r1	succinate	1_A3
4.5	A4	118	1	R1	media	r1	succinate	1_A4		4.5	A4	12	1	R1	media	r1	succinate	1_A4
4.5	A5	130	1	R2	L15	r1	salicylate	1_A5		4.5	A5	173	1	R2	L15	r1	salicylate	1_A5
4.5	A6	1291	1	R2	SW	r1	salicylate	1_A6		4.5	A6	12	1	R2	SW	r1	salicylate	1_A6
4.5	A7	1914	1	R2	L15SW	r1	salicylate	1_A7		4.5	A7	122	1	R2	L15SW	r1	salicylate	1_A7
4.5	A8	110	1	R2	media	r1	salicylate	1_A8		4.5	A8	12	1	R2	media	r1	salicylate	1_A8
4.5	A9	121	1	R3	L15	r1	succ_sal	1_A9		4.5	A9	140	1	R3	L15	r1	succ_sal	1_A9
4.5	A10	2453	1	R3	SW	r1	succ_sal	1_A10		4.5	A10	11	1	R3	SW	r1	succ_sal	1_A10
4.5	A11	2527	1	R3	L15SW	r1	succ_sal	1_A11		4.5	A11	97	1	R3	L15SW	r1	succ_sal	1_A11
4.5	A12	108	1	R3	media	r1	succ_sal	1_A12		4.5	A12	11	1	R3	media	r1	succ_sal	1_A12
4.5	B1	118	1	R1	L15	r2	succinate	1_B1		4.5	B1	124	1	R1	L15	r2	succinate	1_B1
4.5	B2	1096	1	R1	SW	r2	succinate	1_B2		4.5	B2	10	1	R1	SW	r2	succinate	1_B2
4.5	B3	1050	1	R1	L15SW	r2	succinate	1_B3		4.5	B3	113	1	R1	L15SW	r2	succinate	1_B3
4.5	B4	115	1	R1	media	r2	succinate	1_B4		4.5	B4	11	1	R1	media	r2	succinate	1_B4
4.5	B5	112	1	R2	L15	r2	salicylate	1_B5		4.5	B5	130	1	R2	L15	r2	salicylate	1_B5
4.5	B6	1373	1	R2	SW	r2	salicylate	1_B6		4.5	B6	15	1	R2	SW	r2	salicylate	1_B6
4.5	B7	1683	1	R2	L15SW	r2	salicylate	1_B7		4.5	B7	126	1	R2	L15SW	r2	salicylate	1_B7
4.5	B8	103	1	R2	media	r2	salicylate	1_B8		4.5	B8	9	1	R2	media	r2	salicylate	1_B8
4.5	B9	115	1	R3	L15	r2	succ_sal	1_B9		4.5	B9	91	1	R3	L15	r2	succ_sal	1_B9
4.5	B10	2720	1	R3	SW	r2	succ_sal	1_B10		4.5	B10	7	1	R3	SW	r2	succ_sal	1_B10
4.5	B11	1662	1	R3	L15SW	r2	succ_sal	1_B11		4.5	B11	89	1	R3	L15SW	r2	succ_sal	1_B11
4.5	B12	124	1	R3	media	r2	succ_sal	1_B12		4.5	B12	9	1	R3	media	r2	succ_sal	1_B12
4.5	C1	129	1	R1	L15	r3	succinate	1_C1		4.5	C1	119	1	R1	L15	r3	succinate	1_C1
4.5	C2	727	1	R1	SW	r3	succinate	1_C2		4.5	C2	12	1	R1	SW	r3	succinate	1_C2
4.5	C3	824	1	R1	L15SW	r3	succinate	1_C3		4.5	C3	103	1	R1	L15SW	r3	succinate	1_C3
4.5	C4	103	1	R1	media	r3	succinate	1_C4		4.5	C4	12	1	R1	media	r3	succinate	1_C4
4.5	C5	126	1	R2	L15	r3	salicylate	1_C5		4.5	C5	110	1	R2	L15	r3	salicylate	1_C5
4.5	C6	1704	1	R2	SW	r3	salicylate	1_C6		4.5	C6	11	1	R2	SW	r3	salicylate	1_C6
4.5	C7	1028	1	R2	L15SW	r3	salicylate	1_C7		4.5	C7	126	1	R2	L15SW	r3	salicylate	1_C7
4.5	C8	118	1	R2	media	r3	salicylate	1_C8		4.5	C8	12	1	R2	media	r3	salicylate	1_C8
4.5	C9	120	1	R3	L15	r3	succ_sal	1_C9		4.5	C9	128	1	R3	L15	r3	succ_sal	1_C9
4.5	C10	2345	1	R3	SW	r3	succ_sal	1_C10		4.5	C10	11	1	R3	SW	r3	succ_sal	1_C10
4.5	C11	1848	1	R3	L15SW	r3	succ_sal	1_C11		4.5	C11	102	1	R3	L15SW	r3	succ_sal	1_C11
4.5	C12	114	1	R3	media	r3	succ_sal	1_C12		4.5	C12	8	1	R3	media	r3	succ_sal	1_C12
4.5	D1	112	1	R1	L15	r4	succinate	1_D1		4.5	D1	112	1	R1	L15	r4	succinate	1_D1
4.5	D2	1133	1	R1	SW	r4	succinate	1_D2		4.5	D2	16	1	R1	SW	r4	succinate	1_D2
4.5	D3	995	1	R1	L15SW	r4	succinate	1_D3		4.5	D3	107	1	R1	L15SW	r4	succinate	1_D3
4.5	D4	114	1	R1	media	r4	succinate	1_D4		4.5	D4	7	1	R1	media	r4	succinate	1_D4
4.5	D5	112	1	R2	L15	r4	salicylate	1_D5		4.5	D5	134	1	R2	L15	r4	salicylate	1_D5
4.5	D6	1757	1	R2	SW	r4	salicylate	1_D6		4.5	D6	9	1	R2	SW	r4	salicylate	1_D6
4.5	D7	1583	1	R2	L15SW	r4	salicylate	1_D7		4.5	D7	122	1	R2	L15SW	r4	salicylate	1_D7
4.5	D8	111	1	R2	media	r4	salicylate	1_D8		4.5	D8	13	1	R2	media	r4	salicylate	1_D8
4.5	D9	120	1	R3	L15	r4	succ_sal	1_D9		4.5	D9	132	1	R3	L15	r4	succ_sal	1_D9
4.5	D10	2220	1	R3	SW	r4	succ_sal	1_D10		4.5	D10	10	1	R3	SW	r4	succ_sal	1_D10
4.5	D11	2501	1	R3	L15SW	r4	succ_sal	1_D11		4.5	D11	95	1	R3	L15SW	r4	succ_sal	1_D11
4.5	D12	111	1	R3	media	r4	succ_sal	1_D12		4.5	D12	6	1	R3	media	r4	succ_sal	1_D12
4.5	E1	134	1	R1	L15	r5	succinate	1_E1		4.5	E1	138	1	R1	L15	r5	succinate	1_E1
4.5	E2	739	1	R1	SW	r5	succinate	1_E2		4.5	E2	14	1	R1	SW	r5	succinate	1_E2
4.5	E3	909	1	R1	L15SW	r5	succinate	1_E3		4.5	E3	118	1	R1	L15SW	r5	succinate	1_E3
4.5	E4	118	1	R1	media	r5	succinate	1_E4		4.5	E4	14	1	R1	media	r5	succinate	1_E4
4.5	E5	125	1	R2	L15	r5	salicylate	1_E5		4.5	E5	149	1	R2	L15	r5	salicylate	1_E5
4.5	E6	1054	1	R2	SW	r5	salicylate	1_E6		4.5	E6	10	1	R2	SW	r5	salicylate	1_E6
4.5	E7	1218	1	R2	L15SW	r5	salicylate	1_E7		4.5	E7	112	1	R2	L15SW	r5	salicylate	1_E7
4.5	E8	111	1	R2	media	r5	salicylate	1_E8		4.5	E8	10	1	R2	media	r5	salicylate	1_E8
4.5	E9	126	1	R3	L15	r5	succ_sal	1_E9		4.5	E9	150	1	R3	L15	r5	succ_sal	1_E9
4.5	E10	2115	1	R3	SW	r5	succ_sal	1_E10		4.5	E10	15	1	R3	SW	r5	succ_sal	1_E10
4.5	E11	2046	1	R3	L15SW	r5	succ_sal	1_E11		4.5	E11	99	1	R3	L15SW	r5	succ_sal	1_E11
4.5	E12	113	1	R3	media	r5	succ_sal	1_E12		4.5	E12	10	1	R3	media	r5	succ_sal	1_E12
4.5	F1	120	1	R1	L15	r6	succinate	1_F1		4.5	F1	171	1	R1	L15	r6	succinate	1_F1
4.5	F2	806	1	R1	SW	r6	succinate	1_F2		4.5	F2	15	1	R1	SW	r6	succinate	1_F2
4.5	F3	989	1	R1	L15SW	r6	succinate	1_F3		4.5	F3	131	1	R1	L15SW	r6	succinate	1_F3
4.5	F4	116	1	R1	media	r6	succinate	1_F4		4.5	F4	8	1	R1	media	r6	succinate	1_F4
4.5	F5	121	1	R2	L15	r6	salicylate	1_F5		4.5	F5	151	1	R2	L15	r6	salicylate	1_F5
4.5	F6	1372	1	R2	SW	r6	salicylate	1_F6		4.5	F6	8	1	R2	SW	r6	salicylate	1_F6
4.5	F7	889	1	R2	L15SW	r6	salicylate	1_F7		4.5	F7	113	1	R2	L15SW	r6	salicylate	1_F7
4.5	F8	124	1	R2	media	r6	salicylate	1_F8		4.5	F8	13	1	R2	media	r6	salicylate	1_F8
4.5	F9	119	1	R3	L15	r6	succ_sal	1_F9		4.5	F9	145	1	R3	L15	r6	succ_sal	1_F9
4.5	F10	1455	1	R3	SW	r6	succ_sal	1_F10		4.5	F10	10	1	R3	SW	r6	succ_sal	1_F10
4.5	F11	1484	1	R3	L15SW	r6	succ_sal	1_F11		4.5	F11	91	1	R3	L15SW	r6	succ_sal	1_F11
4.5	F12	117	1	R3	media	r6	succ_sal	1_F12		4.5	F12	13	1	R3	media	r6	succ_sal	1_F12
4.5	G1	124	1	R1	L15	r7	succinate	1_G1		4.5	G1	114	1	R1	L15	r7	succinate	1_G1
4.5	G2	562	1	R1	SW	r7	succinate	1_G2		4.5	G2	10	1	R1	SW	r7	succinate	1_G2
4.5	G3	1217	1	R1	L15SW	r7	succinate	1_G3		4.5	G3	136	1	R1	L15SW	r7	succinate	1_G3
4.5	G4	111	1	R1	media	r7	succinate	1_G4		4.5	G4	10	1	R1	media	r7	succinate	1_G4
4.5	G5	115	1	R2	L15	r7	salicylate	1_G5		4.5	G5	157	1	R2	L15	r7	salicylate	1_G5
4.5	G6	1683	1	R2	SW	r7	salicylate	1_G6		4.5	G6	10	1	R2	SW	r7	salicylate	1_G6
4.5	G7	855	1	R2	L15SW	r7	salicylate	1_G7		4.5	G7	127	1	R2	L15SW	r7	salicylate	1_G7
4.5	G8	115	1	R2	media	r7	salicylate	1_G8		4.5	G8	6	1	R2	media	r7	salicylate	1_G8
4.5	G9	118	1	R3	L15	r7	succ_sal	1_G9		4.5	G9	131	1	R3	L15	r7	succ_sal	1_G9
4.5	G10	1382	1	R3	SW	r7	succ_sal	1_G10		4.5	G10	10	1	R3	SW	r7	succ_sal	1_G10
4.5	G11	1819	1	R3	L15SW	r7	succ_sal	1_G11		4.5	G11	90	1	R3	L15SW	r7	succ_sal	1_G11
4.5	G12	110	1	R3	media	r7	succ_sal	1_G12		4.5	G12	12	1	R3	media	r7	succ_sal	1_G12
5	A1	117	1	R1	L15	r1	succinate	1_A1		5	A1	124	1	R1	L15	r1	succinate	1_A1
5	A2	729	1	R1	SW	r1	succinate	1_A2		5	A2	9	1	R1	SW	r1	succinate	1_A2
5	A3	1437	1	R1	L15SW	r1	succinate	1_A3		5	A3	181	1	R1	L15SW	r1	succinate	1_A3
5	A4	113	1	R1	media	r1	succinate	1_A4		5	A4	8	1	R1	media	r1	succinate	1_A4
5	A5	130	1	R2	L15	r1	salicylate	1_A5		5	A5	153	1	R2	L15	r1	salicylate	1_A5
5	A6	1369	1	R2	SW	r1	salicylate	1_A6		5	A6	12	1	R2	SW	r1	salicylate	1_A6
5	A7	2132	1	R2	L15SW	r1	salicylate	1_A7		5	A7	128	1	R2	L15SW	r1	salicylate	1_A7
5	A8	109	1	R2	media	r1	salicylate	1_A8		5	A8	16	1	R2	media	r1	salicylate	1_A8
5	A9	127	1	R3	L15	r1	succ_sal	1_A9		5	A9	145	1	R3	L15	r1	succ_sal	1_A9
5	A10	2711	1	R3	SW	r1	succ_sal	1_A10		5	A10	10	1	R3	SW	r1	succ_sal	1_A10
5	A11	2726	1	R3	L15SW	r1	succ_sal	1_A11		5	A11	99	1	R3	L15SW	r1	succ_sal	1_A11
5	A12	100	1	R3	media	r1	succ_sal	1_A12		5	A12	11	1	R3	media	r1	succ_sal	1_A12
5	B1	114	1	R1	L15	r2	succinate	1_B1		5	B1	137	1	R1	L15	r2	succinate	1_B1
5	B2	1142	1	R1	SW	r2	succinate	1_B2		5	B2	11	1	R1	SW	r2	succinate	1_B2
5	B3	1294	1	R1	L15SW	r2	succinate	1_B3		5	B3	153	1	R1	L15SW	r2	succinate	1_B3
5	B4	107	1	R1	media	r2	succinate	1_B4		5	B4	9	1	R1	media	r2	succinate	1_B4
5	B5	127	1	R2	L15	r2	salicylate	1_B5		5	B5	167	1	R2	L15	r2	salicylate	1_B5
5	B6	1521	1	R2	SW	r2	salicylate	1_B6		5	B6	7	1	R2	SW	r2	salicylate	1_B6
5	B7	1772	1	R2	L15SW	r2	salicylate	1_B7		5	B7	126	1	R2	L15SW	r2	salicylate	1_B7
5	B8	104	1	R2	media	r2	salicylate	1_B8		5	B8	9	1	R2	media	r2	salicylate	1_B8
5	B9	125	1	R3	L15	r2	succ_sal	1_B9		5	B9	98	1	R3	L15	r2	succ_sal	1_B9
5	B10	2987	1	R3	SW	r2	succ_sal	1_B10		5	B10	10	1	R3	SW	r2	succ_sal	1_B10
5	B11	1794	1	R3	L15SW	r2	succ_sal	1_B11		5	B11	97	1	R3	L15SW	r2	succ_sal	1_B11
5	B12	111	1	R3	media	r2	succ_sal	1_B12		5	B12	10	1	R3	media	r2	succ_sal	1_B12
5	C1	128	1	R1	L15	r3	succinate	1_C1		5	C1	107	1	R1	L15	r3	succinate	1_C1
5	C2	940	1	R1	SW	r3	succinate	1_C2		5	C2	12	1	R1	SW	r3	succinate	1_C2
5	C3	878	1	R1	L15SW	r3	succinate	1_C3		5	C3	127	1	R1	L15SW	r3	succinate	1_C3
5	C4	103	1	R1	media	r3	succinate	1_C4		5	C4	11	1	R1	media	r3	succinate	1_C4
5	C5	120	1	R2	L15	r3	salicylate	1_C5		5	C5	128	1	R2	L15	r3	salicylate	1_C5
5	C6	1847	1	R2	SW	r3	salicylate	1_C6		5	C6	10	1	R2	SW	r3	salicylate	1_C6
5	C7	1102	1	R2	L15SW	r3	salicylate	1_C7		5	C7	123	1	R2	L15SW	r3	salicylate	1_C7
5	C8	112	1	R2	media	r3	salicylate	1_C8		5	C8	3	1	R2	media	r3	salicylate	1_C8
5	C9	119	1	R3	L15	r3	succ_sal	1_C9		5	C9	131	1	R3	L15	r3	succ_sal	1_C9
5	C10	2543	1	R3	SW	r3	succ_sal	1_C10		5	C10	10	1	R3	SW	r3	succ_sal	1_C10
5	C11	1970	1	R3	L15SW	r3	succ_sal	1_C11		5	C11	92	1	R3	L15SW	r3	succ_sal	1_C11
5	C12	124	1	R3	media	r3	succ_sal	1_C12		5	C12	11	1	R3	media	r3	succ_sal	1_C12
5	D1	125	1	R1	L15	r4	succinate	1_D1		5	D1	141	1	R1	L15	r4	succinate	1_D1
5	D2	1354	1	R1	SW	r4	succinate	1_D2		5	D2	10	1	R1	SW	r4	succinate	1_D2
5	D3	1109	1	R1	L15SW	r4	succinate	1_D3		5	D3	103	1	R1	L15SW	r4	succinate	1_D3
5	D4	108	1	R1	media	r4	succinate	1_D4		5	D4	15	1	R1	media	r4	succinate	1_D4
5	D5	117	1	R2	L15	r4	salicylate	1_D5		5	D5	126	1	R2	L15	r4	salicylate	1_D5
5	D6	2002	1	R2	SW	r4	salicylate	1_D6		5	D6	13	1	R2	SW	r4	salicylate	1_D6
5	D7	1773	1	R2	L15SW	r4	salicylate	1_D7		5	D7	115	1	R2	L15SW	r4	salicylate	1_D7
5	D8	130	1	R2	media	r4	salicylate	1_D8		5	D8	9	1	R2	media	r4	salicylate	1_D8
5	D9	123	1	R3	L15	r4	succ_sal	1_D9		5	D9	140	1	R3	L15	r4	succ_sal	1_D9
5	D10	2528	1	R3	SW	r4	succ_sal	1_D10		5	D10	10	1	R3	SW	r4	succ_sal	1_D10
5	D11	2738	1	R3	L15SW	r4	succ_sal	1_D11		5	D11	106	1	R3	L15SW	r4	succ_sal	1_D11
5	D12	126	1	R3	media	r4	succ_sal	1_D12		5	D12	14	1	R3	media	r4	succ_sal	1_D12
5	E1	121	1	R1	L15	r5	succinate	1_E1		5	E1	142	1	R1	L15	r5	succinate	1_E1
5	E2	781	1	R1	SW	r5	succinate	1_E2		5	E2	13	1	R1	SW	r5	succinate	1_E2
5	E3	1098	1	R1	L15SW	r5	succinate	1_E3		5	E3	140	1	R1	L15SW	r5	succinate	1_E3
5	E4	125	1	R1	media	r5	succinate	1_E4		5	E4	17	1	R1	media	r5	succinate	1_E4
5	E5	129	1	R2	L15	r5	salicylate	1_E5		5	E5	135	1	R2	L15	r5	salicylate	1_E5
5	E6	1140	1	R2	SW	r5	salicylate	1_E6		5	E6	5	1	R2	SW	r5	salicylate	1_E6
5	E7	1306	1	R2	L15SW	r5	salicylate	1_E7		5	E7	120	1	R2	L15SW	r5	salicylate	1_E7
5	E8	112	1	R2	media	r5	salicylate	1_E8		5	E8	9	1	R2	media	r5	salicylate	1_E8
5	E9	126	1	R3	L15	r5	succ_sal	1_E9		5	E9	134	1	R3	L15	r5	succ_sal	1_E9
5	E10	2199	1	R3	SW	r5	succ_sal	1_E10		5	E10	13	1	R3	SW	r5	succ_sal	1_E10
5	E11	2203	1	R3	L15SW	r5	succ_sal	1_E11		5	E11	107	1	R3	L15SW	r5	succ_sal	1_E11
5	E12	107	1	R3	media	r5	succ_sal	1_E12		5	E12	9	1	R3	media	r5	succ_sal	1_E12
5	F1	132	1	R1	L15	r6	succinate	1_F1		5	F1	150	1	R1	L15	r6	succinate	1_F1
5	F2	827	1	R1	SW	r6	succinate	1_F2		5	F2	14	1	R1	SW	r6	succinate	1_F2
5	F3	1202	1	R1	L15SW	r6	succinate	1_F3		5	F3	97	1	R1	L15SW	r6	succinate	1_F3
5	F4	120	1	R1	media	r6	succinate	1_F4		5	F4	11	1	R1	media	r6	succinate	1_F4
5	F5	124	1	R2	L15	r6	salicylate	1_F5		5	F5	169	1	R2	L15	r6	salicylate	1_F5
5	F6	1510	1	R2	SW	r6	salicylate	1_F6		5	F6	14	1	R2	SW	r6	salicylate	1_F6
5	F7	938	1	R2	L15SW	r6	salicylate	1_F7		5	F7	127	1	R2	L15SW	r6	salicylate	1_F7
5	F8	112	1	R2	media	r6	salicylate	1_F8		5	F8	9	1	R2	media	r6	salicylate	1_F8
5	F9	123	1	R3	L15	r6	succ_sal	1_F9		5	F9	133	1	R3	L15	r6	succ_sal	1_F9
5	F10	1629	1	R3	SW	r6	succ_sal	1_F10		5	F10	14	1	R3	SW	r6	succ_sal	1_F10
5	F11	1597	1	R3	L15SW	r6	succ_sal	1_F11		5	F11	97	1	R3	L15SW	r6	succ_sal	1_F11
5	F12	117	1	R3	media	r6	succ_sal	1_F12		5	F12	3	1	R3	media	r6	succ_sal	1_F12
5	G1	131	1	R1	L15	r7	succinate	1_G1		5	G1	123	1	R1	L15	r7	succinate	1_G1
5	G2	946	1	R1	SW	r7	succinate	1_G2		5	G2	9	1	R1	SW	r7	succinate	1_G2
5	G3	954	1	R1	L15SW	r7	succinate	1_G3		5	G3	142	1	R1	L15SW	r7	succinate	1_G3
5	G4	109	1	R1	media	r7	succinate	1_G4		5	G4	8	1	R1	media	r7	succinate	1_G4
5	G5	127	1	R2	L15	r7	salicylate	1_G5		5	G5	135	1	R2	L15	r7	salicylate	1_G5
5	G6	1912	1	R2	SW	r7	salicylate	1_G6		5	G6	11	1	R2	SW	r7	salicylate	1_G6
5	G7	879	1	R2	L15SW	r7	salicylate	1_G7		5	G7	129	1	R2	L15SW	r7	salicylate	1_G7
5	G8	109	1	R2	media	r7	salicylate	1_G8		5	G8	6	1	R2	media	r7	salicylate	1_G8
5	G9	131	1	R3	L15	r7	succ_sal	1_G9		5	G9	127	1	R3	L15	r7	succ_sal	1_G9
5	G10	1525	1	R3	SW	r7	succ_sal	1_G10		5	G10	6	1	R3	SW	r7	succ_sal	1_G10
5	G11	1995	1	R3	L15SW	r7	succ_sal	1_G11		5	G11	102	1	R3	L15SW	r7	succ_sal	1_G11
5	G12	115	1	R3	media	r7	succ_sal	1_G12		5	G12	13	1	R3	media	r7	succ_sal	1_G12
5.5	A1	122	1	R1	L15	r1	succinate	1_A1		5.5	A1	157	1	R1	L15	r1	succinate	1_A1
5.5	A2	1119	1	R1	SW	r1	succinate	1_A2		5.5	A2	9	1	R1	SW	r1	succinate	1_A2
5.5	A3	1216	1	R1	L15SW	r1	succinate	1_A3		5.5	A3	186	1	R1	L15SW	r1	succinate	1_A3
5.5	A4	102	1	R1	media	r1	succinate	1_A4		5.5	A4	9	1	R1	media	r1	succinate	1_A4
5.5	A5	128	1	R2	L15	r1	salicylate	1_A5		5.5	A5	155	1	R2	L15	r1	salicylate	1_A5
5.5	A6	1499	1	R2	SW	r1	salicylate	1_A6		5.5	A6	8	1	R2	SW	r1	salicylate	1_A6
5.5	A7	2294	1	R2	L15SW	r1	salicylate	1_A7		5.5	A7	115	1	R2	L15SW	r1	salicylate	1_A7
5.5	A8	122	1	R2	media	r1	salicylate	1_A8		5.5	A8	11	1	R2	media	r1	salicylate	1_A8
5.5	A9	127	1	R3	L15	r1	succ_sal	1_A9		5.5	A9	180	1	R3	L15	r1	succ_sal	1_A9
5.5	A10	2878	1	R3	SW	r1	succ_sal	1_A10		5.5	A10	15	1	R3	SW	r1	succ_sal	1_A10
5.5	A11	2941	1	R3	L15SW	r1	succ_sal	1_A11		5.5	A11	104	1	R3	L15SW	r1	succ_sal	1_A11
5.5	A12	119	1	R3	media	r1	succ_sal	1_A12		5.5	A12	11	1	R3	media	r1	succ_sal	1_A12
5.5	B1	114	1	R1	L15	r2	succinate	1_B1		5.5	B1	118	1	R1	L15	r2	succinate	1_B1
5.5	B2	1185	1	R1	SW	r2	succinate	1_B2		5.5	B2	8	1	R1	SW	r2	succinate	1_B2
5.5	B3	1155	1	R1	L15SW	r2	succinate	1_B3		5.5	B3	138	1	R1	L15SW	r2	succinate	1_B3
5.5	B4	109	1	R1	media	r2	succinate	1_B4		5.5	B4	11	1	R1	media	r2	succinate	1_B4
5.5	B5	123	1	R2	L15	r2	salicylate	1_B5		5.5	B5	168	1	R2	L15	r2	salicylate	1_B5
5.5	B6	1582	1	R2	SW	r2	salicylate	1_B6		5.5	B6	8	1	R2	SW	r2	salicylate	1_B6
5.5	B7	1938	1	R2	L15SW	r2	salicylate	1_B7		5.5	B7	116	1	R2	L15SW	r2	salicylate	1_B7
5.5	B8	117	1	R2	media	r2	salicylate	1_B8		5.5	B8	13	1	R2	media	r2	salicylate	1_B8
5.5	B9	110	1	R3	L15	r2	succ_sal	1_B9		5.5	B9	106	1	R3	L15	r2	succ_sal	1_B9
5.5	B10	3142	1	R3	SW	r2	succ_sal	1_B10		5.5	B10	10	1	R3	SW	r2	succ_sal	1_B10
5.5	B11	1962	1	R3	L15SW	r2	succ_sal	1_B11		5.5	B11	108	1	R3	L15SW	r2	succ_sal	1_B11
5.5	B12	106	1	R3	media	r2	succ_sal	1_B12		5.5	B12	12	1	R3	media	r2	succ_sal	1_B12
5.5	C1	123	1	R1	L15	r3	succinate	1_C1		5.5	C1	142	1	R1	L15	r3	succinate	1_C1
5.5	C2	1529	1	R1	SW	r3	succinate	1_C2		5.5	C2	9	1	R1	SW	r3	succinate	1_C2
5.5	C3	847	1	R1	L15SW	r3	succinate	1_C3		5.5	C3	123	1	R1	L15SW	r3	succinate	1_C3
5.5	C4	114	1	R1	media	r3	succinate	1_C4		5.5	C4	15	1	R1	media	r3	succinate	1_C4
5.5	C5	118	1	R2	L15	r3	salicylate	1_C5		5.5	C5	134	1	R2	L15	r3	salicylate	1_C5
5.5	C6	1963	1	R2	SW	r3	salicylate	1_C6		5.5	C6	11	1	R2	SW	r3	salicylate	1_C6
5.5	C7	1242	1	R2	L15SW	r3	salicylate	1_C7		5.5	C7	124	1	R2	L15SW	r3	salicylate	1_C7
5.5	C8	114	1	R2	media	r3	salicylate	1_C8		5.5	C8	13	1	R2	media	r3	salicylate	1_C8
5.5	C9	121	1	R3	L15	r3	succ_sal	1_C9		5.5	C9	137	1	R3	L15	r3	succ_sal	1_C9
5.5	C10	2693	1	R3	SW	r3	succ_sal	1_C10		5.5	C10	17	1	R3	SW	r3	succ_sal	1_C10
5.5	C11	2117	1	R3	L15SW	r3	succ_sal	1_C11		5.5	C11	102	1	R3	L15SW	r3	succ_sal	1_C11
5.5	C12	120	1	R3	media	r3	succ_sal	1_C12		5.5	C12	9	1	R3	media	r3	succ_sal	1_C12
5.5	D1	124	1	R1	L15	r4	succinate	1_D1		5.5	D1	175	1	R1	L15	r4	succinate	1_D1
5.5	D2	1026	1	R1	SW	r4	succinate	1_D2		5.5	D2	10	1	R1	SW	r4	succinate	1_D2
5.5	D3	1092	1	R1	L15SW	r4	succinate	1_D3		5.5	D3	139	1	R1	L15SW	r4	succinate	1_D3
5.5	D4	105	1	R1	media	r4	succinate	1_D4		5.5	D4	5	1	R1	media	r4	succinate	1_D4
5.5	D5	120	1	R2	L15	r4	salicylate	1_D5		5.5	D5	120	1	R2	L15	r4	salicylate	1_D5
5.5	D6	2126	1	R2	SW	r4	salicylate	1_D6		5.5	D6	12	1	R2	SW	r4	salicylate	1_D6
5.5	D7	1904	1	R2	L15SW	r4	salicylate	1_D7		5.5	D7	118	1	R2	L15SW	r4	salicylate	1_D7
5.5	D8	111	1	R2	media	r4	salicylate	1_D8		5.5	D8	11	1	R2	media	r4	salicylate	1_D8
5.5	D9	123	1	R3	L15	r4	succ_sal	1_D9		5.5	D9	146	1	R3	L15	r4	succ_sal	1_D9
5.5	D10	2726	1	R3	SW	r4	succ_sal	1_D10		5.5	D10	11	1	R3	SW	r4	succ_sal	1_D10
5.5	D11	2948	1	R3	L15SW	r4	succ_sal	1_D11		5.5	D11	96	1	R3	L15SW	r4	succ_sal	1_D11
5.5	D12	113	1	R3	media	r4	succ_sal	1_D12		5.5	D12	7	1	R3	media	r4	succ_sal	1_D12
5.5	E1	124	1	R1	L15	r5	succinate	1_E1		5.5	E1	139	1	R1	L15	r5	succinate	1_E1
5.5	E2	776	1	R1	SW	r5	succinate	1_E2		5.5	E2	18	1	R1	SW	r5	succinate	1_E2
5.5	E3	993	1	R1	L15SW	r5	succinate	1_E3		5.5	E3	126	1	R1	L15SW	r5	succinate	1_E3
5.5	E4	118	1	R1	media	r5	succinate	1_E4		5.5	E4	10	1	R1	media	r5	succinate	1_E4
5.5	E5	122	1	R2	L15	r5	salicylate	1_E5		5.5	E5	158	1	R2	L15	r5	salicylate	1_E5
5.5	E6	1266	1	R2	SW	r5	salicylate	1_E6		5.5	E6	3	1	R2	SW	r5	salicylate	1_E6
5.5	E7	1470	1	R2	L15SW	r5	salicylate	1_E7		5.5	E7	114	1	R2	L15SW	r5	salicylate	1_E7
5.5	E8	116	1	R2	media	r5	salicylate	1_E8		5.5	E8	8	1	R2	media	r5	salicylate	1_E8
5.5	E9	128	1	R3	L15	r5	succ_sal	1_E9		5.5	E9	168	1	R3	L15	r5	succ_sal	1_E9
5.5	E10	2446	1	R3	SW	r5	succ_sal	1_E10		5.5	E10	12	1	R3	SW	r5	succ_sal	1_E10
5.5	E11	2523	1	R3	L15SW	r5	succ_sal	1_E11		5.5	E11	95	1	R3	L15SW	r5	succ_sal	1_E11
5.5	E12	125	1	R3	media	r5	succ_sal	1_E12		5.5	E12	10	1	R3	media	r5	succ_sal	1_E12
5.5	F1	123	1	R1	L15	r6	succinate	1_F1		5.5	F1	180	1	R1	L15	r6	succinate	1_F1
5.5	F2	809	1	R1	SW	r6	succinate	1_F2		5.5	F2	9	1	R1	SW	r6	succinate	1_F2
5.5	F3	957	1	R1	L15SW	r6	succinate	1_F3		5.5	F3	141	1	R1	L15SW	r6	succinate	1_F3
5.5	F4	108	1	R1	media	r6	succinate	1_F4		5.5	F4	9	1	R1	media	r6	succinate	1_F4
5.5	F5	122	1	R2	L15	r6	salicylate	1_F5		5.5	F5	179	1	R2	L15	r6	salicylate	1_F5
5.5	F6	1517	1	R2	SW	r6	salicylate	1_F6		5.5	F6	15	1	R2	SW	r6	salicylate	1_F6
5.5	F7	991	1	R2	L15SW	r6	salicylate	1_F7		5.5	F7	118	1	R2	L15SW	r6	salicylate	1_F7
5.5	F8	117	1	R2	media	r6	salicylate	1_F8		5.5	F8	8	1	R2	media	r6	salicylate	1_F8
5.5	F9	124	1	R3	L15	r6	succ_sal	1_F9		5.5	F9	178	1	R3	L15	r6	succ_sal	1_F9
5.5	F10	1814	1	R3	SW	r6	succ_sal	1_F10		5.5	F10	6	1	R3	SW	r6	succ_sal	1_F10
5.5	F11	1805	1	R3	L15SW	r6	succ_sal	1_F11		5.5	F11	106	1	R3	L15SW	r6	succ_sal	1_F11
5.5	F12	116	1	R3	media	r6	succ_sal	1_F12		5.5	F12	13	1	R3	media	r6	succ_sal	1_F12
5.5	G1	116	1	R1	L15	r7	succinate	1_G1		5.5	G1	167	1	R1	L15	r7	succinate	1_G1
5.5	G2	1115	1	R1	SW	r7	succinate	1_G2		5.5	G2	12	1	R1	SW	r7	succinate	1_G2
5.5	G3	1148	1	R1	L15SW	r7	succinate	1_G3		5.5	G3	148	1	R1	L15SW	r7	succinate	1_G3
5.5	G4	105	1	R1	media	r7	succinate	1_G4		5.5	G4	7	1	R1	media	r7	succinate	1_G4
5.5	G5	122	1	R2	L15	r7	salicylate	1_G5		5.5	G5	141	1	R2	L15	r7	salicylate	1_G5
5.5	G6	1951	1	R2	SW	r7	salicylate	1_G6		5.5	G6	9	1	R2	SW	r7	salicylate	1_G6
5.5	G7	1034	1	R2	L15SW	r7	salicylate	1_G7		5.5	G7	107	1	R2	L15SW	r7	salicylate	1_G7
5.5	G8	118	1	R2	media	r7	salicylate	1_G8		5.5	G8	11	1	R2	media	r7	salicylate	1_G8
5.5	G9	127	1	R3	L15	r7	succ_sal	1_G9		5.5	G9	149	1	R3	L15	r7	succ_sal	1_G9
5.5	G10	1531	1	R3	SW	r7	succ_sal	1_G10		5.5	G10	10	1	R3	SW	r7	succ_sal	1_G10
5.5	G11	2156	1	R3	L15SW	r7	succ_sal	1_G11		5.5	G11	99	1	R3	L15SW	r7	succ_sal	1_G11
5.5	G12	105	1	R3	media	r7	succ_sal	1_G12		5.5	G12	11	1	R3	media	r7	succ_sal	1_G12
6	A1	121	1	R1	L15	r1	succinate	1_A1		6	A1	180	1	R1	L15	r1	succinate	1_A1
6	A2	1145	1	R1	SW	r1	succinate	1_A2		6	A2	12	1	R1	SW	r1	succinate	1_A2
6	A3	1355	1	R1	L15SW	r1	succinate	1_A3		6	A3	161	1	R1	L15SW	r1	succinate	1_A3
6	A4	113	1	R1	media	r1	succinate	1_A4		6	A4	7	1	R1	media	r1	succinate	1_A4
6	A5	125	1	R2	L15	r1	salicylate	1_A5		6	A5	185	1	R2	L15	r1	salicylate	1_A5
6	A6	1597	1	R2	SW	r1	salicylate	1_A6		6	A6	10	1	R2	SW	r1	salicylate	1_A6
6	A7	2475	1	R2	L15SW	r1	salicylate	1_A7		6	A7	128	1	R2	L15SW	r1	salicylate	1_A7
6	A8	114	1	R2	media	r1	salicylate	1_A8		6	A8	10	1	R2	media	r1	salicylate	1_A8
6	A9	111	1	R3	L15	r1	succ_sal	1_A9		6	A9	177	1	R3	L15	r1	succ_sal	1_A9
6	A10	3173	1	R3	SW	r1	succ_sal	1_A10		6	A10	8	1	R3	SW	r1	succ_sal	1_A10
6	A11	3125	1	R3	L15SW	r1	succ_sal	1_A11		6	A11	115	1	R3	L15SW	r1	succ_sal	1_A11
6	A12	113	1	R3	media	r1	succ_sal	1_A12		6	A12	9	1	R3	media	r1	succ_sal	1_A12
6	B1	127	1	R1	L15	r2	succinate	1_B1		6	B1	141	1	R1	L15	r2	succinate	1_B1
6	B2	1179	1	R1	SW	r2	succinate	1_B2		6	B2	13	1	R1	SW	r2	succinate	1_B2
6	B3	1005	1	R1	L15SW	r2	succinate	1_B3		6	B3	160	1	R1	L15SW	r2	succinate	1_B3
6	B4	106	1	R1	media	r2	succinate	1_B4		6	B4	10	1	R1	media	r2	succinate	1_B4
6	B5	132	1	R2	L15	r2	salicylate	1_B5		6	B5	160	1	R2	L15	r2	salicylate	1_B5
6	B6	1753	1	R2	SW	r2	salicylate	1_B6		6	B6	9	1	R2	SW	r2	salicylate	1_B6
6	B7	2089	1	R2	L15SW	r2	salicylate	1_B7		6	B7	122	1	R2	L15SW	r2	salicylate	1_B7
6	B8	116	1	R2	media	r2	salicylate	1_B8		6	B8	9	1	R2	media	r2	salicylate	1_B8
6	B9	118	1	R3	L15	r2	succ_sal	1_B9		6	B9	105	1	R3	L15	r2	succ_sal	1_B9
6	B10	3384	1	R3	SW	r2	succ_sal	1_B10		6	B10	8	1	R3	SW	r2	succ_sal	1_B10
6	B11	2085	1	R3	L15SW	r2	succ_sal	1_B11		6	B11	106	1	R3	L15SW	r2	succ_sal	1_B11
6	B12	107	1	R3	media	r2	succ_sal	1_B12		6	B12	13	1	R3	media	r2	succ_sal	1_B12
6	C1	123	1	R1	L15	r3	succinate	1_C1		6	C1	182	1	R1	L15	r3	succinate	1_C1
6	C2	735	1	R1	SW	r3	succinate	1_C2		6	C2	11	1	R1	SW	r3	succinate	1_C2
6	C3	1008	1	R1	L15SW	r3	succinate	1_C3		6	C3	127	1	R1	L15SW	r3	succinate	1_C3
6	C4	109	1	R1	media	r3	succinate	1_C4		6	C4	9	1	R1	media	r3	succinate	1_C4
6	C5	124	1	R2	L15	r3	salicylate	1_C5		6	C5	128	1	R2	L15	r3	salicylate	1_C5
6	C6	2117	1	R2	SW	r3	salicylate	1_C6		6	C6	12	1	R2	SW	r3	salicylate	1_C6
6	C7	1385	1	R2	L15SW	r3	salicylate	1_C7		6	C7	126	1	R2	L15SW	r3	salicylate	1_C7
6	C8	119	1	R2	media	r3	salicylate	1_C8		6	C8	13	1	R2	media	r3	salicylate	1_C8
6	C9	121	1	R3	L15	r3	succ_sal	1_C9		6	C9	141	1	R3	L15	r3	succ_sal	1_C9
6	C10	3009	1	R3	SW	r3	succ_sal	1_C10		6	C10	8	1	R3	SW	r3	succ_sal	1_C10
6	C11	2317	1	R3	L15SW	r3	succ_sal	1_C11		6	C11	111	1	R3	L15SW	r3	succ_sal	1_C11
6	C12	121	1	R3	media	r3	succ_sal	1_C12		6	C12	11	1	R3	media	r3	succ_sal	1_C12
6	D1	130	1	R1	L15	r4	succinate	1_D1		6	D1	163	1	R1	L15	r4	succinate	1_D1
6	D2	1112	1	R1	SW	r4	succinate	1_D2		6	D2	9	1	R1	SW	r4	succinate	1_D2
6	D3	1097	1	R1	L15SW	r4	succinate	1_D3		6	D3	171	1	R1	L15SW	r4	succinate	1_D3
6	D4	129	1	R1	media	r4	succinate	1_D4		6	D4	12	1	R1	media	r4	succinate	1_D4
6	D5	115	1	R2	L15	r4	salicylate	1_D5		6	D5	122	1	R2	L15	r4	salicylate	1_D5
6	D6	2416	1	R2	SW	r4	salicylate	1_D6		6	D6	11	1	R2	SW	r4	salicylate	1_D6
6	D7	2111	1	R2	L15SW	r4	salicylate	1_D7		6	D7	116	1	R2	L15SW	r4	salicylate	1_D7
6	D8	116	1	R2	media	r4	salicylate	1_D8		6	D8	18	1	R2	media	r4	salicylate	1_D8
6	D9	116	1	R3	L15	r4	succ_sal	1_D9		6	D9	148	1	R3	L15	r4	succ_sal	1_D9
6	D10	2973	1	R3	SW	r4	succ_sal	1_D10		6	D10	11	1	R3	SW	r4	succ_sal	1_D10
6	D11	3216	1	R3	L15SW	r4	succ_sal	1_D11		6	D11	107	1	R3	L15SW	r4	succ_sal	1_D11
6	D12	114	1	R3	media	r4	succ_sal	1_D12		6	D12	8	1	R3	media	r4	succ_sal	1_D12
6	E1	134	1	R1	L15	r5	succinate	1_E1		6	E1	164	1	R1	L15	r5	succinate	1_E1
6	E2	780	1	R1	SW	r5	succinate	1_E2		6	E2	13	1	R1	SW	r5	succinate	1_E2
6	E3	1132	1	R1	L15SW	r5	succinate	1_E3		6	E3	122	1	R1	L15SW	r5	succinate	1_E3
6	E4	105	1	R1	media	r5	succinate	1_E4		6	E4	9	1	R1	media	r5	succinate	1_E4
6	E5	124	1	R2	L15	r5	salicylate	1_E5		6	E5	158	1	R2	L15	r5	salicylate	1_E5
6	E6	1421	1	R2	SW	r5	salicylate	1_E6		6	E6	10	1	R2	SW	r5	salicylate	1_E6
6	E7	1675	1	R2	L15SW	r5	salicylate	1_E7		6	E7	124	1	R2	L15SW	r5	salicylate	1_E7
6	E8	108	1	R2	media	r5	salicylate	1_E8		6	E8	11	1	R2	media	r5	salicylate	1_E8
6	E9	115	1	R3	L15	r5	succ_sal	1_E9		6	E9	167	1	R3	L15	r5	succ_sal	1_E9
6	E10	2754	1	R3	SW	r5	succ_sal	1_E10		6	E10	11	1	R3	SW	r5	succ_sal	1_E10
6	E11	2707	1	R3	L15SW	r5	succ_sal	1_E11		6	E11	102	1	R3	L15SW	r5	succ_sal	1_E11
6	E12	107	1	R3	media	r5	succ_sal	1_E12		6	E12	9	1	R3	media	r5	succ_sal	1_E12
6	F1	124	1	R1	L15	r6	succinate	1_F1		6	F1	214	1	R1	L15	r6	succinate	1_F1
6	F2	1084	1	R1	SW	r6	succinate	1_F2		6	F2	13	1	R1	SW	r6	succinate	1_F2
6	F3	884	1	R1	L15SW	r6	succinate	1_F3		6	F3	162	1	R1	L15SW	r6	succinate	1_F3
6	F4	117	1	R1	media	r6	succinate	1_F4		6	F4	9	1	R1	media	r6	succinate	1_F4
6	F5	129	1	R2	L15	r6	salicylate	1_F5		6	F5	182	1	R2	L15	r6	salicylate	1_F5
6	F6	1739	1	R2	SW	r6	salicylate	1_F6		6	F6	11	1	R2	SW	r6	salicylate	1_F6
6	F7	1118	1	R2	L15SW	r6	salicylate	1_F7		6	F7	113	1	R2	L15SW	r6	salicylate	1_F7
6	F8	114	1	R2	media	r6	salicylate	1_F8		6	F8	13	1	R2	media	r6	salicylate	1_F8
6	F9	127	1	R3	L15	r6	succ_sal	1_F9		6	F9	159	1	R3	L15	r6	succ_sal	1_F9
6	F10	2061	1	R3	SW	r6	succ_sal	1_F10		6	F10	13	1	R3	SW	r6	succ_sal	1_F10
6	F11	2085	1	R3	L15SW	r6	succ_sal	1_F11		6	F11	97	1	R3	L15SW	r6	succ_sal	1_F11
6	F12	109	1	R3	media	r6	succ_sal	1_F12		6	F12	10	1	R3	media	r6	succ_sal	1_F12
6	G1	121	1	R1	L15	r7	succinate	1_G1		6	G1	126	1	R1	L15	r7	succinate	1_G1
6	G2	590	1	R1	SW	r7	succinate	1_G2		6	G2	14	1	R1	SW	r7	succinate	1_G2
6	G3	892	1	R1	L15SW	r7	succinate	1_G3		6	G3	149	1	R1	L15SW	r7	succinate	1_G3
6	G4	109	1	R1	media	r7	succinate	1_G4		6	G4	10	1	R1	media	r7	succinate	1_G4
6	G5	122	1	R2	L15	r7	salicylate	1_G5		6	G5	151	1	R2	L15	r7	salicylate	1_G5
6	G6	2121	1	R2	SW	r7	salicylate	1_G6		6	G6	11	1	R2	SW	r7	salicylate	1_G6
6	G7	1223	1	R2	L15SW	r7	salicylate	1_G7		6	G7	119	1	R2	L15SW	r7	salicylate	1_G7
6	G8	112	1	R2	media	r7	salicylate	1_G8		6	G8	13	1	R2	media	r7	salicylate	1_G8
6	G9	112	1	R3	L15	r7	succ_sal	1_G9		6	G9	125	1	R3	L15	r7	succ_sal	1_G9
6	G10	1905	1	R3	SW	r7	succ_sal	1_G10		6	G10	13	1	R3	SW	r7	succ_sal	1_G10
6	G11	2531	1	R3	L15SW	r7	succ_sal	1_G11		6	G11	102	1	R3	L15SW	r7	succ_sal	1_G11
6	G12	116	1	R3	media	r7	succ_sal	1_G12		6	G12	7	1	R3	media	r7	succ_sal	1_G12
6.5	A1	127	1	R1	L15	r1	succinate	1_A1		6.5	A1	177	1	R1	L15	r1	succinate	1_A1
6.5	A2	983	1	R1	SW	r1	succinate	1_A2		6.5	A2	9	1	R1	SW	r1	succinate	1_A2
6.5	A3	1315	1	R1	L15SW	r1	succinate	1_A3		6.5	A3	188	1	R1	L15SW	r1	succinate	1_A3
6.5	A4	110	1	R1	media	r1	succinate	1_A4		6.5	A4	10	1	R1	media	r1	succinate	1_A4
6.5	A5	126	1	R2	L15	r1	salicylate	1_A5		6.5	A5	158	1	R2	L15	r1	salicylate	1_A5
6.5	A6	1680	1	R2	SW	r1	salicylate	1_A6		6.5	A6	11	1	R2	SW	r1	salicylate	1_A6
6.5	A7	2653	1	R2	L15SW	r1	salicylate	1_A7		6.5	A7	138	1	R2	L15SW	r1	salicylate	1_A7
6.5	A8	108	1	R2	media	r1	salicylate	1_A8		6.5	A8	9	1	R2	media	r1	salicylate	1_A8
6.5	A9	130	1	R3	L15	r1	succ_sal	1_A9		6.5	A9	196	1	R3	L15	r1	succ_sal	1_A9
6.5	A10	3470	1	R3	SW	r1	succ_sal	1_A10		6.5	A10	17	1	R3	SW	r1	succ_sal	1_A10
6.5	A11	3326	1	R3	L15SW	r1	succ_sal	1_A11		6.5	A11	101	1	R3	L15SW	r1	succ_sal	1_A11
6.5	A12	104	1	R3	media	r1	succ_sal	1_A12		6.5	A12	8	1	R3	media	r1	succ_sal	1_A12
6.5	B1	124	1	R1	L15	r2	succinate	1_B1		6.5	B1	165	1	R1	L15	r2	succinate	1_B1
6.5	B2	1405	1	R1	SW	r2	succinate	1_B2		6.5	B2	7	1	R1	SW	r2	succinate	1_B2
6.5	B3	1112	1	R1	L15SW	r2	succinate	1_B3		6.5	B3	142	1	R1	L15SW	r2	succinate	1_B3
6.5	B4	124	1	R1	media	r2	succinate	1_B4		6.5	B4	9	1	R1	media	r2	succinate	1_B4
6.5	B5	131	1	R2	L15	r2	salicylate	1_B5		6.5	B5	163	1	R2	L15	r2	salicylate	1_B5
6.5	B6	2058	1	R2	SW	r2	salicylate	1_B6		6.5	B6	11	1	R2	SW	r2	salicylate	1_B6
6.5	B7	2312	1	R2	L15SW	r2	salicylate	1_B7		6.5	B7	138	1	R2	L15SW	r2	salicylate	1_B7
6.5	B8	110	1	R2	media	r2	salicylate	1_B8		6.5	B8	13	1	R2	media	r2	salicylate	1_B8
6.5	B9	112	1	R3	L15	r2	succ_sal	1_B9		6.5	B9	123	1	R3	L15	r2	succ_sal	1_B9
6.5	B10	3730	1	R3	SW	r2	succ_sal	1_B10		6.5	B10	17	1	R3	SW	r2	succ_sal	1_B10
6.5	B11	2360	1	R3	L15SW	r2	succ_sal	1_B11		6.5	B11	106	1	R3	L15SW	r2	succ_sal	1_B11
6.5	B12	115	1	R3	media	r2	succ_sal	1_B12		6.5	B12	11	1	R3	media	r2	succ_sal	1_B12
6.5	C1	132	1	R1	L15	r3	succinate	1_C1		6.5	C1	151	1	R1	L15	r3	succinate	1_C1
6.5	C2	1640	1	R1	SW	r3	succinate	1_C2		6.5	C2	9	1	R1	SW	r3	succinate	1_C2
6.5	C3	983	1	R1	L15SW	r3	succinate	1_C3		6.5	C3	118	1	R1	L15SW	r3	succinate	1_C3
6.5	C4	113	1	R1	media	r3	succinate	1_C4		6.5	C4	10	1	R1	media	r3	succinate	1_C4
6.5	C5	116	1	R2	L15	r3	salicylate	1_C5		6.5	C5	132	1	R2	L15	r3	salicylate	1_C5
6.5	C6	2429	1	R2	SW	r3	salicylate	1_C6		6.5	C6	10	1	R2	SW	r3	salicylate	1_C6
6.5	C7	1603	1	R2	L15SW	r3	salicylate	1_C7		6.5	C7	128	1	R2	L15SW	r3	salicylate	1_C7
6.5	C8	119	1	R2	media	r3	salicylate	1_C8		6.5	C8	13	1	R2	media	r3	salicylate	1_C8
6.5	C9	124	1	R3	L15	r3	succ_sal	1_C9		6.5	C9	141	1	R3	L15	r3	succ_sal	1_C9
6.5	C10	3399	1	R3	SW	r3	succ_sal	1_C10		6.5	C10	11	1	R3	SW	r3	succ_sal	1_C10
6.5	C11	2619	1	R3	L15SW	r3	succ_sal	1_C11		6.5	C11	109	1	R3	L15SW	r3	succ_sal	1_C11
6.5	C12	112	1	R3	media	r3	succ_sal	1_C12		6.5	C12	12	1	R3	media	r3	succ_sal	1_C12
6.5	D1	122	1	R1	L15	r4	succinate	1_D1		6.5	D1	135	1	R1	L15	r4	succinate	1_D1
6.5	D2	1726	1	R1	SW	r4	succinate	1_D2		6.5	D2	10	1	R1	SW	r4	succinate	1_D2
6.5	D3	1070	1	R1	L15SW	r4	succinate	1_D3		6.5	D3	157	1	R1	L15SW	r4	succinate	1_D3
6.5	D4	120	1	R1	media	r4	succinate	1_D4		6.5	D4	11	1	R1	media	r4	succinate	1_D4
6.5	D5	117	1	R2	L15	r4	salicylate	1_D5		6.5	D5	116	1	R2	L15	r4	salicylate	1_D5
6.5	D6	2670	1	R2	SW	r4	salicylate	1_D6		6.5	D6	10	1	R2	SW	r4	salicylate	1_D6
6.5	D7	2443	1	R2	L15SW	r4	salicylate	1_D7		6.5	D7	124	1	R2	L15SW	r4	salicylate	1_D7
6.5	D8	130	1	R2	media	r4	salicylate	1_D8		6.5	D8	6	1	R2	media	r4	salicylate	1_D8
6.5	D9	126	1	R3	L15	r4	succ_sal	1_D9		6.5	D9	165	1	R3	L15	r4	succ_sal	1_D9
6.5	D10	3282	1	R3	SW	r4	succ_sal	1_D10		6.5	D10	13	1	R3	SW	r4	succ_sal	1_D10
6.5	D11	3578	1	R3	L15SW	r4	succ_sal	1_D11		6.5	D11	115	1	R3	L15SW	r4	succ_sal	1_D11
6.5	D12	117	1	R3	media	r4	succ_sal	1_D12		6.5	D12	4	1	R3	media	r4	succ_sal	1_D12
6.5	E1	125	1	R1	L15	r5	succinate	1_E1		6.5	E1	175	1	R1	L15	r5	succinate	1_E1
6.5	E2	815	1	R1	SW	r5	succinate	1_E2		6.5	E2	11	1	R1	SW	r5	succinate	1_E2
6.5	E3	883	1	R1	L15SW	r5	succinate	1_E3		6.5	E3	175	1	R1	L15SW	r5	succinate	1_E3
6.5	E4	116	1	R1	media	r5	succinate	1_E4		6.5	E4	11	1	R1	media	r5	succinate	1_E4
6.5	E5	126	1	R2	L15	r5	salicylate	1_E5		6.5	E5	164	1	R2	L15	r5	salicylate	1_E5
6.5	E6	1590	1	R2	SW	r5	salicylate	1_E6		6.5	E6	9	1	R2	SW	r5	salicylate	1_E6
6.5	E7	1918	1	R2	L15SW	r5	salicylate	1_E7		6.5	E7	131	1	R2	L15SW	r5	salicylate	1_E7
6.5	E8	114	1	R2	media	r5	salicylate	1_E8		6.5	E8	9	1	R2	media	r5	salicylate	1_E8
6.5	E9	121	1	R3	L15	r5	succ_sal	1_E9		6.5	E9	160	1	R3	L15	r5	succ_sal	1_E9
6.5	E10	3194	1	R3	SW	r5	succ_sal	1_E10		6.5	E10	10	1	R3	SW	r5	succ_sal	1_E10
6.5	E11	2936	1	R3	L15SW	r5	succ_sal	1_E11		6.5	E11	103	1	R3	L15SW	r5	succ_sal	1_E11
6.5	E12	118	1	R3	media	r5	succ_sal	1_E12		6.5	E12	11	1	R3	media	r5	succ_sal	1_E12
6.5	F1	135	1	R1	L15	r6	succinate	1_F1		6.5	F1	201	1	R1	L15	r6	succinate	1_F1
6.5	F2	834	1	R1	SW	r6	succinate	1_F2		6.5	F2	16	1	R1	SW	r6	succinate	1_F2
6.5	F3	1002	1	R1	L15SW	r6	succinate	1_F3		6.5	F3	172	1	R1	L15SW	r6	succinate	1_F3
6.5	F4	115	1	R1	media	r6	succinate	1_F4		6.5	F4	12	1	R1	media	r6	succinate	1_F4
6.5	F5	129	1	R2	L15	r6	salicylate	1_F5		6.5	F5	169	1	R2	L15	r6	salicylate	1_F5
6.5	F6	1999	1	R2	SW	r6	salicylate	1_F6		6.5	F6	12	1	R2	SW	r6	salicylate	1_F6
6.5	F7	1276	1	R2	L15SW	r6	salicylate	1_F7		6.5	F7	132	1	R2	L15SW	r6	salicylate	1_F7
6.5	F8	110	1	R2	media	r6	salicylate	1_F8		6.5	F8	9	1	R2	media	r6	salicylate	1_F8
6.5	F9	125	1	R3	L15	r6	succ_sal	1_F9		6.5	F9	174	1	R3	L15	r6	succ_sal	1_F9
6.5	F10	2507	1	R3	SW	r6	succ_sal	1_F10		6.5	F10	7	1	R3	SW	r6	succ_sal	1_F10
6.5	F11	2339	1	R3	L15SW	r6	succ_sal	1_F11		6.5	F11	112	1	R3	L15SW	r6	succ_sal	1_F11
6.5	F12	114	1	R3	media	r6	succ_sal	1_F12		6.5	F12	13	1	R3	media	r6	succ_sal	1_F12
6.5	G1	128	1	R1	L15	r7	succinate	1_G1		6.5	G1	214	1	R1	L15	r7	succinate	1_G1
6.5	G2	592	1	R1	SW	r7	succinate	1_G2		6.5	G2	12	1	R1	SW	r7	succinate	1_G2
6.5	G3	1164	1	R1	L15SW	r7	succinate	1_G3		6.5	G3	151	1	R1	L15SW	r7	succinate	1_G3
6.5	G4	124	1	R1	media	r7	succinate	1_G4		6.5	G4	6	1	R1	media	r7	succinate	1_G4
6.5	G5	136	1	R2	L15	r7	salicylate	1_G5		6.5	G5	208	1	R2	L15	r7	salicylate	1_G5
6.5	G6	2572	1	R2	SW	r7	salicylate	1_G6		6.5	G6	15	1	R2	SW	r7	salicylate	1_G6
6.5	G7	1384	1	R2	L15SW	r7	salicylate	1_G7		6.5	G7	119	1	R2	L15SW	r7	salicylate	1_G7
6.5	G8	115	1	R2	media	r7	salicylate	1_G8		6.5	G8	14	1	R2	media	r7	salicylate	1_G8
6.5	G9	126	1	R3	L15	r7	succ_sal	1_G9		6.5	G9	170	1	R3	L15	r7	succ_sal	1_G9
6.5	G10	2254	1	R3	SW	r7	succ_sal	1_G10		6.5	G10	8	1	R3	SW	r7	succ_sal	1_G10
6.5	G11	3005	1	R3	L15SW	r7	succ_sal	1_G11		6.5	G11	108	1	R3	L15SW	r7	succ_sal	1_G11
6.5	G12	114	1	R3	media	r7	succ_sal	1_G12		6.5	G12	12	1	R3	media	r7	succ_sal	1_G12
7	A1	123	1	R1	L15	r1	succinate	1_A1		7	A1	205	1	R1	L15	r1	succinate	1_A1
7	A2	552	1	R1	SW	r1	succinate	1_A2		7	A2	9	1	R1	SW	r1	succinate	1_A2
7	A3	1196	1	R1	L15SW	r1	succinate	1_A3		7	A3	189	1	R1	L15SW	r1	succinate	1_A3
7	A4	115	1	R1	media	r1	succinate	1_A4		7	A4	13	1	R1	media	r1	succinate	1_A4
7	A5	132	1	R2	L15	r1	salicylate	1_A5		7	A5	163	1	R2	L15	r1	salicylate	1_A5
7	A6	1839	1	R2	SW	r1	salicylate	1_A6		7	A6	10	1	R2	SW	r1	salicylate	1_A6
7	A7	2744	1	R2	L15SW	r1	salicylate	1_A7		7	A7	143	1	R2	L15SW	r1	salicylate	1_A7
7	A8	101	1	R2	media	r1	salicylate	1_A8		7	A8	4	1	R2	media	r1	salicylate	1_A8
7	A9	132	1	R3	L15	r1	succ_sal	1_A9		7	A9	199	1	R3	L15	r1	succ_sal	1_A9
7	A10	3703	1	R3	SW	r1	succ_sal	1_A10		7	A10	9	1	R3	SW	r1	succ_sal	1_A10
7	A11	3481	1	R3	L15SW	r1	succ_sal	1_A11		7	A11	103	1	R3	L15SW	r1	succ_sal	1_A11
7	A12	118	1	R3	media	r1	succ_sal	1_A12		7	A12	7	1	R3	media	r1	succ_sal	1_A12
7	B1	130	1	R1	L15	r2	succinate	1_B1		7	B1	145	1	R1	L15	r2	succinate	1_B1
7	B2	1299	1	R1	SW	r2	succinate	1_B2		7	B2	11	1	R1	SW	r2	succinate	1_B2
7	B3	1125	1	R1	L15SW	r2	succinate	1_B3		7	B3	165	1	R1	L15SW	r2	succinate	1_B3
7	B4	103	1	R1	media	r2	succinate	1_B4		7	B4	9	1	R1	media	r2	succinate	1_B4
7	B5	116	1	R2	L15	r2	salicylate	1_B5		7	B5	148	1	R2	L15	r2	salicylate	1_B5
7	B6	2301	1	R2	SW	r2	salicylate	1_B6		7	B6	8	1	R2	SW	r2	salicylate	1_B6
7	B7	2495	1	R2	L15SW	r2	salicylate	1_B7		7	B7	131	1	R2	L15SW	r2	salicylate	1_B7
7	B8	102	1	R2	media	r2	salicylate	1_B8		7	B8	11	1	R2	media	r2	salicylate	1_B8
7	B9	118	1	R3	L15	r2	succ_sal	1_B9		7	B9	98	1	R3	L15	r2	succ_sal	1_B9
7	B10	4080	1	R3	SW	r2	succ_sal	1_B10		7	B10	6	1	R3	SW	r2	succ_sal	1_B10
7	B11	2496	1	R3	L15SW	r2	succ_sal	1_B11		7	B11	118	1	R3	L15SW	r2	succ_sal	1_B11
7	B12	107	1	R3	media	r2	succ_sal	1_B12		7	B12	11	1	R3	media	r2	succ_sal	1_B12
7	C1	126	1	R1	L15	r3	succinate	1_C1		7	C1	165	1	R1	L15	r3	succinate	1_C1
7	C2	1735	1	R1	SW	r3	succinate	1_C2		7	C2	12	1	R1	SW	r3	succinate	1_C2
7	C3	1040	1	R1	L15SW	r3	succinate	1_C3		7	C3	161	1	R1	L15SW	r3	succinate	1_C3
7	C4	111	1	R1	media	r3	succinate	1_C4		7	C4	12	1	R1	media	r3	succinate	1_C4
7	C5	127	1	R2	L15	r3	salicylate	1_C5		7	C5	159	1	R2	L15	r3	salicylate	1_C5
7	C6	2734	1	R2	SW	r3	salicylate	1_C6		7	C6	9	1	R2	SW	r3	salicylate	1_C6
7	C7	1789	1	R2	L15SW	r3	salicylate	1_C7		7	C7	137	1	R2	L15SW	r3	salicylate	1_C7
7	C8	114	1	R2	media	r3	salicylate	1_C8		7	C8	11	1	R2	media	r3	salicylate	1_C8
7	C9	122	1	R3	L15	r3	succ_sal	1_C9		7	C9	155	1	R3	L15	r3	succ_sal	1_C9
7	C10	3713	1	R3	SW	r3	succ_sal	1_C10		7	C10	14	1	R3	SW	r3	succ_sal	1_C10
7	C11	2757	1	R3	L15SW	r3	succ_sal	1_C11		7	C11	112	1	R3	L15SW	r3	succ_sal	1_C11
7	C12	105	1	R3	media	r3	succ_sal	1_C12		7	C12	11	1	R3	media	r3	succ_sal	1_C12
7	D1	135	1	R1	L15	r4	succinate	1_D1		7	D1	153	1	R1	L15	r4	succinate	1_D1
7	D2	1201	1	R1	SW	r4	succinate	1_D2		7	D2	13	1	R1	SW	r4	succinate	1_D2
7	D3	1107	1	R1	L15SW	r4	succinate	1_D3		7	D3	152	1	R1	L15SW	r4	succinate	1_D3
7	D4	117	1	R1	media	r4	succinate	1_D4		7	D4	5	1	R1	media	r4	succinate	1_D4
7	D5	108	1	R2	L15	r4	salicylate	1_D5		7	D5	126	1	R2	L15	r4	salicylate	1_D5
7	D6	2969	1	R2	SW	r4	salicylate	1_D6		7	D6	13	1	R2	SW	r4	salicylate	1_D6
7	D7	2660	1	R2	L15SW	r4	salicylate	1_D7		7	D7	126	1	R2	L15SW	r4	salicylate	1_D7
7	D8	121	1	R2	media	r4	salicylate	1_D8		7	D8	13	1	R2	media	r4	salicylate	1_D8
7	D9	115	1	R3	L15	r4	succ_sal	1_D9		7	D9	151	1	R3	L15	r4	succ_sal	1_D9
7	D10	3594	1	R3	SW	r4	succ_sal	1_D10		7	D10	12	1	R3	SW	r4	succ_sal	1_D10
7	D11	3748	1	R3	L15SW	r4	succ_sal	1_D11		7	D11	108	1	R3	L15SW	r4	succ_sal	1_D11
7	D12	104	1	R3	media	r4	succ_sal	1_D12		7	D12	11	1	R3	media	r4	succ_sal	1_D12
7	E1	123	1	R1	L15	r5	succinate	1_E1		7	E1	181	1	R1	L15	r5	succinate	1_E1
7	E2	805	1	R1	SW	r5	succinate	1_E2		7	E2	17	1	R1	SW	r5	succinate	1_E2
7	E3	893	1	R1	L15SW	r5	succinate	1_E3		7	E3	197	1	R1	L15SW	r5	succinate	1_E3
7	E4	112	1	R1	media	r5	succinate	1_E4		7	E4	9	1	R1	media	r5	succinate	1_E4
7	E5	138	1	R2	L15	r5	salicylate	1_E5		7	E5	155	1	R2	L15	r5	salicylate	1_E5
7	E6	1850	1	R2	SW	r5	salicylate	1_E6		7	E6	16	1	R2	SW	r5	salicylate	1_E6
7	E7	2191	1	R2	L15SW	r5	salicylate	1_E7		7	E7	140	1	R2	L15SW	r5	salicylate	1_E7
7	E8	119	1	R2	media	r5	salicylate	1_E8		7	E8	9	1	R2	media	r5	salicylate	1_E8
7	E9	123	1	R3	L15	r5	succ_sal	1_E9		7	E9	173	1	R3	L15	r5	succ_sal	1_E9
7	E10	3504	1	R3	SW	r5	succ_sal	1_E10		7	E10	9	1	R3	SW	r5	succ_sal	1_E10
7	E11	3150	1	R3	L15SW	r5	succ_sal	1_E11		7	E11	111	1	R3	L15SW	r5	succ_sal	1_E11
7	E12	108	1	R3	media	r5	succ_sal	1_E12		7	E12	8	1	R3	media	r5	succ_sal	1_E12
7	F1	124	1	R1	L15	r6	succinate	1_F1		7	F1	190	1	R1	L15	r6	succinate	1_F1
7	F2	847	1	R1	SW	r6	succinate	1_F2		7	F2	10	1	R1	SW	r6	succinate	1_F2
7	F3	865	1	R1	L15SW	r6	succinate	1_F3		7	F3	134	1	R1	L15SW	r6	succinate	1_F3
7	F4	111	1	R1	media	r6	succinate	1_F4		7	F4	11	1	R1	media	r6	succinate	1_F4
7	F5	122	1	R2	L15	r6	salicylate	1_F5		7	F5	176	1	R2	L15	r6	salicylate	1_F5
7	F6	2307	1	R2	SW	r6	salicylate	1_F6		7	F6	13	1	R2	SW	r6	salicylate	1_F6
7	F7	1392	1	R2	L15SW	r6	salicylate	1_F7		7	F7	129	1	R2	L15SW	r6	salicylate	1_F7
7	F8	115	1	R2	media	r6	salicylate	1_F8		7	F8	5	1	R2	media	r6	salicylate	1_F8
7	F9	130	1	R3	L15	r6	succ_sal	1_F9		7	F9	153	1	R3	L15	r6	succ_sal	1_F9
7	F10	2826	1	R3	SW	r6	succ_sal	1_F10		7	F10	7	1	R3	SW	r6	succ_sal	1_F10
7	F11	2591	1	R3	L15SW	r6	succ_sal	1_F11		7	F11	118	1	R3	L15SW	r6	succ_sal	1_F11
7	F12	117	1	R3	media	r6	succ_sal	1_F12		7	F12	7	1	R3	media	r6	succ_sal	1_F12
7	G1	131	1	R1	L15	r7	succinate	1_G1		7	G1	174	1	R1	L15	r7	succinate	1_G1
7	G2	866	1	R1	SW	r7	succinate	1_G2		7	G2	11	1	R1	SW	r7	succinate	1_G2
7	G3	960	1	R1	L15SW	r7	succinate	1_G3		7	G3	162	1	R1	L15SW	r7	succinate	1_G3
7	G4	104	1	R1	media	r7	succinate	1_G4		7	G4	9	1	R1	media	r7	succinate	1_G4
7	G5	129	1	R2	L15	r7	salicylate	1_G5		7	G5	175	1	R2	L15	r7	salicylate	1_G5
7	G6	2881	1	R2	SW	r7	salicylate	1_G6		7	G6	9	1	R2	SW	r7	salicylate	1_G6
7	G7	1593	1	R2	L15SW	r7	salicylate	1_G7		7	G7	133	1	R2	L15SW	r7	salicylate	1_G7
7	G8	115	1	R2	media	r7	salicylate	1_G8		7	G8	10	1	R2	media	r7	salicylate	1_G8
7	G9	134	1	R3	L15	r7	succ_sal	1_G9		7	G9	168	1	R3	L15	r7	succ_sal	1_G9
7	G10	2567	1	R3	SW	r7	succ_sal	1_G10		7	G10	10	1	R3	SW	r7	succ_sal	1_G10
7	G11	3347	1	R3	L15SW	r7	succ_sal	1_G11		7	G11	112	1	R3	L15SW	r7	succ_sal	1_G11
7	G12	110	1	R3	media	r7	succ_sal	1_G12		7	G12	10	1	R3	media	r7	succ_sal	1_G12
7.5	A1	130	1	R1	L15	r1	succinate	1_A1		7.5	A1	203	1	R1	L15	r1	succinate	1_A1
7.5	A2	831	1	R1	SW	r1	succinate	1_A2		7.5	A2	9	1	R1	SW	r1	succinate	1_A2
7.5	A3	1102	1	R1	L15SW	r1	succinate	1_A3		7.5	A3	188	1	R1	L15SW	r1	succinate	1_A3
7.5	A4	112	1	R1	media	r1	succinate	1_A4		7.5	A4	13	1	R1	media	r1	succinate	1_A4
7.5	A5	126	1	R2	L15	r1	salicylate	1_A5		7.5	A5	158	1	R2	L15	r1	salicylate	1_A5
7.5	A6	1967	1	R2	SW	r1	salicylate	1_A6		7.5	A6	9	1	R2	SW	r1	salicylate	1_A6
7.5	A7	2848	1	R2	L15SW	r1	salicylate	1_A7		7.5	A7	141	1	R2	L15SW	r1	salicylate	1_A7
7.5	A8	107	1	R2	media	r1	salicylate	1_A8		7.5	A8	7	1	R2	media	r1	salicylate	1_A8
7.5	A9	133	1	R3	L15	r1	succ_sal	1_A9		7.5	A9	194	1	R3	L15	r1	succ_sal	1_A9
7.5	A10	3668	1	R3	SW	r1	succ_sal	1_A10		7.5	A10	13	1	R3	SW	r1	succ_sal	1_A10
7.5	A11	3564	1	R3	L15SW	r1	succ_sal	1_A11		7.5	A11	110	1	R3	L15SW	r1	succ_sal	1_A11
7.5	A12	111	1	R3	media	r1	succ_sal	1_A12		7.5	A12	11	1	R3	media	r1	succ_sal	1_A12
7.5	B1	134	1	R1	L15	r2	succinate	1_B1		7.5	B1	167	1	R1	L15	r2	succinate	1_B1
7.5	B2	1272	1	R1	SW	r2	succinate	1_B2		7.5	B2	6	1	R1	SW	r2	succinate	1_B2
7.5	B3	1086	1	R1	L15SW	r2	succinate	1_B3		7.5	B3	181	1	R1	L15SW	r2	succinate	1_B3
7.5	B4	110	1	R1	media	r2	succinate	1_B4		7.5	B4	16	1	R1	media	r2	succinate	1_B4
7.5	B5	123	1	R2	L15	r2	salicylate	1_B5		7.5	B5	170	1	R2	L15	r2	salicylate	1_B5
7.5	B6	2520	1	R2	SW	r2	salicylate	1_B6		7.5	B6	4	1	R2	SW	r2	salicylate	1_B6
7.5	B7	2667	1	R2	L15SW	r2	salicylate	1_B7		7.5	B7	142	1	R2	L15SW	r2	salicylate	1_B7
7.5	B8	106	1	R2	media	r2	salicylate	1_B8		7.5	B8	7	1	R2	media	r2	salicylate	1_B8
7.5	B9	118	1	R3	L15	r2	succ_sal	1_B9		7.5	B9	128	1	R3	L15	r2	succ_sal	1_B9
7.5	B10	4253	1	R3	SW	r2	succ_sal	1_B10		7.5	B10	13	1	R3	SW	r2	succ_sal	1_B10
7.5	B11	2578	1	R3	L15SW	r2	succ_sal	1_B11		7.5	B11	110	1	R3	L15SW	r2	succ_sal	1_B11
7.5	B12	109	1	R3	media	r2	succ_sal	1_B12		7.5	B12	8	1	R3	media	r2	succ_sal	1_B12
7.5	C1	130	1	R1	L15	r3	succinate	1_C1		7.5	C1	199	1	R1	L15	r3	succinate	1_C1
7.5	C2	865	1	R1	SW	r3	succinate	1_C2		7.5	C2	5	1	R1	SW	r3	succinate	1_C2
7.5	C3	925	1	R1	L15SW	r3	succinate	1_C3		7.5	C3	163	1	R1	L15SW	r3	succinate	1_C3
7.5	C4	129	1	R1	media	r3	succinate	1_C4		7.5	C4	12	1	R1	media	r3	succinate	1_C4
7.5	C5	116	1	R2	L15	r3	salicylate	1_C5		7.5	C5	133	1	R2	L15	r3	salicylate	1_C5
7.5	C6	2978	1	R2	SW	r3	salicylate	1_C6		7.5	C6	12	1	R2	SW	r3	salicylate	1_C6
7.5	C7	1965	1	R2	L15SW	r3	salicylate	1_C7		7.5	C7	134	1	R2	L15SW	r3	salicylate	1_C7
7.5	C8	115	1	R2	media	r3	salicylate	1_C8		7.5	C8	14	1	R2	media	r3	salicylate	1_C8
7.5	C9	121	1	R3	L15	r3	succ_sal	1_C9		7.5	C9	168	1	R3	L15	r3	succ_sal	1_C9
7.5	C10	3847	1	R3	SW	r3	succ_sal	1_C10		7.5	C10	16	1	R3	SW	r3	succ_sal	1_C10
7.5	C11	2924	1	R3	L15SW	r3	succ_sal	1_C11		7.5	C11	114	1	R3	L15SW	r3	succ_sal	1_C11
7.5	C12	118	1	R3	media	r3	succ_sal	1_C12		7.5	C12	12	1	R3	media	r3	succ_sal	1_C12
7.5	D1	120	1	R1	L15	r4	succinate	1_D1		7.5	D1	168	1	R1	L15	r4	succinate	1_D1
7.5	D2	1387	1	R1	SW	r4	succinate	1_D2		7.5	D2	9	1	R1	SW	r4	succinate	1_D2
7.5	D3	1041	1	R1	L15SW	r4	succinate	1_D3		7.5	D3	155	1	R1	L15SW	r4	succinate	1_D3
7.5	D4	117	1	R1	media	r4	succinate	1_D4		7.5	D4	11	1	R1	media	r4	succinate	1_D4
7.5	D5	115	1	R2	L15	r4	salicylate	1_D5		7.5	D5	123	1	R2	L15	r4	salicylate	1_D5
7.5	D6	3180	1	R2	SW	r4	salicylate	1_D6		7.5	D6	12	1	R2	SW	r4	salicylate	1_D6
7.5	D7	2812	1	R2	L15SW	r4	salicylate	1_D7		7.5	D7	133	1	R2	L15SW	r4	salicylate	1_D7
7.5	D8	116	1	R2	media	r4	salicylate	1_D8		7.5	D8	10	1	R2	media	r4	salicylate	1_D8
7.5	D9	124	1	R3	L15	r4	succ_sal	1_D9		7.5	D9	170	1	R3	L15	r4	succ_sal	1_D9
7.5	D10	3730	1	R3	SW	r4	succ_sal	1_D10		7.5	D10	9	1	R3	SW	r4	succ_sal	1_D10
7.5	D11	3919	1	R3	L15SW	r4	succ_sal	1_D11		7.5	D11	112	1	R3	L15SW	r4	succ_sal	1_D11
7.5	D12	120	1	R3	media	r4	succ_sal	1_D12		7.5	D12	9	1	R3	media	r4	succ_sal	1_D12
7.5	E1	130	1	R1	L15	r5	succinate	1_E1		7.5	E1	206	1	R1	L15	r5	succinate	1_E1
7.5	E2	815	1	R1	SW	r5	succinate	1_E2		7.5	E2	11	1	R1	SW	r5	succinate	1_E2
7.5	E3	888	1	R1	L15SW	r5	succinate	1_E3		7.5	E3	167	1	R1	L15SW	r5	succinate	1_E3
7.5	E4	111	1	R1	media	r5	succinate	1_E4		7.5	E4	7	1	R1	media	r5	succinate	1_E4
7.5	E5	128	1	R2	L15	r5	salicylate	1_E5		7.5	E5	222	1	R2	L15	r5	salicylate	1_E5
7.5	E6	2057	1	R2	SW	r5	salicylate	1_E6		7.5	E6	11	1	R2	SW	r5	salicylate	1_E6
7.5	E7	2335	1	R2	L15SW	r5	salicylate	1_E7		7.5	E7	127	1	R2	L15SW	r5	salicylate	1_E7
7.5	E8	116	1	R2	media	r5	salicylate	1_E8		7.5	E8	11	1	R2	media	r5	salicylate	1_E8
7.5	E9	132	1	R3	L15	r5	succ_sal	1_E9		7.5	E9	169	1	R3	L15	r5	succ_sal	1_E9
7.5	E10	3638	1	R3	SW	r5	succ_sal	1_E10		7.5	E10	10	1	R3	SW	r5	succ_sal	1_E10
7.5	E11	3278	1	R3	L15SW	r5	succ_sal	1_E11		7.5	E11	114	1	R3	L15SW	r5	succ_sal	1_E11
7.5	E12	106	1	R3	media	r5	succ_sal	1_E12		7.5	E12	12	1	R3	media	r5	succ_sal	1_E12
7.5	F1	146	1	R1	L15	r6	succinate	1_F1		7.5	F1	202	1	R1	L15	r6	succinate	1_F1
7.5	F2	844	1	R1	SW	r6	succinate	1_F2		7.5	F2	12	1	R1	SW	r6	succinate	1_F2
7.5	F3	828	1	R1	L15SW	r6	succinate	1_F3		7.5	F3	151	1	R1	L15SW	r6	succinate	1_F3
7.5	F4	114	1	R1	media	r6	succinate	1_F4		7.5	F4	11	1	R1	media	r6	succinate	1_F4
7.5	F5	118	1	R2	L15	r6	salicylate	1_F5		7.5	F5	188	1	R2	L15	r6	salicylate	1_F5
7.5	F6	2553	1	R2	SW	r6	salicylate	1_F6		7.5	F6	8	1	R2	SW	r6	salicylate	1_F6
7.5	F7	1560	1	R2	L15SW	r6	salicylate	1_F7		7.5	F7	129	1	R2	L15SW	r6	salicylate	1_F7
7.5	F8	111	1	R2	media	r6	salicylate	1_F8		7.5	F8	11	1	R2	media	r6	salicylate	1_F8
7.5	F9	122	1	R3	L15	r6	succ_sal	1_F9		7.5	F9	171	1	R3	L15	r6	succ_sal	1_F9
7.5	F10	3018	1	R3	SW	r6	succ_sal	1_F10		7.5	F10	8	1	R3	SW	r6	succ_sal	1_F10
7.5	F11	2749	1	R3	L15SW	r6	succ_sal	1_F11		7.5	F11	115	1	R3	L15SW	r6	succ_sal	1_F11
7.5	F12	109	1	R3	media	r6	succ_sal	1_F12		7.5	F12	10	1	R3	media	r6	succ_sal	1_F12
7.5	G1	130	1	R1	L15	r7	succinate	1_G1		7.5	G1	177	1	R1	L15	r7	succinate	1_G1
7.5	G2	1171	1	R1	SW	r7	succinate	1_G2		7.5	G2	12	1	R1	SW	r7	succinate	1_G2
7.5	G3	1061	1	R1	L15SW	r7	succinate	1_G3		7.5	G3	164	1	R1	L15SW	r7	succinate	1_G3
7.5	G4	105	1	R1	media	r7	succinate	1_G4		7.5	G4	10	1	R1	media	r7	succinate	1_G4
7.5	G5	131	1	R2	L15	r7	salicylate	1_G5		7.5	G5	170	1	R2	L15	r7	salicylate	1_G5
7.5	G6	3118	1	R2	SW	r7	salicylate	1_G6		7.5	G6	16	1	R2	SW	r7	salicylate	1_G6
7.5	G7	1746	1	R2	L15SW	r7	salicylate	1_G7		7.5	G7	117	1	R2	L15SW	r7	salicylate	1_G7
7.5	G8	111	1	R2	media	r7	salicylate	1_G8		7.5	G8	13	1	R2	media	r7	salicylate	1_G8
7.5	G9	120	1	R3	L15	r7	succ_sal	1_G9		7.5	G9	158	1	R3	L15	r7	succ_sal	1_G9
7.5	G10	2783	1	R3	SW	r7	succ_sal	1_G10		7.5	G10	11	1	R3	SW	r7	succ_sal	1_G10
7.5	G11	3479	1	R3	L15SW	r7	succ_sal	1_G11		7.5	G11	121	1	R3	L15SW	r7	succ_sal	1_G11
7.5	G12	102	1	R3	media	r7	succ_sal	1_G12		7.5	G12	4	1	R3	media	r7	succ_sal	1_G12
8	A1	125	1	R1	L15	r1	succinate	1_A1		8	A1	203	1	R1	L15	r1	succinate	1_A1
8	A2	824	1	R1	SW	r1	succinate	1_A2		8	A2	8	1	R1	SW	r1	succinate	1_A2
8	A3	1139	1	R1	L15SW	r1	succinate	1_A3		8	A3	206	1	R1	L15SW	r1	succinate	1_A3
8	A4	111	1	R1	media	r1	succinate	1_A4		8	A4	9	1	R1	media	r1	succinate	1_A4
8	A5	129	1	R2	L15	r1	salicylate	1_A5		8	A5	179	1	R2	L15	r1	salicylate	1_A5
8	A6	2067	1	R2	SW	r1	salicylate	1_A6		8	A6	12	1	R2	SW	r1	salicylate	1_A6
8	A7	3063	1	R2	L15SW	r1	salicylate	1_A7		8	A7	152	1	R2	L15SW	r1	salicylate	1_A7
8	A8	112	1	R2	media	r1	salicylate	1_A8		8	A8	13	1	R2	media	r1	salicylate	1_A8
8	A9	141	1	R3	L15	r1	succ_sal	1_A9		8	A9	181	1	R3	L15	r1	succ_sal	1_A9
8	A10	3839	1	R3	SW	r1	succ_sal	1_A10		8	A10	11	1	R3	SW	r1	succ_sal	1_A10
8	A11	3721	1	R3	L15SW	r1	succ_sal	1_A11		8	A11	129	1	R3	L15SW	r1	succ_sal	1_A11
8	A12	115	1	R3	media	r1	succ_sal	1_A12		8	A12	10	1	R3	media	r1	succ_sal	1_A12
8	B1	131	1	R1	L15	r2	succinate	1_B1		8	B1	174	1	R1	L15	r2	succinate	1_B1
8	B2	1400	1	R1	SW	r2	succinate	1_B2		8	B2	9	1	R1	SW	r2	succinate	1_B2
8	B3	1018	1	R1	L15SW	r2	succinate	1_B3		8	B3	168	1	R1	L15SW	r2	succinate	1_B3
8	B4	107	1	R1	media	r2	succinate	1_B4		8	B4	9	1	R1	media	r2	succinate	1_B4
8	B5	124	1	R2	L15	r2	salicylate	1_B5		8	B5	181	1	R2	L15	r2	salicylate	1_B5
8	B6	2689	1	R2	SW	r2	salicylate	1_B6		8	B6	14	1	R2	SW	r2	salicylate	1_B6
8	B7	2830	1	R2	L15SW	r2	salicylate	1_B7		8	B7	130	1	R2	L15SW	r2	salicylate	1_B7
8	B8	106	1	R2	media	r2	salicylate	1_B8		8	B8	14	1	R2	media	r2	salicylate	1_B8
8	B9	129	1	R3	L15	r2	succ_sal	1_B9		8	B9	128	1	R3	L15	r2	succ_sal	1_B9
8	B10	4463	1	R3	SW	r2	succ_sal	1_B10		8	B10	12	1	R3	SW	r2	succ_sal	1_B10
8	B11	2763	1	R3	L15SW	r2	succ_sal	1_B11		8	B11	128	1	R3	L15SW	r2	succ_sal	1_B11
8	B12	103	1	R3	media	r2	succ_sal	1_B12		8	B12	8	1	R3	media	r2	succ_sal	1_B12
8	C1	124	1	R1	L15	r3	succinate	1_C1		8	C1	199	1	R1	L15	r3	succinate	1_C1
8	C2	935	1	R1	SW	r3	succinate	1_C2		8	C2	10	1	R1	SW	r3	succinate	1_C2
8	C3	876	1	R1	L15SW	r3	succinate	1_C3		8	C3	202	1	R1	L15SW	r3	succinate	1_C3
8	C4	123	1	R1	media	r3	succinate	1_C4		8	C4	12	1	R1	media	r3	succinate	1_C4
8	C5	130	1	R2	L15	r3	salicylate	1_C5		8	C5	163	1	R2	L15	r3	salicylate	1_C5
8	C6	3239	1	R2	SW	r3	salicylate	1_C6		8	C6	12	1	R2	SW	r3	salicylate	1_C6
8	C7	2177	1	R2	L15SW	r3	salicylate	1_C7		8	C7	125	1	R2	L15SW	r3	salicylate	1_C7
8	C8	109	1	R2	media	r3	salicylate	1_C8		8	C8	10	1	R2	media	r3	salicylate	1_C8
8	C9	130	1	R3	L15	r3	succ_sal	1_C9		8	C9	191	1	R3	L15	r3	succ_sal	1_C9
8	C10	4046	1	R3	SW	r3	succ_sal	1_C10		8	C10	11	1	R3	SW	r3	succ_sal	1_C10
8	C11	3106	1	R3	L15SW	r3	succ_sal	1_C11		8	C11	123	1	R3	L15SW	r3	succ_sal	1_C11
8	C12	118	1	R3	media	r3	succ_sal	1_C12		8	C12	20	1	R3	media	r3	succ_sal	1_C12
8	D1	129	1	R1	L15	r4	succinate	1_D1		8	D1	149	1	R1	L15	r4	succinate	1_D1
8	D2	1197	1	R1	SW	r4	succinate	1_D2		8	D2	9	1	R1	SW	r4	succinate	1_D2
8	D3	1003	1	R1	L15SW	r4	succinate	1_D3		8	D3	177	1	R1	L15SW	r4	succinate	1_D3
8	D4	114	1	R1	media	r4	succinate	1_D4		8	D4	13	1	R1	media	r4	succinate	1_D4
8	D5	127	1	R2	L15	r4	salicylate	1_D5		8	D5	132	1	R2	L15	r4	salicylate	1_D5
8	D6	3438	1	R2	SW	r4	salicylate	1_D6		8	D6	9	1	R2	SW	r4	salicylate	1_D6
8	D7	3023	1	R2	L15SW	r4	salicylate	1_D7		8	D7	129	1	R2	L15SW	r4	salicylate	1_D7
8	D8	116	1	R2	media	r4	salicylate	1_D8		8	D8	9	1	R2	media	r4	salicylate	1_D8
8	D9	126	1	R3	L15	r4	succ_sal	1_D9		8	D9	151	1	R3	L15	r4	succ_sal	1_D9
8	D10	4024	1	R3	SW	r4	succ_sal	1_D10		8	D10	10	1	R3	SW	r4	succ_sal	1_D10
8	D11	4133	1	R3	L15SW	r4	succ_sal	1_D11		8	D11	112	1	R3	L15SW	r4	succ_sal	1_D11
8	D12	115	1	R3	media	r4	succ_sal	1_D12		8	D12	13	1	R3	media	r4	succ_sal	1_D12
8	E1	133	1	R1	L15	r5	succinate	1_E1		8	E1	187	1	R1	L15	r5	succinate	1_E1
8	E2	823	1	R1	SW	r5	succinate	1_E2		8	E2	9	1	R1	SW	r5	succinate	1_E2
8	E3	874	1	R1	L15SW	r5	succinate	1_E3		8	E3	198	1	R1	L15SW	r5	succinate	1_E3
8	E4	126	1	R1	media	r5	succinate	1_E4		8	E4	12	1	R1	media	r5	succinate	1_E4
8	E5	132	1	R2	L15	r5	salicylate	1_E5		8	E5	218	1	R2	L15	r5	salicylate	1_E5
8	E6	2258	1	R2	SW	r5	salicylate	1_E6		8	E6	17	1	R2	SW	r5	salicylate	1_E6
8	E7	2499	1	R2	L15SW	r5	salicylate	1_E7		8	E7	128	1	R2	L15SW	r5	salicylate	1_E7
8	E8	115	1	R2	media	r5	salicylate	1_E8		8	E8	11	1	R2	media	r5	salicylate	1_E8
8	E9	139	1	R3	L15	r5	succ_sal	1_E9		8	E9	148	1	R3	L15	r5	succ_sal	1_E9
8	E10	3806	1	R3	SW	r5	succ_sal	1_E10		8	E10	12	1	R3	SW	r5	succ_sal	1_E10
8	E11	3438	1	R3	L15SW	r5	succ_sal	1_E11		8	E11	119	1	R3	L15SW	r5	succ_sal	1_E11
8	E12	118	1	R3	media	r5	succ_sal	1_E12		8	E12	7	1	R3	media	r5	succ_sal	1_E12
8	F1	135	1	R1	L15	r6	succinate	1_F1		8	F1	190	1	R1	L15	r6	succinate	1_F1
8	F2	851	1	R1	SW	r6	succinate	1_F2		8	F2	12	1	R1	SW	r6	succinate	1_F2
8	F3	934	1	R1	L15SW	r6	succinate	1_F3		8	F3	165	1	R1	L15SW	r6	succinate	1_F3
8	F4	120	1	R1	media	r6	succinate	1_F4		8	F4	4	1	R1	media	r6	succinate	1_F4
8	F5	125	1	R2	L15	r6	salicylate	1_F5		8	F5	175	1	R2	L15	r6	salicylate	1_F5
8	F6	2805	1	R2	SW	r6	salicylate	1_F6		8	F6	10	1	R2	SW	r6	salicylate	1_F6
8	F7	1713	1	R2	L15SW	r6	salicylate	1_F7		8	F7	141	1	R2	L15SW	r6	salicylate	1_F7
8	F8	104	1	R2	media	r6	salicylate	1_F8		8	F8	16	1	R2	media	r6	salicylate	1_F8
8	F9	127	1	R3	L15	r6	succ_sal	1_F9		8	F9	195	1	R3	L15	r6	succ_sal	1_F9
8	F10	3215	1	R3	SW	r6	succ_sal	1_F10		8	F10	7	1	R3	SW	r6	succ_sal	1_F10
8	F11	2951	1	R3	L15SW	r6	succ_sal	1_F11		8	F11	124	1	R3	L15SW	r6	succ_sal	1_F11
8	F12	118	1	R3	media	r6	succ_sal	1_F12		8	F12	7	1	R3	media	r6	succ_sal	1_F12
8	G1	131	1	R1	L15	r7	succinate	1_G1		8	G1	133	1	R1	L15	r7	succinate	1_G1
8	G2	1155	1	R1	SW	r7	succinate	1_G2		8	G2	13	1	R1	SW	r7	succinate	1_G2
8	G3	1118	1	R1	L15SW	r7	succinate	1_G3		8	G3	164	1	R1	L15SW	r7	succinate	1_G3
8	G4	110	1	R1	media	r7	succinate	1_G4		8	G4	10	1	R1	media	r7	succinate	1_G4
8	G5	130	1	R2	L15	r7	salicylate	1_G5		8	G5	222	1	R2	L15	r7	salicylate	1_G5
8	G6	3440	1	R2	SW	r7	salicylate	1_G6		8	G6	10	1	R2	SW	r7	salicylate	1_G6
8	G7	1916	1	R2	L15SW	r7	salicylate	1_G7		8	G7	127	1	R2	L15SW	r7	salicylate	1_G7
8	G8	127	1	R2	media	r7	salicylate	1_G8		8	G8	12	1	R2	media	r7	salicylate	1_G8
8	G9	119	1	R3	L15	r7	succ_sal	1_G9		8	G9	151	1	R3	L15	r7	succ_sal	1_G9
8	G10	2988	1	R3	SW	r7	succ_sal	1_G10		8	G10	11	1	R3	SW	r7	succ_sal	1_G10
8	G11	3729	1	R3	L15SW	r7	succ_sal	1_G11		8	G11	119	1	R3	L15SW	r7	succ_sal	1_G11
8	G12	113	1	R3	media	r7	succ_sal	1_G12		8	G12	10	1	R3	media	r7	succ_sal	1_G12
8.5	A1	140	1	R1	L15	r1	succinate	1_A1		8.5	A1	236	1	R1	L15	r1	succinate	1_A1
8.5	A2	1148	1	R1	SW	r1	succinate	1_A2		8.5	A2	10	1	R1	SW	r1	succinate	1_A2
8.5	A3	1124	1	R1	L15SW	r1	succinate	1_A3		8.5	A3	224	1	R1	L15SW	r1	succinate	1_A3
8.5	A4	111	1	R1	media	r1	succinate	1_A4		8.5	A4	13	1	R1	media	r1	succinate	1_A4
8.5	A5	133	1	R2	L15	r1	salicylate	1_A5		8.5	A5	209	1	R2	L15	r1	salicylate	1_A5
8.5	A6	2221	1	R2	SW	r1	salicylate	1_A6		8.5	A6	13	1	R2	SW	r1	salicylate	1_A6
8.5	A7	3208	1	R2	L15SW	r1	salicylate	1_A7		8.5	A7	137	1	R2	L15SW	r1	salicylate	1_A7
8.5	A8	113	1	R2	media	r1	salicylate	1_A8		8.5	A8	11	1	R2	media	r1	salicylate	1_A8
8.5	A9	136	1	R3	L15	r1	succ_sal	1_A9		8.5	A9	205	1	R3	L15	r1	succ_sal	1_A9
8.5	A10	3992	1	R3	SW	r1	succ_sal	1_A10		8.5	A10	12	1	R3	SW	r1	succ_sal	1_A10
8.5	A11	3842	1	R3	L15SW	r1	succ_sal	1_A11		8.5	A11	126	1	R3	L15SW	r1	succ_sal	1_A11
8.5	A12	116	1	R3	media	r1	succ_sal	1_A12		8.5	A12	11	1	R3	media	r1	succ_sal	1_A12
8.5	B1	139	1	R1	L15	r2	succinate	1_B1		8.5	B1	200	1	R1	L15	r2	succinate	1_B1
8.5	B2	1395	1	R1	SW	r2	succinate	1_B2		8.5	B2	8	1	R1	SW	r2	succinate	1_B2
8.5	B3	1074	1	R1	L15SW	r2	succinate	1_B3		8.5	B3	209	1	R1	L15SW	r2	succinate	1_B3
8.5	B4	115	1	R1	media	r2	succinate	1_B4		8.5	B4	12	1	R1	media	r2	succinate	1_B4
8.5	B5	127	1	R2	L15	r2	salicylate	1_B5		8.5	B5	195	1	R2	L15	r2	salicylate	1_B5
8.5	B6	2795	1	R2	SW	r2	salicylate	1_B6		8.5	B6	11	1	R2	SW	r2	salicylate	1_B6
8.5	B7	2963	1	R2	L15SW	r2	salicylate	1_B7		8.5	B7	137	1	R2	L15SW	r2	salicylate	1_B7
8.5	B8	112	1	R2	media	r2	salicylate	1_B8		8.5	B8	9	1	R2	media	r2	salicylate	1_B8
8.5	B9	129	1	R3	L15	r2	succ_sal	1_B9		8.5	B9	148	1	R3	L15	r2	succ_sal	1_B9
8.5	B10	4657	1	R3	SW	r2	succ_sal	1_B10		8.5	B10	10	1	R3	SW	r2	succ_sal	1_B10
8.5	B11	2943	1	R3	L15SW	r2	succ_sal	1_B11		8.5	B11	117	1	R3	L15SW	r2	succ_sal	1_B11
8.5	B12	99	1	R3	media	r2	succ_sal	1_B12		8.5	B12	12	1	R3	media	r2	succ_sal	1_B12
8.5	C1	148	1	R1	L15	r3	succinate	1_C1		8.5	C1	216	1	R1	L15	r3	succinate	1_C1
8.5	C2	1331	1	R1	SW	r3	succinate	1_C2		8.5	C2	11	1	R1	SW	r3	succinate	1_C2
8.5	C3	1005	1	R1	L15SW	r3	succinate	1_C3		8.5	C3	203	1	R1	L15SW	r3	succinate	1_C3
8.5	C4	105	1	R1	media	r3	succinate	1_C4		8.5	C4	8	1	R1	media	r3	succinate	1_C4
8.5	C5	120	1	R2	L15	r3	salicylate	1_C5		8.5	C5	157	1	R2	L15	r3	salicylate	1_C5
8.5	C6	3324	1	R2	SW	r3	salicylate	1_C6		8.5	C6	12	1	R2	SW	r3	salicylate	1_C6
8.5	C7	2344	1	R2	L15SW	r3	salicylate	1_C7		8.5	C7	138	1	R2	L15SW	r3	salicylate	1_C7
8.5	C8	111	1	R2	media	r3	salicylate	1_C8		8.5	C8	8	1	R2	media	r3	salicylate	1_C8
8.5	C9	135	1	R3	L15	r3	succ_sal	1_C9		8.5	C9	176	1	R3	L15	r3	succ_sal	1_C9
8.5	C10	4237	1	R3	SW	r3	succ_sal	1_C10		8.5	C10	12	1	R3	SW	r3	succ_sal	1_C10
8.5	C11	3264	1	R3	L15SW	r3	succ_sal	1_C11		8.5	C11	130	1	R3	L15SW	r3	succ_sal	1_C11
8.5	C12	116	1	R3	media	r3	succ_sal	1_C12		8.5	C12	12	1	R3	media	r3	succ_sal	1_C12
8.5	D1	137	1	R1	L15	r4	succinate	1_D1		8.5	D1	125	1	R1	L15	r4	succinate	1_D1
8.5	D2	1275	1	R1	SW	r4	succinate	1_D2		8.5	D2	13	1	R1	SW	r4	succinate	1_D2
8.5	D3	1071	1	R1	L15SW	r4	succinate	1_D3		8.5	D3	220	1	R1	L15SW	r4	succinate	1_D3
8.5	D4	112	1	R1	media	r4	succinate	1_D4		8.5	D4	10	1	R1	media	r4	succinate	1_D4
8.5	D5	125	1	R2	L15	r4	salicylate	1_D5		8.5	D5	113	1	R2	L15	r4	salicylate	1_D5
8.5	D6	3592	1	R2	SW	r4	salicylate	1_D6		8.5	D6	15	1	R2	SW	r4	salicylate	1_D6
8.5	D7	3241	1	R2	L15SW	r4	salicylate	1_D7		8.5	D7	136	1	R2	L15SW	r4	salicylate	1_D7
8.5	D8	102	1	R2	media	r4	salicylate	1_D8		8.5	D8	11	1	R2	media	r4	salicylate	1_D8
8.5	D9	138	1	R3	L15	r4	succ_sal	1_D9		8.5	D9	176	1	R3	L15	r4	succ_sal	1_D9
8.5	D10	4200	1	R3	SW	r4	succ_sal	1_D10		8.5	D10	12	1	R3	SW	r4	succ_sal	1_D10
8.5	D11	4296	1	R3	L15SW	r4	succ_sal	1_D11		8.5	D11	126	1	R3	L15SW	r4	succ_sal	1_D11
8.5	D12	104	1	R3	media	r4	succ_sal	1_D12		8.5	D12	9	1	R3	media	r4	succ_sal	1_D12
8.5	E1	131	1	R1	L15	r5	succinate	1_E1		8.5	E1	200	1	R1	L15	r5	succinate	1_E1
8.5	E2	837	1	R1	SW	r5	succinate	1_E2		8.5	E2	13	1	R1	SW	r5	succinate	1_E2
8.5	E3	819	1	R1	L15SW	r5	succinate	1_E3		8.5	E3	193	1	R1	L15SW	r5	succinate	1_E3
8.5	E4	114	1	R1	media	r5	succinate	1_E4		8.5	E4	13	1	R1	media	r5	succinate	1_E4
8.5	E5	125	1	R2	L15	r5	salicylate	1_E5		8.5	E5	212	1	R2	L15	r5	salicylate	1_E5
8.5	E6	2441	1	R2	SW	r5	salicylate	1_E6		8.5	E6	9	1	R2	SW	r5	salicylate	1_E6
8.5	E7	2678	1	R2	L15SW	r5	salicylate	1_E7		8.5	E7	140	1	R2	L15SW	r5	salicylate	1_E7
8.5	E8	117	1	R2	media	r5	salicylate	1_E8		8.5	E8	14	1	R2	media	r5	salicylate	1_E8
8.5	E9	128	1	R3	L15	r5	succ_sal	1_E9		8.5	E9	178	1	R3	L15	r5	succ_sal	1_E9
8.5	E10	4033	1	R3	SW	r5	succ_sal	1_E10		8.5	E10	8	1	R3	SW	r5	succ_sal	1_E10
8.5	E11	3623	1	R3	L15SW	r5	succ_sal	1_E11		8.5	E11	125	1	R3	L15SW	r5	succ_sal	1_E11
8.5	E12	114	1	R3	media	r5	succ_sal	1_E12		8.5	E12	10	1	R3	media	r5	succ_sal	1_E12
8.5	F1	137	1	R1	L15	r6	succinate	1_F1		8.5	F1	179	1	R1	L15	r6	succinate	1_F1
8.5	F2	874	1	R1	SW	r6	succinate	1_F2		8.5	F2	10	1	R1	SW	r6	succinate	1_F2
8.5	F3	903	1	R1	L15SW	r6	succinate	1_F3		8.5	F3	200	1	R1	L15SW	r6	succinate	1_F3
8.5	F4	117	1	R1	media	r6	succinate	1_F4		8.5	F4	8	1	R1	media	r6	succinate	1_F4
8.5	F5	135	1	R2	L15	r6	salicylate	1_F5		8.5	F5	184	1	R2	L15	r6	salicylate	1_F5
8.5	F6	2982	1	R2	SW	r6	salicylate	1_F6		8.5	F6	10	1	R2	SW	r6	salicylate	1_F6
8.5	F7	1881	1	R2	L15SW	r6	salicylate	1_F7		8.5	F7	131	1	R2	L15SW	r6	salicylate	1_F7
8.5	F8	108	1	R2	media	r6	salicylate	1_F8		8.5	F8	10	1	R2	media	r6	salicylate	1_F8
8.5	F9	123	1	R3	L15	r6	succ_sal	1_F9		8.5	F9	157	1	R3	L15	r6	succ_sal	1_F9
8.5	F10	3378	1	R3	SW	r6	succ_sal	1_F10		8.5	F10	16	1	R3	SW	r6	succ_sal	1_F10
8.5	F11	3109	1	R3	L15SW	r6	succ_sal	1_F11		8.5	F11	132	1	R3	L15SW	r6	succ_sal	1_F11
8.5	F12	105	1	R3	media	r6	succ_sal	1_F12		8.5	F12	12	1	R3	media	r6	succ_sal	1_F12
8.5	G1	131	1	R1	L15	r7	succinate	1_G1		8.5	G1	130	1	R1	L15	r7	succinate	1_G1
8.5	G2	1310	1	R1	SW	r7	succinate	1_G2		8.5	G2	13	1	R1	SW	r7	succinate	1_G2
8.5	G3	915	1	R1	L15SW	r7	succinate	1_G3		8.5	G3	199	1	R1	L15SW	r7	succinate	1_G3
8.5	G4	104	1	R1	media	r7	succinate	1_G4		8.5	G4	11	1	R1	media	r7	succinate	1_G4
8.5	G5	135	1	R2	L15	r7	salicylate	1_G5		8.5	G5	169	1	R2	L15	r7	salicylate	1_G5
8.5	G6	3629	1	R2	SW	r7	salicylate	1_G6		8.5	G6	16	1	R2	SW	r7	salicylate	1_G6
8.5	G7	2134	1	R2	L15SW	r7	salicylate	1_G7		8.5	G7	146	1	R2	L15SW	r7	salicylate	1_G7
8.5	G8	110	1	R2	media	r7	salicylate	1_G8		8.5	G8	7	1	R2	media	r7	salicylate	1_G8
8.5	G9	142	1	R3	L15	r7	succ_sal	1_G9		8.5	G9	142	1	R3	L15	r7	succ_sal	1_G9
8.5	G10	3193	1	R3	SW	r7	succ_sal	1_G10		8.5	G10	11	1	R3	SW	r7	succ_sal	1_G10
8.5	G11	3950	1	R3	L15SW	r7	succ_sal	1_G11		8.5	G11	120	1	R3	L15SW	r7	succ_sal	1_G11
8.5	G12	109	1	R3	media	r7	succ_sal	1_G12		8.5	G12	12	1	R3	media	r7	succ_sal	1_G12
9	A1	138	1	R1	L15	r1	succinate	1_A1		9	A1	216	1	R1	L15	r1	succinate	1_A1
9	A2	953	1	R1	SW	r1	succinate	1_A2		9	A2	14	1	R1	SW	r1	succinate	1_A2
9	A3	1062	1	R1	L15SW	r1	succinate	1_A3		9	A3	181	1	R1	L15SW	r1	succinate	1_A3
9	A4	115	1	R1	media	r1	succinate	1_A4		9	A4	10	1	R1	media	r1	succinate	1_A4
9	A5	118	1	R2	L15	r1	salicylate	1_A5		9	A5	171	1	R2	L15	r1	salicylate	1_A5
9	A6	2391	1	R2	SW	r1	salicylate	1_A6		9	A6	12	1	R2	SW	r1	salicylate	1_A6
9	A7	3377	1	R2	L15SW	r1	salicylate	1_A7		9	A7	135	1	R2	L15SW	r1	salicylate	1_A7
9	A8	111	1	R2	media	r1	salicylate	1_A8		9	A8	7	1	R2	media	r1	salicylate	1_A8
9	A9	132	1	R3	L15	r1	succ_sal	1_A9		9	A9	201	1	R3	L15	r1	succ_sal	1_A9
9	A10	4103	1	R3	SW	r1	succ_sal	1_A10		9	A10	11	1	R3	SW	r1	succ_sal	1_A10
9	A11	3942	1	R3	L15SW	r1	succ_sal	1_A11		9	A11	136	1	R3	L15SW	r1	succ_sal	1_A11
9	A12	110	1	R3	media	r1	succ_sal	1_A12		9	A12	9	1	R3	media	r1	succ_sal	1_A12
9	B1	134	1	R1	L15	r2	succinate	1_B1		9	B1	219	1	R1	L15	r2	succinate	1_B1
9	B2	1414	1	R1	SW	r2	succinate	1_B2		9	B2	13	1	R1	SW	r2	succinate	1_B2
9	B3	1066	1	R1	L15SW	r2	succinate	1_B3		9	B3	211	1	R1	L15SW	r2	succinate	1_B3
9	B4	112	1	R1	media	r2	succinate	1_B4		9	B4	11	1	R1	media	r2	succinate	1_B4
9	B5	127	1	R2	L15	r2	salicylate	1_B5		9	B5	197	1	R2	L15	r2	salicylate	1_B5
9	B6	2937	1	R2	SW	r2	salicylate	1_B6		9	B6	10	1	R2	SW	r2	salicylate	1_B6
9	B7	3158	1	R2	L15SW	r2	salicylate	1_B7		9	B7	146	1	R2	L15SW	r2	salicylate	1_B7
9	B8	107	1	R2	media	r2	salicylate	1_B8		9	B8	11	1	R2	media	r2	salicylate	1_B8
9	B9	133	1	R3	L15	r2	succ_sal	1_B9		9	B9	150	1	R3	L15	r2	succ_sal	1_B9
9	B10	4700	1	R3	SW	r2	succ_sal	1_B10		9	B10	15	1	R3	SW	r2	succ_sal	1_B10
9	B11	3027	1	R3	L15SW	r2	succ_sal	1_B11		9	B11	134	1	R3	L15SW	r2	succ_sal	1_B11
9	B12	96	1	R3	media	r2	succ_sal	1_B12		9	B12	11	1	R3	media	r2	succ_sal	1_B12
9	C1	145	1	R1	L15	r3	succinate	1_C1		9	C1	224	1	R1	L15	r3	succinate	1_C1
9	C2	1550	1	R1	SW	r3	succinate	1_C2		9	C2	9	1	R1	SW	r3	succinate	1_C2
9	C3	914	1	R1	L15SW	r3	succinate	1_C3		9	C3	208	1	R1	L15SW	r3	succinate	1_C3
9	C4	114	1	R1	media	r3	succinate	1_C4		9	C4	13	1	R1	media	r3	succinate	1_C4
9	C5	128	1	R2	L15	r3	salicylate	1_C5		9	C5	171	1	R2	L15	r3	salicylate	1_C5
9	C6	3428	1	R2	SW	r3	salicylate	1_C6		9	C6	13	1	R2	SW	r3	salicylate	1_C6
9	C7	2507	1	R2	L15SW	r3	salicylate	1_C7		9	C7	131	1	R2	L15SW	r3	salicylate	1_C7
9	C8	118	1	R2	media	r3	salicylate	1_C8		9	C8	10	1	R2	media	r3	salicylate	1_C8
9	C9	125	1	R3	L15	r3	succ_sal	1_C9		9	C9	194	1	R3	L15	r3	succ_sal	1_C9
9	C10	4329	1	R3	SW	r3	succ_sal	1_C10		9	C10	13	1	R3	SW	r3	succ_sal	1_C10
9	C11	3366	1	R3	L15SW	r3	succ_sal	1_C11		9	C11	138	1	R3	L15SW	r3	succ_sal	1_C11
9	C12	118	1	R3	media	r3	succ_sal	1_C12		9	C12	11	1	R3	media	r3	succ_sal	1_C12
9	D1	142	1	R1	L15	r4	succinate	1_D1		9	D1	131	1	R1	L15	r4	succinate	1_D1
9	D2	1449	1	R1	SW	r4	succinate	1_D2		9	D2	11	1	R1	SW	r4	succinate	1_D2
9	D3	1100	1	R1	L15SW	r4	succinate	1_D3		9	D3	210	1	R1	L15SW	r4	succinate	1_D3
9	D4	106	1	R1	media	r4	succinate	1_D4		9	D4	12	1	R1	media	r4	succinate	1_D4
9	D5	125	1	R2	L15	r4	salicylate	1_D5		9	D5	126	1	R2	L15	r4	salicylate	1_D5
9	D6	3720	1	R2	SW	r4	salicylate	1_D6		9	D6	9	1	R2	SW	r4	salicylate	1_D6
9	D7	3393	1	R2	L15SW	r4	salicylate	1_D7		9	D7	126	1	R2	L15SW	r4	salicylate	1_D7
9	D8	104	1	R2	media	r4	salicylate	1_D8		9	D8	14	1	R2	media	r4	salicylate	1_D8
9	D9	121	1	R3	L15	r4	succ_sal	1_D9		9	D9	162	1	R3	L15	r4	succ_sal	1_D9
9	D10	4280	1	R3	SW	r4	succ_sal	1_D10		9	D10	7	1	R3	SW	r4	succ_sal	1_D10
9	D11	4354	1	R3	L15SW	r4	succ_sal	1_D11		9	D11	134	1	R3	L15SW	r4	succ_sal	1_D11
9	D12	109	1	R3	media	r4	succ_sal	1_D12		9	D12	12	1	R3	media	r4	succ_sal	1_D12
9	E1	134	1	R1	L15	r5	succinate	1_E1		9	E1	213	1	R1	L15	r5	succinate	1_E1
9	E2	855	1	R1	SW	r5	succinate	1_E2		9	E2	15	1	R1	SW	r5	succinate	1_E2
9	E3	777	1	R1	L15SW	r5	succinate	1_E3		9	E3	202	1	R1	L15SW	r5	succinate	1_E3
9	E4	110	1	R1	media	r5	succinate	1_E4		9	E4	11	1	R1	media	r5	succinate	1_E4
9	E5	141	1	R2	L15	r5	salicylate	1_E5		9	E5	244	1	R2	L15	r5	salicylate	1_E5
9	E6	2586	1	R2	SW	r5	salicylate	1_E6		9	E6	10	1	R2	SW	r5	salicylate	1_E6
9	E7	2818	1	R2	L15SW	r5	salicylate	1_E7		9	E7	159	1	R2	L15SW	r5	salicylate	1_E7
9	E8	112	1	R2	media	r5	salicylate	1_E8		9	E8	14	1	R2	media	r5	salicylate	1_E8
9	E9	131	1	R3	L15	r5	succ_sal	1_E9		9	E9	191	1	R3	L15	r5	succ_sal	1_E9
9	E10	4065	1	R3	SW	r5	succ_sal	1_E10		9	E10	11	1	R3	SW	r5	succ_sal	1_E10
9	E11	3690	1	R3	L15SW	r5	succ_sal	1_E11		9	E11	141	1	R3	L15SW	r5	succ_sal	1_E11
9	E12	100	1	R3	media	r5	succ_sal	1_E12		9	E12	10	1	R3	media	r5	succ_sal	1_E12
9	F1	140	1	R1	L15	r6	succinate	1_F1		9	F1	223	1	R1	L15	r6	succinate	1_F1
9	F2	888	1	R1	SW	r6	succinate	1_F2		9	F2	12	1	R1	SW	r6	succinate	1_F2
9	F3	1032	1	R1	L15SW	r6	succinate	1_F3		9	F3	184	1	R1	L15SW	r6	succinate	1_F3
9	F4	115	1	R1	media	r6	succinate	1_F4		9	F4	14	1	R1	media	r6	succinate	1_F4
9	F5	124	1	R2	L15	r6	salicylate	1_F5		9	F5	200	1	R2	L15	r6	salicylate	1_F5
9	F6	3118	1	R2	SW	r6	salicylate	1_F6		9	F6	13	1	R2	SW	r6	salicylate	1_F6
9	F7	2036	1	R2	L15SW	r6	salicylate	1_F7		9	F7	135	1	R2	L15SW	r6	salicylate	1_F7
9	F8	116	1	R2	media	r6	salicylate	1_F8		9	F8	8	1	R2	media	r6	salicylate	1_F8
9	F9	130	1	R3	L15	r6	succ_sal	1_F9		9	F9	175	1	R3	L15	r6	succ_sal	1_F9
9	F10	3535	1	R3	SW	r6	succ_sal	1_F10		9	F10	14	1	R3	SW	r6	succ_sal	1_F10
9	F11	3225	1	R3	L15SW	r6	succ_sal	1_F11		9	F11	125	1	R3	L15SW	r6	succ_sal	1_F11
9	F12	100	1	R3	media	r6	succ_sal	1_F12		9	F12	6	1	R3	media	r6	succ_sal	1_F12
9	G1	144	1	R1	L15	r7	succinate	1_G1		9	G1	152	1	R1	L15	r7	succinate	1_G1
9	G2	579	1	R1	SW	r7	succinate	1_G2		9	G2	8	1	R1	SW	r7	succinate	1_G2
9	G3	937	1	R1	L15SW	r7	succinate	1_G3		9	G3	186	1	R1	L15SW	r7	succinate	1_G3
9	G4	111	1	R1	media	r7	succinate	1_G4		9	G4	12	1	R1	media	r7	succinate	1_G4
9	G5	122	1	R2	L15	r7	salicylate	1_G5		9	G5	185	1	R2	L15	r7	salicylate	1_G5
9	G6	3759	1	R2	SW	r7	salicylate	1_G6		9	G6	8	1	R2	SW	r7	salicylate	1_G6
9	G7	2245	1	R2	L15SW	r7	salicylate	1_G7		9	G7	155	1	R2	L15SW	r7	salicylate	1_G7
9	G8	120	1	R2	media	r7	salicylate	1_G8		9	G8	11	1	R2	media	r7	salicylate	1_G8
9	G9	123	1	R3	L15	r7	succ_sal	1_G9		9	G9	181	1	R3	L15	r7	succ_sal	1_G9
9	G10	3305	1	R3	SW	r7	succ_sal	1_G10		9	G10	17	1	R3	SW	r7	succ_sal	1_G10
9	G11	4031	1	R3	L15SW	r7	succ_sal	1_G11		9	G11	125	1	R3	L15SW	r7	succ_sal	1_G11
9	G12	114	1	R3	media	r7	succ_sal	1_G12		9	G12	13	1	R3	media	r7	succ_sal	1_G12
9.5	A1	146	1	R1	L15	r1	succinate	1_A1		9.5	A1	262	1	R1	L15	r1	succinate	1_A1
9.5	A2	1074	1	R1	SW	r1	succinate	1_A2		9.5	A2	12	1	R1	SW	r1	succinate	1_A2
9.5	A3	1211	1	R1	L15SW	r1	succinate	1_A3		9.5	A3	203	1	R1	L15SW	r1	succinate	1_A3
9.5	A4	115	1	R1	media	r1	succinate	1_A4		9.5	A4	14	1	R1	media	r1	succinate	1_A4
9.5	A5	118	1	R2	L15	r1	salicylate	1_A5		9.5	A5	179	1	R2	L15	r1	salicylate	1_A5
9.5	A6	2536	1	R2	SW	r1	salicylate	1_A6		9.5	A6	17	1	R2	SW	r1	salicylate	1_A6
9.5	A7	3562	1	R2	L15SW	r1	salicylate	1_A7		9.5	A7	147	1	R2	L15SW	r1	salicylate	1_A7
9.5	A8	117	1	R2	media	r1	salicylate	1_A8		9.5	A8	11	1	R2	media	r1	salicylate	1_A8
9.5	A9	136	1	R3	L15	r1	succ_sal	1_A9		9.5	A9	202	1	R3	L15	r1	succ_sal	1_A9
9.5	A10	4198	1	R3	SW	r1	succ_sal	1_A10		9.5	A10	15	1	R3	SW	r1	succ_sal	1_A10
9.5	A11	4038	1	R3	L15SW	r1	succ_sal	1_A11		9.5	A11	141	1	R3	L15SW	r1	succ_sal	1_A11
9.5	A12	112	1	R3	media	r1	succ_sal	1_A12		9.5	A12	9	1	R3	media	r1	succ_sal	1_A12
9.5	B1	128	1	R1	L15	r2	succinate	1_B1		9.5	B1	259	1	R1	L15	r2	succinate	1_B1
9.5	B2	1418	1	R1	SW	r2	succinate	1_B2		9.5	B2	11	1	R1	SW	r2	succinate	1_B2
9.5	B3	1088	1	R1	L15SW	r2	succinate	1_B3		9.5	B3	223	1	R1	L15SW	r2	succinate	1_B3
9.5	B4	112	1	R1	media	r2	succinate	1_B4		9.5	B4	10	1	R1	media	r2	succinate	1_B4
9.5	B5	123	1	R2	L15	r2	salicylate	1_B5		9.5	B5	206	1	R2	L15	r2	salicylate	1_B5
9.5	B6	3121	1	R2	SW	r2	salicylate	1_B6		9.5	B6	18	1	R2	SW	r2	salicylate	1_B6
9.5	B7	3280	1	R2	L15SW	r2	salicylate	1_B7		9.5	B7	141	1	R2	L15SW	r2	salicylate	1_B7
9.5	B8	110	1	R2	media	r2	salicylate	1_B8		9.5	B8	16	1	R2	media	r2	salicylate	1_B8
9.5	B9	137	1	R3	L15	r2	succ_sal	1_B9		9.5	B9	149	1	R3	L15	r2	succ_sal	1_B9
9.5	B10	4815	1	R3	SW	r2	succ_sal	1_B10		9.5	B10	12	1	R3	SW	r2	succ_sal	1_B10
9.5	B11	3165	1	R3	L15SW	r2	succ_sal	1_B11		9.5	B11	148	1	R3	L15SW	r2	succ_sal	1_B11
9.5	B12	103	1	R3	media	r2	succ_sal	1_B12		9.5	B12	10	1	R3	media	r2	succ_sal	1_B12
9.5	C1	136	1	R1	L15	r3	succinate	1_C1		9.5	C1	241	1	R1	L15	r3	succinate	1_C1
9.5	C2	1471	1	R1	SW	r3	succinate	1_C2		9.5	C2	11	1	R1	SW	r3	succinate	1_C2
9.5	C3	930	1	R1	L15SW	r3	succinate	1_C3		9.5	C3	235	1	R1	L15SW	r3	succinate	1_C3
9.5	C4	110	1	R1	media	r3	succinate	1_C4		9.5	C4	10	1	R1	media	r3	succinate	1_C4
9.5	C5	126	1	R2	L15	r3	salicylate	1_C5		9.5	C5	189	1	R2	L15	r3	salicylate	1_C5
9.5	C6	3526	1	R2	SW	r3	salicylate	1_C6		9.5	C6	16	1	R2	SW	r3	salicylate	1_C6
9.5	C7	2697	1	R2	L15SW	r3	salicylate	1_C7		9.5	C7	159	1	R2	L15SW	r3	salicylate	1_C7
9.5	C8	110	1	R2	media	r3	salicylate	1_C8		9.5	C8	13	1	R2	media	r3	salicylate	1_C8
9.5	C9	136	1	R3	L15	r3	succ_sal	1_C9		9.5	C9	176	1	R3	L15	r3	succ_sal	1_C9
9.5	C10	4383	1	R3	SW	r3	succ_sal	1_C10		9.5	C10	13	1	R3	SW	r3	succ_sal	1_C10
9.5	C11	3559	1	R3	L15SW	r3	succ_sal	1_C11		9.5	C11	155	1	R3	L15SW	r3	succ_sal	1_C11
9.5	C12	116	1	R3	media	r3	succ_sal	1_C12		9.5	C12	12	1	R3	media	r3	succ_sal	1_C12
9.5	D1	146	1	R1	L15	r4	succinate	1_D1		9.5	D1	237	1	R1	L15	r4	succinate	1_D1
9.5	D2	1384	1	R1	SW	r4	succinate	1_D2		9.5	D2	9	1	R1	SW	r4	succinate	1_D2
9.5	D3	1032	1	R1	L15SW	r4	succinate	1_D3		9.5	D3	259	1	R1	L15SW	r4	succinate	1_D3
9.5	D4	117	1	R1	media	r4	succinate	1_D4		9.5	D4	15	1	R1	media	r4	succinate	1_D4
9.5	D5	118	1	R2	L15	r4	salicylate	1_D5		9.5	D5	117	1	R2	L15	r4	salicylate	1_D5
9.5	D6	3816	1	R2	SW	r4	salicylate	1_D6		9.5	D6	17	1	R2	SW	r4	salicylate	1_D6
9.5	D7	3590	1	R2	L15SW	r4	salicylate	1_D7		9.5	D7	156	1	R2	L15SW	r4	salicylate	1_D7
9.5	D8	118	1	R2	media	r4	salicylate	1_D8		9.5	D8	11	1	R2	media	r4	salicylate	1_D8
9.5	D9	130	1	R3	L15	r4	succ_sal	1_D9		9.5	D9	180	1	R3	L15	r4	succ_sal	1_D9
9.5	D10	4376	1	R3	SW	r4	succ_sal	1_D10		9.5	D10	15	1	R3	SW	r4	succ_sal	1_D10
9.5	D11	4436	1	R3	L15SW	r4	succ_sal	1_D11		9.5	D11	149	1	R3	L15SW	r4	succ_sal	1_D11
9.5	D12	123	1	R3	media	r4	succ_sal	1_D12		9.5	D12	7	1	R3	media	r4	succ_sal	1_D12
9.5	E1	142	1	R1	L15	r5	succinate	1_E1		9.5	E1	224	1	R1	L15	r5	succinate	1_E1
9.5	E2	854	1	R1	SW	r5	succinate	1_E2		9.5	E2	8	1	R1	SW	r5	succinate	1_E2
9.5	E3	799	1	R1	L15SW	r5	succinate	1_E3		9.5	E3	237	1	R1	L15SW	r5	succinate	1_E3
9.5	E4	115	1	R1	media	r5	succinate	1_E4		9.5	E4	5	1	R1	media	r5	succinate	1_E4
9.5	E5	129	1	R2	L15	r5	salicylate	1_E5		9.5	E5	234	1	R2	L15	r5	salicylate	1_E5
9.5	E6	2678	1	R2	SW	r5	salicylate	1_E6		9.5	E6	8	1	R2	SW	r5	salicylate	1_E6
9.5	E7	2930	1	R2	L15SW	r5	salicylate	1_E7		9.5	E7	143	1	R2	L15SW	r5	salicylate	1_E7
9.5	E8	113	1	R2	media	r5	salicylate	1_E8		9.5	E8	11	1	R2	media	r5	salicylate	1_E8
9.5	E9	139	1	R3	L15	r5	succ_sal	1_E9		9.5	E9	179	1	R3	L15	r5	succ_sal	1_E9
9.5	E10	4185	1	R3	SW	r5	succ_sal	1_E10		9.5	E10	12	1	R3	SW	r5	succ_sal	1_E10
9.5	E11	3777	1	R3	L15SW	r5	succ_sal	1_E11		9.5	E11	171	1	R3	L15SW	r5	succ_sal	1_E11
9.5	E12	119	1	R3	media	r5	succ_sal	1_E12		9.5	E12	9	1	R3	media	r5	succ_sal	1_E12
9.5	F1	139	1	R1	L15	r6	succinate	1_F1		9.5	F1	252	1	R1	L15	r6	succinate	1_F1
9.5	F2	868	1	R1	SW	r6	succinate	1_F2		9.5	F2	11	1	R1	SW	r6	succinate	1_F2
9.5	F3	1047	1	R1	L15SW	r6	succinate	1_F3		9.5	F3	223	1	R1	L15SW	r6	succinate	1_F3
[truncated: 6,489 more rows]

[truncated: 22 more sheets: Fig4-S7-S8, Fig4b, Fig4c, Fig4d, Fig4e-f, Fig5a, Fig5b-e, Fig5f, Fig6bij, Fig6deg, Fig6fg_S11_S10, Fig6h, Fig7-S16, Fig8a, Fig8b, Fig8c, Fig8d, Fig8e, Fig8f, Fig8hi_S12-14 …]
